# Supplementary material for: Comparative Transcriptome Analysis of Rutabaga (Brassica napus) Cultivars Indicates Activation of Salicylic Acid and Ethylene-Mediated Defenses in Response to Plasmodiophora brassicae
Source: Int J Mol Sci. 2020 Nov 8;21(21):8381. doi: 10.3390/ijms21218381 (PMC7664628; doi:10.3390/ijms21218381)
Supplement: Supplementary file 1 [file ijms-21-08381-s001.zip]

Archive with 8 entries (7 files):
- Supplementary files/Figure S1.tiff
- Supplementary files/Figure S2.tiff
- Supplementary files/Figure S3.tiff
- Supplementary files/Supplementary Table S1.xlsx
- Supplementary files/Supplementary Table S2.xlsx
- Supplementary files/Supplementary Table S3.xlsx
- Supplementary files/Supplementary Table S4.xlsx
- Supplementary files/
