# Supplementary material for: Comparative Transcriptome Analysis of Rutabaga (Brassica napus) Cultivars Indicates Activation of Salicylic Acid and Ethylene-Mediated Defenses in Response to Plasmodiophora brassicae
Source: Int J Mol Sci. 2020 Nov 8;21(21):8381. doi: 10.3390/ijms21218381 (PMC7664628; doi:10.3390/ijms21218381)
Supplement: Supplementary file 1 [file ijms-21-08381-s001.zip › Supplementary files/Supplementary Table S1.xlsx]

## Sheet: Sheet1
Table S1. Transcripts showing significant expression changes in at least one of six comparison sets of inoculated vs. non-inoculated samples
Annotation									Wilhelmsburger_7dai					Wilhelmsburger_14dai					Wilhelmsburger_21dai					Laurentian_7dai					Laurentian_14dai					Laurentian_21dai
transcript ID	B. napus locus	B. napus gene	B. napus transcript	B. napus gene_ID	sample_1	sample_2	Arabidopsis ID (tair 10)	Arabidopsis annotation (tair 10)	RPKM_1(+0.5)	RPKM_2(+0.5)	log2(fold_change)(adj)	q_value	significant	RPKM_1(+0.5)	RPKM_2(+0.5)	log2(fold_change)(adj)	q_value	significant	RPKM_1(+0.5)	RPKM_2(+0.5)	log2(fold_change)(adj)	q_value	significant	RPKM_1(+0.5)	RPKM_2(+0.5)	log2(fold_change)(adj)	q_value	significant	RPKM_1(+0.5)	RPKM_2(+0.5)	log2(fold_change)(adj)	q_value	significant	RPKM_1(+0.5)	RPKM_2(+0.5)	log2(fold_change)(adj)	q_value	significant
XLOC_069699	LK032303:41475:44915:1	GSBRNA2T00053124001	CDY32928	BnaA09g16650D	water	pathotype_3A	AT1G13120		6.49321	6.42343	-0.015588	0.961394	NO	6.89472	7.82981	0.183485	0.630601	NO	9.79799	5.91647	-0.727749	0.00780797	NO	8.242	7.64394	-0.108678	0.773627	NO	11.995	8.52366	-0.492888	0.052697	NO	10.6107	4.97354	-1.09317	0.000209619	YES
XLOC_001682	LK031789:218110:220857:-1	GSBRNA2T00130265001	CDX68621	BnaC01g08320D	water	pathotype_3A	AT4G30090		2.14218	1.03637	-1.04754	0.00055029	YES	1.67148	2.37781	0.508507	0.0548665	NO	1.71157	2.86458	0.743003	0.0174098	NO	3.46311	3.70893	0.0989348	0.830447	NO	3.48053	6.79121	0.964362	0.000497496	NO	3.18114	9.48118	1.57552	0.000209619	YES
XLOC_081080	LK032560:252936:255700:-1	GSBRNA2T00076846001	CDY43554	BnaA01g06900D	water	pathotype_3A	AT4G30090		3.70253	1.94078	-0.931875	0.00055029	NO	2.96738	4.79903	0.693553	0.00500586	NO	2.99405	6.72225	1.16685	0.000592385	YES	1.38653	1.53258	0.144486	0.695457	NO	1.4182	2.33141	0.71714	0.00303013	NO	1.19253	3.53696	1.56848	0.000209619	YES
XLOC_019991	LK031845:440508:440858:-1	GSBRNA2T00144317001	CDX86222	BnaA06g29390D	water	pathotype_3A	AT1G23550	RCD one 2	10.7135	7.4083	-0.532215	0.139832	NO	6.93043	9.0531	0.385467	0.446689	NO	8.98636	2.36242	-1.92747	0.0019633	YES	5.91817	8.9898	0.603138	0.117036	NO	9.3175	4.45631	-1.06409	0.00394078	YES	7.9426	1.33101	-2.57709	0.000910983	YES
XLOC_062000	LK032180:328000:329721:1	GSBRNA2T00033195001	CDY25790	BnaA07g09920D	water	pathotype_3A	AT1G23550	RCD one 2	2.34483	5.39369	1.20179	0.00145941	YES	3.53725	4.42961	0.324551	0.660804	NO	5.19066	2.72883	-0.927635	0.0694375	NO	3.45921	4.79272	0.470402	0.400274	NO	5.04406	3.36512	-0.583927	0.112133	NO	8.93817	3.18472	-1.48881	0.000209619	YES
XLOC_081749	LK032580:213348:214509:1	GSBRNA2T00079620001	CDY44157	BnaA09g30950D	water	pathotype_3A	AT1G23550	RCD one 2	1.97278	2.80033	0.505367	0.0724068	NO	2.29865	2.14063	-0.102751	0.869601	NO	4.4134	2.13544	-1.04736	0.0019633	YES	2.42672	2.21357	-0.132633	0.785333	NO	2.88238	2.24293	-0.361876	0.218284	NO	5.20432	1.78143	-1.54667	0.000209619	YES
XLOC_092735	LK033299:28451:30260:-1	GSBRNA2T00013767001	CDY54287	BnaC07g48280D	water	pathotype_3A	AT1G23550	RCD one 2	2.14815	3.53617	0.719093	0.00336196	NO	3.45186	2.95224	-0.225564	0.572743	NO	4.4656	3.24895	-0.45888	0.165065	NO	2.20913	2.55364	0.209077	0.570382	NO	2.88816	2.25819	-0.354984	0.210804	NO	5.55798	2.28605	-1.2817	0.000209619	YES
XLOC_053411	LK032077:479252:483768:1	GSBRNA2T00002018001	CDY17771	BnaC08g21790D	water	pathotype_3A	AT5G62520	RCD one 5	4.61799	2.99542	-0.624507	0.0189617	NO	3.43389	2.83327	-0.277376	0.545482	NO	4.46258	2.07257	-1.10646	0.000592385	YES	19.0343	20.4631	0.104423	0.804386	NO	28.4562	20.5121	-0.472268	0.0761637	NO	21.8796	7.36663	-1.57051	0.000209619	YES
XLOC_067284	LK032258:318568:320358:1	GSBRNA2T00046070001	CDY30723	BnaA02g33450D	water	pathotype_3A	AT5G62520	RCD one 5	0.542307	0.5	-0.117182	1	NO	0.537771	0.550149	0.032832	1	NO	0.522272	0.530723	0.0231566	1	NO	1.50942	1.69402	0.166457	0.687693	NO	3.03853	3.79537	0.320867	0.271037	NO	1.7746	5.06638	1.51346	0.000209619	YES
XLOC_001489	LK031789:2610094:2614269:1	GSBRNA2T00130799001	CDX69041	BnaC01g04120D	water	pathotype_3A	AT4G34260	1,2-alpha-L-fucosidases	9.92201	3.41905	-1.53704	0.00055029	YES	9.84413	6.42433	-0.615718	0.0069207	NO	7.02141	6.18912	-0.182026	0.605232	NO	10.5605	8.452	-0.321313	0.184173	NO	10.4656	9.93679	-0.074806	0.823377	NO	6.67706	8.61025	0.366842	0.0835167	NO
XLOC_008300	LK031804:1012550:1016872:1	GSBRNA2T00121303001	CDX75416	BnaA01g02860D	water	pathotype_3A	AT4G34260	1,2-alpha-L-fucosidases	29.4164	11.9072	-1.30479	0.00055029	YES	27.6132	23.7678	-0.21635	0.565251	NO	16.9639	17.4009	0.036694	0.934525	NO	19.789	23.9933	0.277933	0.286626	NO	24.0368	25.5304	0.0869713	0.814394	NO	13.3697	23.0475	0.785643	0.000209619	NO
XLOC_002087	LK031790:124109:125972:1	GSBRNA2T00135385001	CDX69416	BnaA10g17650D	water	pathotype_3A	AT1G76680	12-oxophytodienoate reductase 1	50.4754	9.75056	-2.37202	0.00055029	YES	129.625	64.5867	-1.00503	0.00106894	YES	244.842	101.795	-1.26618	0.0160614	YES	24.9735	76.983	1.62414	0.000717218	YES	105.485	69.2444	-0.607269	0.119756	NO	428.624	78.8327	-2.44285	0.000209619	YES
XLOC_052540	LK032068:661592:663450:1	GSBRNA2T00094910001	CDY16975	BnaC09g41020D	water	pathotype_3A	AT1G76680	12-oxophytodienoate reductase 1	46.1245	7.50205	-2.62018	0.00055029	YES	68.1497	45.0164	-0.598257	0.0187756	NO	133.369	45.0942	-1.56441	0.000592385	YES	25.1107	62.7005	1.32017	0.000717218	YES	67.6924	46.4178	-0.544316	0.093105	NO	232.951	30.6404	-2.92652	0.000209619	YES
XLOC_056226	LK032107:311218:313105:-1	GSBRNA2T00012422001	CDY20395	BnaC02g24210D	water	pathotype_3A	AT1G76680	12-oxophytodienoate reductase 1	83.7171	27.7455	-1.59327	0.00055029	YES	131.553	87.5061	-0.588189	0.0368752	NO	205.958	163.788	-0.330521	0.489583	NO	44.8699	66.7353	0.572702	0.00619642	NO	99.7855	82.4157	-0.275911	0.458159	NO	179.773	119.265	-0.592006	0.0239073	NO
XLOC_083681	LK032643:11834:13738:1	GSBRNA2T00082938001	CDY45941	BnaA02g17670D	water	pathotype_3A	AT1G76680	12-oxophytodienoate reductase 1	15.4399	5.60853	-1.46097	0.00055029	YES	30.7286	13.1335	-1.22633	0.00106894	YES	40.5495	23.1247	-0.810249	0.0115113	NO	82.149	117.688	0.518652	0.0350984	NO	224.351	107.766	-1.05786	0.00236854	YES	501	160.105	-1.64579	0.000209619	YES
XLOC_018224	LK031838:1254576:1256036:1	GSBRNA2T00142085001	CDX84791	BnaA03g14390D	water	pathotype_3A	AT2G31360	16:0delta9 desaturase 2	3.7468	3.76153	0.00566063	0.985646	NO	4.67724	6.22162	0.411633	0.196629	NO	4.56587	11.406	1.32083	0.000592385	YES	5.61973	5.40949	-0.0550082	0.924484	NO	6.50761	13.1245	1.01206	0.000497496	YES	8.03449	22.4799	1.48436	0.000209619	YES
XLOC_050927	LK032092:231274:233357:1	GSBRNA2T00006373001	CDY19096	BnaA04g18360D	water	pathotype_3A	AT2G31360	16:0delta9 desaturase 2	3.83968	2.9022	-0.403839	0.111607	NO	8.51028	9.0608	0.0904318	0.857351	NO	7.79375	18.5027	1.24735	0.000592385	YES	5.15084	3.4273	-0.587735	0.0121013	NO	7.19651	13.1831	0.87332	0.000497496	NO	5.79888	31.1553	2.42563	0.000209619	YES
XLOC_054822	LK032092:231274:233357:1	GSBRNA2T00006373001	CDY19096	BnaA04g18360D	water	pathotype_3A	AT2G31360	16:0delta9 desaturase 2	2.56077	2.31922	-0.142938	0.62712	NO	5.81063	6.51629	0.165356	0.68558	NO	4.35889	13.246	1.60352	0.000592385	YES	2.63685	2.30258	-0.195564	0.550985	NO	4.96875	12.9853	1.38592	0.000497496	YES	3.79543	30.6571	3.01389	0.000209619	YES
XLOC_010765	LK031812:625520:628557:1	GSBRNA2T00128613001	CDX77660	BnaC07g19140D	water	pathotype_3A	AT5G46420	16S rRNA processing protein RimM family	3.80613	4.03672	0.0848587	0.770863	NO	2.33429	2.90021	0.313174	0.270161	NO	2.24242	3.20203	0.51393	0.0788173	NO	3.65374	3.8415	0.0722958	0.872672	NO	2.224	3.75099	0.754115	0.000497496	NO	2.05241	4.15864	1.01879	0.000209619	YES
XLOC_002229	LK031790:1486302:1486766:1	GSBRNA2T00135742001	CDX69712	BnaA10g20610D	water	pathotype_3A	AT5G12020	17.6 kDa class II heat shock protein	4.45139	3.59175	-0.309569	0.450137	NO	3.42764	3.36893	-0.0249251	0.9794	NO	24.8657	10.3183	-1.26895	0.00109135	YES	3.91422	2.78446	-0.491327	0.260525	NO	6.66974	5.84059	-0.191516	0.631621	NO	11.9912	2.4017	-2.31985	0.000209619	YES
XLOC_011836	LK031815:870961:871425:-1	GSBRNA2T00129851001	CDX78462	BnaA03g03740D	water	pathotype_3A	AT5G12020	17.6 kDa class II heat shock protein	5.36203	4.47334	-0.261427	0.495643	NO	9.02512	3.51549	-1.36022	0.00106894	YES	63.2398	26.4188	-1.25927	0.00109135	YES	12.921	16.1812	0.324601	0.34393	NO	51.891	20.3759	-1.34862	0.000497496	YES	105.828	21.2963	-2.31305	0.000209619	YES
XLOC_025067	LK031865:1241745:1242209:1	GSBRNA2T00151982001	CDX91179	BnaC02g04180D	water	pathotype_3A	AT5G12020	17.6 kDa class II heat shock protein	1.34413	1.55622	0.211374	0.657743	NO	1.90425	1.20011	-0.666054	0.169876	NO	9.44497	2.52572	-1.90285	0.000592385	YES	7.06539	6.89475	-0.035271	0.966385	NO	10.1962	12.4493	0.288033	0.416791	NO	15.1325	5.22316	-1.53466	0.000209619	YES
XLOC_031445	LK031897:973642:974106:-1	GSBRNA2T00104156001	CDX97162	BnaC09g44630D	water	pathotype_3A	AT5G12020	17.6 kDa class II heat shock protein	2.90023	3.4016	0.230046	0.612213	NO	2.22927	1.12325	-0.988886	0.0364912	NO	22.7558	9.20912	-1.3051	0.00154454	YES	2.73641	2.46651	-0.149813	0.837014	NO	3.17034	6.24036	0.976992	0.00720518	NO	7.63348	2.91575	-1.38847	0.000209619	YES
XLOC_095626	LK033684:23989:27285:-1	GSBRNA2T00024908001	CDY58627	BnaC09g52460D	water	pathotype_3A	AT2G03810	18S pre-ribosomal assembly protein gar2-related	1.39628	1.59336	0.190479	0.434774	NO	1.60758	1.50139	-0.0985918	0.820687	NO	1.69137	1.30262	-0.376778	0.186572	NO	2.21739	1.63085	-0.443238	0.0547242	NO	2.16077	1.84155	-0.230625	0.378218	NO	2.48561	1.24037	-1.00283	0.000209619	YES
XLOC_084760	LK032691:9924:11769:1	GSBRNA2T00086408001	CDY46931	BnaAnng08090D	water	pathotype_3A	AT5G51690	1-amino-cyclopropane-1-carboxylate synthase 12	2.29429	3.98921	0.798055	0.00371837	NO	1.8543	2.22041	0.259951	0.534169	NO	1.5668	2.31796	0.565035	0.0871711	NO	3.58667	3.94135	0.136045	0.768408	NO	2.5249	3.73315	0.564167	0.0416189	NO	1.86764	3.81343	1.02987	0.000209619	YES
XLOC_023801	LK031861:1352480:1354834:1	GSBRNA2T00150537001	CDX90035	BnaA10g00470D	water	pathotype_3A	AT1G01480	1-amino-cyclopropane-1-carboxylate synthase 2	1.85665	1.83504	-0.0168904	0.966549	NO	0.978259	1.64209	0.747245	0.00430812	NO	1.57784	1.3547	-0.219979	0.560367	NO	1.21046	2.40813	0.99236	0.000717218	NO	1.39808	2.035	0.541583	0.0309812	NO	2.4643	1.03066	-1.25761	0.000209619	YES
XLOC_050735	LK032052:303535:307065:-1	GSBRNA2T00085355001	CDY15174	BnaC05g00530D	water	pathotype_3A	AT1G01480	1-amino-cyclopropane-1-carboxylate synthase 2	2.06369	4.3875	1.08817	0.00055029	YES	1.72649	2.26153	0.389457	0.157174	NO	4.77667	3.4913	-0.452241	0.243698	NO	2.76884	5.04295	0.864986	0.000717218	NO	2.40916	3.77	0.646034	0.00941066	NO	5.70067	3.43098	-0.732511	0.000744588	NO
XLOC_023398	LK031859:774717:776544:-1	GSBRNA2T00149815001	CDX89520	BnaC04g35390D	water	pathotype_3A	AT2G22810	1-aminocyclopropane-1-carboxylate synthase 4	1.59537	1.02698	-0.635486	0.0137964	NO	2.51775	3.5383	0.490921	0.111949	NO	2.35146	21.8694	3.21728	0.000592385	YES	0.781557	1.23398	0.6589	0.0117613	NO	1.17898	4.83756	2.03674	0.000497496	YES	1.24604	15.1255	3.60156	0.000209619	YES
XLOC_061857	LK032177:522739:524572:-1	GSBRNA2T00032929001	CDY25639	BnaA04g13310D	water	pathotype_3A	AT2G22810	1-aminocyclopropane-1-carboxylate synthase 4	1.05872	0.764024	-0.470635	0.041247	NO	2.68759	3.28087	0.287765	0.467026	NO	4.14715	26.7771	2.69081	0.000592385	YES	0.751177	1.71071	1.18737	0.000717218	YES	1.39505	6.10709	2.13017	0.000497496	YES	3.13677	20.8483	2.73258	0.000209619	YES
XLOC_080243	LK032533:90344:92038:-1	GSBRNA2T00075298001	CDY42751	BnaA03g47880D	water	pathotype_3A	AT4G26200	1-amino-cyclopropane-1-carboxylate synthase 7	0.736067	0.859131	0.223041	0.36053	NO	0.646745	0.921401	0.510632	0.0450065	NO	0.872934	1.01661	0.219823	0.456023	NO	0.835042	0.837688	0.00456424	0.987308	NO	0.581336	1.65978	1.51355	0.000497496	YES	0.711929	1.07232	0.590929	0.00563831	NO
XLOC_001633	LK031789:4170777:4172679:1	GSBRNA2T00131162001	CDX69326	BnaC01g01270D	water	pathotype_3A	AT4G37770	1-amino-cyclopropane-1-carboxylate synthase 8	0.975729	1.14975	0.236764	0.371051	NO	1.96665	5.05466	1.36187	0.00106894	YES	3.04348	26.3987	3.11667	0.000592385	YES	1.35997	1.06077	-0.358467	0.1917	NO	2.60861	6.72324	1.36588	0.000497496	YES	5.41151	14.4844	1.4204	0.000209619	YES
XLOC_008432	LK031804:2282170:2284113:1	GSBRNA2T00121603001	CDX75675	BnaA01g00270D	water	pathotype_3A	AT4G37770	1-amino-cyclopropane-1-carboxylate synthase 8	0.90501	1.0329	0.190694	0.497184	NO	1.66823	3.20972	0.944129	0.00106894	NO	1.94889	22.8695	3.5527	0.000592385	YES	0.795864	0.732478	-0.119736	1	NO	2.22156	4.35141	0.96991	0.000497496	NO	2.47148	8.28287	1.74476	0.000209619	YES
XLOC_101700	LK035281:9249:10754:1	GSBRNA2T00054400001	CDY66472	BnaC03g76570D	water	pathotype_3A	AT4G37770	1-amino-cyclopropane-1-carboxylate synthase 8	1.31143	0.746937	-0.812086	0.010617	NO	3.85811	2.47008	-0.643337	0.0321076	NO	2.31371	5.90043	1.35061	0.000592385	YES	1.24811	2.19432	0.81403	0.00132988	NO	2.62346	5.68455	1.11558	0.000497496	YES	2.72667	9.39132	1.78419	0.000209619	YES
XLOC_101701	LK035281:10818:10952:1	GSBRNA2T00054401001	CDY66473	BnaC03g76580D	water	pathotype_3A	AT4G37770	1-amino-cyclopropane-1-carboxylate synthase 8	20.5655	5.25674	-1.96799	0.0858165	NO	42.796	32.3821	-0.402279	0.705177	NO	41.1951	53.3282	0.372426	0.636238	NO	6.70047	13.1521	0.972959	0.613255	NO	23.6404	36.3925	0.622387	0.383667	NO	32.1788	70.8466	1.13859	0.0457263	YES
XLOC_105509	LK039491:1804:3510:1	GSBRNA2T00088103001	CDY69462	BnaAnng30490D	water	pathotype_3A	AT4G37770	1-amino-cyclopropane-1-carboxylate synthase 8	1.55655	1.14614	-0.441574	0.102571	NO	3.29307	2.22983	-0.562499	0.0683317	NO	1.88636	3.62378	0.94189	0.00837276	NO	1.25979	2.07713	0.721413	0.00619642	NO	2.08084	7.35595	1.82175	0.000497496	YES	1.89074	7.50734	1.98935	0.000209619	YES
XLOC_020513	LK031847:789008:791096:-1	GSBRNA2T00145532001	CDX86796	BnaA09g21860D	water	pathotype_3A	AT4G11280	1-aminocyclopropane-1-carboxylic acid (acc) synthase 6	105.722	89.4579	-0.240995	0.395174	NO	101.699	122.938	0.273625	0.506108	NO	169.152	104.972	-0.688316	0.0788173	NO	93.9167	115.474	0.298114	0.327942	NO	135.389	129.927	-0.0594093	0.904783	NO	201.606	58.4308	-1.78674	0.000209619	YES
XLOC_048569	LK032033:111117:113208:1	GSBRNA2T00071173001	CDY13251	BnaC09g24050D	water	pathotype_3A	AT4G11280	1-aminocyclopropane-1-carboxylic acid (acc) synthase 6	48.7687	66.0736	0.438118	0.0518258	NO	43.0829	63.5571	0.560938	0.0302485	NO	101.53	80.2875	-0.338659	0.401502	NO	66.938	55.3293	-0.274782	0.33734	NO	73.6504	84.3013	0.194862	0.619174	NO	125.43	47.3879	-1.40429	0.000209619	YES
XLOC_048680	LK032034:1:430:-1	GSBRNA2T00071269001	CDY13290	BnaC06g14670D	water	pathotype_3A	AT1G48130	1-cysteine peroxiredoxin 1	0.755309	0.89713	0.24825	0.74545	NO	1.02775	0.998082	-0.0422605	0.973658	NO	2.39433	0.917987	-1.38308	0.239445	NO	0.642582	0.572943	-0.165488	1	NO	0.964215	0.5586	-0.78754	0.279433	NO	1.18479	0.5	-1.24464	0.00407628	YES
XLOC_017998	LK031837:235733:238871:-1	GSBRNA2T00141493001	CDX84354	BnaC03g51460D	water	pathotype_3A	AT5G62790	1-deoxy-D-xylulose 5-phosphate reductoisomerase	30.9968	39.9107	0.364656	0.3178	NO	28.762	36.6336	0.349003	0.532635	NO	28.1261	11.1827	-1.33064	0.00154454	YES	23.277	23.7262	0.0275759	0.977289	NO	32.5895	20.7901	-0.648511	0.108139	NO	24.2732	11.9168	-1.02637	0.00227863	YES
XLOC_001840	LK031789:2208152:2215791:-1	GSBRNA2T00130704001	CDX68958	BnaC01g04950D	water	pathotype_3A	AT4G33240	1-phosphatidylinositol-4-phosphate 5-kinases;zinc ion binding;1-phosphatidylinositol-3-phosphate 5-kinases	2.61564	3.35207	0.357888	0.063169	NO	2.78272	2.5339	-0.135136	0.716578	NO	2.61256	3.2929	0.333895	0.245913	NO	3.22376	3.43356	0.0909608	0.80704	NO	2.9544	4.97689	0.752379	0.000497496	NO	2.24601	4.59033	1.03123	0.000209619	YES
XLOC_047457	LK032018:179592:184695:-1	GSBRNA2T00061185001	CDY12178	BnaC04g12080D	water	pathotype_3A	AT2G32730	26S proteasome regulatory complex, non-ATPase subcomplex, Rpn2/Psmd1 subunit	4.05554	3.71673	-0.12586	0.635614	NO	4.85644	4.70484	-0.0457535	0.937089	NO	4.69608	7.05891	0.587988	0.0385938	NO	4.97534	5.21565	0.0680519	0.878529	NO	5.3933	8.87927	0.719273	0.00167395	NO	4.57515	9.85563	1.10713	0.000209619	YES
XLOC_109607	LK050773:255:2102:1	GSBRNA2T00028340001	CDY72396	BnaCnng77420D	water	pathotype_3A	AT2G20580	26S proteasome regulatory subunit S2 1A	2.37766	1.52738	-0.638483	0.104243	NO	2.5123	2.18778	-0.199541	0.772806	NO	0.879035	4.59463	2.38596	0.00382357	YES	3.71743	4.64618	0.321739	0.488088	NO	3.81534	8.74131	1.19604	0.000497496	YES	1.55217	8.28019	2.41538	0.000209619	YES
XLOC_066462	LK032245:480192:485253:-1	GSBRNA2T00044368001	CDY29907	BnaA03g49280D	water	pathotype_3A	AT4G28470	26S proteasome regulatory subunit S2 1B	14.7992	13.2074	-0.164173	0.536895	NO	17.7009	14.5071	-0.287064	0.407827	NO	11.5722	18.3617	0.666036	0.0322275	NO	11.0746	12.9754	0.228524	0.402669	NO	12.6257	19.7701	0.646957	0.0101193	NO	6.9367	16.2146	1.22497	0.000209619	YES
XLOC_105129	LK031842:1681833:1685169:1	GSBRNA2T00143550001	CDX85790	BnaA02g00230D	water	pathotype_3A	AT5G09900	26S proteasome regulatory subunit, putative (RPN5)	4.17552	4.22985	0.0186506	0.973367	NO	3.73105	3.46954	-0.104837	0.946782	NO	0.973531	5.12934	2.39747	0.0598764	NO	10.135	12.5084	0.303548	0.608286	NO	12.7594	19.1951	0.589178	0.136231	NO	2.90879	16.0169	2.4611	0.000209619	YES
XLOC_038529	LK031946:123753:124690:1	GSBRNA2T00117151001	CDY03773	BnaC01g28900D	water	pathotype_3A	AT1G60950	2Fe-2S ferredoxin-like superfamily protein	2.64135	3.97597	0.590031	0.0466436	NO	1.6024	1.88063	0.230982	0.661373	NO	0.936566	1.55711	0.733418	0.0450694	NO	2.1745	2.30503	0.0841018	0.894986	NO	1.50816	2.56507	0.766209	0.0121897	NO	0.790303	4.24221	2.42434	0.000209619	YES
XLOC_048179	LK032028:102295:103223:1	GSBRNA2T00070534001	CDY12877	BnaA09g13970D	water	pathotype_3A	AT1G60950	2Fe-2S ferredoxin-like superfamily protein	6.78894	7.80507	0.201225	0.693682	NO	5.22959	7.57042	0.533675	0.49245	NO	3.11316	7.20515	1.21065	0.157934	NO	3.97779	5.328	0.421627	0.334324	NO	3.6788	9.12501	1.31059	0.109384	NO	1.95374	13.1439	2.75008	0.00700998	YES
XLOC_055073	LK032095:86544:87168:1	GSBRNA2T00008855001	CDY19334	BnaC05g08430D	water	pathotype_3A	AT1G60950	2Fe-2S ferredoxin-like superfamily protein	1.27988	0.768006	-0.736816	0.217303	NO	2.34717	1.48051	-0.664824	0.158044	NO	3.19071	1.10288	-1.5326	0.00666449	YES	0.937129	1.14865	0.293617	0.593234	NO	2.4703	1.14004	-1.1156	0.00771573	YES	2.4241	1.11031	-1.12649	0.00746853	YES
XLOC_082498	LK032602:209489:210417:-1	GSBRNA2T00080861001	CDY44833	BnaCnng11890D	water	pathotype_3A	AT1G60950	2Fe-2S ferredoxin-like superfamily protein	5.04211	7.51817	0.576354	0.024601	NO	5.71243	6.07474	0.0887181	0.893681	NO	3.49797	6.56104	0.907407	0.0054649	NO	2.76131	4.99509	0.855158	0.000717218	NO	4.06794	7.70404	0.921317	0.000497496	NO	1.95822	12.0445	2.62076	0.000209619	YES
XLOC_083950	LK032653:172032:172927:1	GSBRNA2T00083401001	CDY46194	BnaA01g23160D	water	pathotype_3A	AT1G60950	2Fe-2S ferredoxin-like superfamily protein	1.76718	2.84454	0.686746	0.0299892	NO	0.965243	1.24423	0.366288	0.394588	NO	0.779796	1.13027	0.535499	0.147858	NO	1.50897	1.75894	0.221142	0.635878	NO	1.04137	1.46525	0.492669	0.119756	NO	0.751447	1.61522	1.10399	0.00213528	YES
XLOC_092980	LK033331:37769:38516:1	GSBRNA2T00014316001	CDY54579	BnaCnng27340D	water	pathotype_3A	AT1G60950	2Fe-2S ferredoxin-like superfamily protein	1.2557	1.00228	-0.325203	0.413471	NO	0.984975	1.17344	0.252584	0.67269	NO	0.731995	1.67519	1.19442	0.0287061	YES	1.55304	1.58785	0.0319796	0.970372	NO	1.4024	2.60232	0.8919	0.0137631	NO	0.667997	3.48236	2.38215	0.00724274	YES
XLOC_080920	LK032555:237611:238616:1	GSBRNA2T00076601001	CDY43407	BnaC03g75350D	water	pathotype_3A	AT3G07480	2Fe-2S ferredoxin-like superfamily protein	1.81354	1.81663	0.00245604	0.993973	NO	1.89289	1.95572	0.0471093	0.949881	NO	1.25391	4.28489	1.77283	0.000592385	YES	2.55758	2.14154	-0.256131	0.501114	NO	1.76182	2.7008	0.61632	0.0465836	NO	1.72577	6.0884	1.81882	0.000209619	YES
XLOC_066295	LK032243:471147:471581:1	GSBRNA2T00043644001	CDY29779	BnaA01g18870D	water	pathotype_3A	AT4G14890	2Fe-2S ferredoxin-like superfamily protein	1.23567	1.31388	0.0885409	0.890997	NO	0.764035	1.23625	0.694259	0.520341	NO	0.5	1.3869	1.47186	0.000592385	YES	0.905111	1.59556	0.817896	0.143331	NO	1.77733	2.24042	0.334058	0.461585	NO	1.2846	4.72531	1.87908	0.000910983	YES
XLOC_025271	LK031866:907709:909206:1	GSBRNA2T00152503001	CDX91270	BnaC02g26810D	water	pathotype_3A	AT5G23020	2-isopropylmalate synthase 2	1.68512	1.56499	-0.106698	0.750976	NO	6.6664	10.4808	0.65277	0.00756522	NO	9.88566	4.18831	-1.23897	0.000592385	YES	1.58911	3.04221	0.936901	0.000717218	NO	8.19852	4.05636	-1.01518	0.000497496	YES	9.79962	2.5503	-1.94206	0.000209619	YES
XLOC_031578	LK031898:618207:619707:-1	GSBRNA2T00104338001	CDX97292	BnaA02g20830D	water	pathotype_3A	AT5G23020	2-isopropylmalate synthase 2	2.4362	2.75742	0.178686	0.775727	NO	16.7878	27.186	0.695451	0.0563578	NO	15.56	11.982	-0.376973	0.428809	NO	4.93752	6.75015	0.451133	0.554766	NO	28.2775	15.2453	-0.89129	0.00617036	NO	25.6107	7.70759	-1.73239	0.000209619	YES
XLOC_089875	LK033014:2803:5690:-1	GSBRNA2T00003867001	CDY51627	BnaCnng21190D	water	pathotype_3A	AT5G23020	2-isopropylmalate synthase 2	1.4014	0.670675	-1.06319	0.00055029	YES	3.25889	3.70449	0.184894	0.697059	NO	6.29987	2.03654	-1.6292	0.000592385	YES	0.905181	0.625663	-0.532821	0.00439113	NO	3.1269	0.622151	-2.3294	0.000497496	YES	2.18141	0.654367	-1.73709	0.000209619	YES
XLOC_006873	LK031800:1203219:1205760:1	GSBRNA2T00111827001	CDX74077	BnaA03g29700D	water	pathotype_3A	AT3G06850	2-oxoacid dehydrogenases acyltransferase family protein	36.8452	160.25	2.12078	0.00055029	YES	28.4926	38.8667	0.447947	0.121757	NO	15.0861	15.6602	0.0538827	0.903652	NO	28.9802	88.1443	1.6048	0.000717218	YES	15.2895	39.6976	1.37651	0.000497496	YES	14.625	24.609	0.750749	0.000396508	NO
XLOC_042961	LK031982:708485:710968:1	GSBRNA2T00125277001	CDY08029	BnaC03g34940D	water	pathotype_3A	AT3G06850	2-oxoacid dehydrogenases acyltransferase family protein	117.36	326.91	1.47795	0.00055029	YES	95.3373	97.0094	0.0250838	0.973292	NO	42.4631	40.3506	-0.0736196	0.886209	NO	54.9571	177.334	1.69009	0.000717218	YES	27.7947	71.8228	1.36963	0.000497496	YES	23.5808	34.3593	0.543088	0.0223015	NO
XLOC_071843	LK032343:197303:198603:1	GSBRNA2T00057501001	CDY34925	BnaA01g32560D	water	pathotype_3A	AT3G06850	2-oxoacid dehydrogenases acyltransferase family protein	0.578431	0.680754	0.234989	1	NO	0.621465	0.535895	-0.213723	1	NO	0.544013	0.538912	-0.0135909	1	NO	1.23109	2.83971	1.20581	0.000717218	YES	0.79552	1.80922	1.1854	0.0020275	YES	0.644224	1.37569	1.09452	0.0149849	YES
XLOC_045285	LK032001:594371:598714:1	GSBRNA2T00032034001	CDY10212	BnaC05g04550D	water	pathotype_3A	AT1G06640	2-oxoglutarate (2OG) and Fe(II)-dependent oxygenase superfamily protein	3.48358	3.69901	0.0865685	0.804423	NO	5.55462	6.4395	0.21326	0.592207	NO	8.0407	3.183	-1.33693	0.000592385	YES	1.22438	1.12146	-0.12667	0.800796	NO	2.60284	0.70987	-1.87446	0.000497496	YES	2.21317	0.627528	-1.81836	0.000209619	YES
XLOC_110004	LK052395:1:1172:-1	GSBRNA2T00034180001	CDY72643	BnaAnng41830D	water	pathotype_3A	AT1G06640	2-oxoglutarate (2OG) and Fe(II)-dependent oxygenase superfamily protein	4.63561	15.6547	1.75576	0.00055029	YES	2.00505	3.14861	0.651077	0.0835873	NO	1.84463	6.50902	1.81911	0.000592385	YES	2.52487	3.38279	0.422005	0.264005	NO	1.13498	6.81563	2.58618	0.000497496	YES	0.940376	8.12751	3.1115	0.000209619	YES
XLOC_041090	LK032000:264003:266137:-1	GSBRNA2T00031737001	CDY09965	BnaC08g44860D	water	pathotype_3A	AT1G06650	2-oxoglutarate (2OG) and Fe(II)-dependent oxygenase superfamily protein	2.40517	7.83351	1.70352	0.00055029	YES	1.0899	2.22401	1.02897	0.00106894	YES	1.18286	2.24821	0.926495	0.00109135	NO	1.33014	1.53023	0.202174	0.513391	NO	0.751232	2.67802	1.83384	0.000497496	YES	0.706973	2.83331	2.00276	0.000209619	YES
XLOC_041587	LK031972:66469:69436:1	GSBRNA2T00122817001	CDY06654	BnaA10g04330D	water	pathotype_3A	AT1G06650	2-oxoglutarate (2OG) and Fe(II)-dependent oxygenase superfamily protein	3.58065	2.69963	-0.40746	0.396471	NO	2.77563	1.33343	-1.05767	0.0141168	YES	2.10536	1.04317	-1.01309	0.0657565	NO	12.2184	12.1551	-0.00749361	0.987337	NO	10.5287	6.9421	-0.600883	0.0141578	NO	10.4886	2.56227	-2.03333	0.000209619	YES
XLOC_045162	LK032000:264003:266137:-1	GSBRNA2T00031737001	CDY09965	BnaC08g44860D	water	pathotype_3A	AT1G06650	2-oxoglutarate (2OG) and Fe(II)-dependent oxygenase superfamily protein	1.61388	3.40481	1.07704	0.00055029	YES	0.789716	1.21889	0.626159	0.0141168	NO	0.762119	1.2538	0.718225	0.0110076	NO	1.022	1.0714	0.0680966	0.889023	NO	0.627965	1.33491	1.08798	0.000497496	YES	0.576406	1.33952	1.21656	0.0013864	YES
XLOC_032432	LK035172:17174:18935:1	GSBRNA2T00052392001	CDY66260	BnaAnng21950D	water	pathotype_3A	AT1G12010	2-oxoglutarate (2OG) and Fe(II)-dependent oxygenase superfamily protein	27.707	20.0675	-0.46539	0.0269243	NO	29.923	39.5943	0.404038	0.146345	NO	25.9989	19.6156	-0.406449	0.20445	NO	32.0356	26.2991	-0.284663	0.268039	NO	39.2926	40.4105	0.0404726	0.916242	NO	32.5542	9.98727	-1.70468	0.000209619	YES
XLOC_066641	LK035172:17174:18935:1	GSBRNA2T00052392001	CDY66260	BnaAnng21950D	water	pathotype_3A	AT1G12010	2-oxoglutarate (2OG) and Fe(II)-dependent oxygenase superfamily protein	29.9405	22.5795	-0.407085	0.237521	NO	32.0631	24.3971	-0.394204	0.382588	NO	10.7659	44.7034	2.05392	0.000592385	YES	61.218	63.2001	0.0459709	0.943446	NO	110.565	153.75	0.475692	0.0813758	NO	22.5969	41.4713	0.875988	0.00713135	NO
XLOC_076543	LK032445:278456:280162:1	GSBRNA2T00067769001	CDY39340	BnaC05g10390D	water	pathotype_3A	AT1G14120	2-oxoglutarate (2OG) and Fe(II)-dependent oxygenase superfamily protein	9.40472	2.75148	-1.77318	0.00055029	YES	17.2012	11.234	-0.614638	0.0109654	NO	17.5529	5.24464	-1.74279	0.000592385	YES	16.9024	7.08368	-1.25466	0.000717218	YES	46.2882	19.0537	-1.28057	0.000497496	YES	29.1946	2.27055	-3.68459	0.000209619	YES
XLOC_087144	LK032810:111159:112908:1	GSBRNA2T00092343001	CDY49110	BnaA06g08960D	water	pathotype_3A	AT1G14120	2-oxoglutarate (2OG) and Fe(II)-dependent oxygenase superfamily protein	32.033	4.15003	-2.94837	0.00055029	YES	67.2303	33.4893	-1.00541	0.00106894	YES	68.501	23.4181	-1.5485	0.000592385	YES	6.76888	5.95196	-0.185552	0.595807	NO	29.0586	9.14874	-1.66732	0.000497496	YES	29.5485	3.97263	-2.89492	0.000209619	YES
XLOC_087145	LK032810:126010:126485:1	GSBRNA2T00092344001	CDY49111	BnaA06g08950D	water	pathotype_3A	AT1G14120	2-oxoglutarate (2OG) and Fe(II)-dependent oxygenase superfamily protein	4.14502	1.41073	-1.55494	0.00055029	YES	5.07087	3.43887	-0.560299	0.163868	NO	3.51843	3.98781	0.180665	0.741318	NO	1.35729	1.14049	-0.251081	0.71284	NO	3.95557	2.30137	-0.781393	0.0354459	NO	1.96562	0.767403	-1.35693	0.006146	YES
XLOC_073537	LK032378:216806:218110:1	GSBRNA2T00062260001	CDY36571	BnaA06g10240D	water	pathotype_3A	AT1G15540	2-oxoglutarate (2OG) and Fe(II)-dependent oxygenase superfamily protein	1.08542	0.766225	-0.502412	0.0784122	NO	6.58106	5.4174	-0.280719	0.444481	NO	8.15276	1.61738	-2.33363	0.000592385	YES	0.671233	0.539819	-0.314338	1	NO	4.46839	1.07741	-2.05218	0.000497496	YES	4.27062	0.589081	-2.85791	0.000574445	YES
XLOC_076867	LK032453:300319:302021:1	GSBRNA2T00068236001	CDY39662	BnaC05g11910D	water	pathotype_3A	AT1G15540	2-oxoglutarate (2OG) and Fe(II)-dependent oxygenase superfamily protein	1.14007	0.76183	-0.581588	0.00537453	NO	4.82057	3.91889	-0.298759	0.411935	NO	4.84648	1.47231	-1.71886	0.000592385	YES	1.15724	0.85103	-0.443411	0.0573838	NO	7.81539	2.62322	-1.57498	0.000497496	YES	8.33499	0.826141	-3.33472	0.000209619	YES
XLOC_072040	LK032346:399845:401598:1	GSBRNA2T00058023001	CDY35138	BnaA06g11480D	water	pathotype_3A	AT1G17010	2-oxoglutarate (2OG) and Fe(II)-dependent oxygenase superfamily protein	2.3511	1.27163	-0.886657	0.00055029	NO	2.11476	2.12524	0.00713183	0.988798	NO	2.64935	1.08519	-1.28769	0.000592385	YES	1.78709	2.1618	0.274621	0.428398	NO	2.52959	1.40937	-0.843852	0.0013105	NO	3.67331	0.691407	-2.40947	0.000209619	YES
XLOC_030833	LK031895:363700:365463:1	GSBRNA2T00102848001	CDX96644	BnaA08g21870D	water	pathotype_3A	AT1G20270	2-oxoglutarate (2OG) and Fe(II)-dependent oxygenase superfamily protein	4.00545	4.06546	0.0214543	0.983237	NO	7.43719	5.99237	-0.311631	0.858844	NO	6.01611	21.951	1.86738	0.0316899	YES	4.46057	2.91194	-0.615247	0.16451	NO	3.18442	4.70871	0.564301	0.205622	NO	5.25508	19.6312	1.90136	0.000209619	YES
XLOC_055097	LK032095:430590:436088:1	GSBRNA2T00008918001	CDY19380	BnaC05g08890D	water	pathotype_3A	AT1G20270	2-oxoglutarate (2OG) and Fe(II)-dependent oxygenase superfamily protein	15.4941	16.0639	0.0521032	0.876825	NO	22.0615	32.2878	0.549458	0.0383278	NO	80.502	36.7629	-1.13077	0.000592385	YES	21.2434	19.6543	-0.11217	0.78775	NO	41.2852	25.3053	-0.706185	0.00988847	NO	97.6403	8.09373	-3.5926	0.000209619	YES
XLOC_065844	LK032236:10539:12878:1	GSBRNA2T00042940001	CDY29362	BnaA06g14340D	water	pathotype_3A	AT1G20270	2-oxoglutarate (2OG) and Fe(II)-dependent oxygenase superfamily protein	3.50445	3.2474	-0.109903	0.907031	NO	9.72932	6.37943	-0.608911	0.655243	NO	11.7021	43.9946	1.91056	0.0258617	YES	5.77769	3.15844	-0.871281	0.35223	NO	6.60972	6.00024	-0.139569	0.937611	NO	12.9361	49.7236	1.94253	0.00474137	YES
XLOC_089556	LK032986:5052:7194:-1	GSBRNA2T00003217001	CDY51328	BnaCnng20650D	water	pathotype_3A	AT1G20270	2-oxoglutarate (2OG) and Fe(II)-dependent oxygenase superfamily protein	5.8739	4.55883	-0.365655	0.687892	NO	12.0653	9.94936	-0.278188	0.873751	NO	16.4392	64.0216	1.96142	0.0294288	YES	9.82268	3.61562	-1.44187	0.0648314	NO	7.25976	9.81499	0.435065	0.774499	NO	14.0311	66.5017	2.24476	0.00285045	YES
XLOC_055960	LK032103:347547:349584:-1	GSBRNA2T00009997001	CDY20136	BnaA01g28660D	water	pathotype_3A	AT1G28030	2-oxoglutarate (2OG) and Fe(II)-dependent oxygenase superfamily protein	2.52074	3.40757	0.434896	0.112383	NO	1.86665	2.31247	0.308983	0.427634	NO	2.15368	3.37002	0.645953	0.0587252	NO	12.699	6.29858	-1.01162	0.000717218	YES	6.56991	5.4798	-0.26175	0.362315	NO	6.81519	5.861	-0.217607	0.380963	NO
XLOC_070044	LK032309:62995:64741:-1	GSBRNA2T00053972001	CDY33223	BnaC01g36960D	water	pathotype_3A	AT1G28030	2-oxoglutarate (2OG) and Fe(II)-dependent oxygenase superfamily protein	1.38534	2.40408	0.795247	0.0459402	NO	0.790822	1.33667	0.757222	0.285476	NO	1.12328	0.91675	-0.293115	0.569399	NO	2.18812	2.09209	-0.0647469	0.94167	NO	3.77642	2.93166	-0.365301	0.352127	NO	6.1859	2.15043	-1.52436	0.000209619	YES
XLOC_076303	LK032440:239197:241039:1	GSBRNA2T00067277001	CDY39112	BnaA01g29440D	water	pathotype_3A	AT1G28030	2-oxoglutarate (2OG) and Fe(II)-dependent oxygenase superfamily protein	1.80697	2.92594	0.695328	0.00633226	NO	2.31177	2.68452	0.215666	0.617066	NO	4.97781	3.24395	-0.61776	0.0587252	NO	23.2961	13.8527	-0.749921	0.000717218	NO	33.3232	21.7262	-0.617091	0.0163006	NO	48.5665	15.5066	-1.64708	0.000209619	YES
XLOC_006145	LK031798:1468300:1470577:1	GSBRNA2T00106417001	CDX73316	BnaC05g27900D	water	pathotype_3A	AT1G35190	2-oxoglutarate (2OG) and Fe(II)-dependent oxygenase superfamily protein	48.4794	76.7401	0.662609	0.00225518	NO	72.4457	55.0993	-0.394866	0.212951	NO	78.6187	52.445	-0.584067	0.110436	NO	34.7132	46.007	0.406369	0.075304	NO	46.6395	29.6646	-0.65281	0.0152256	NO	79.9071	34.4153	-1.21527	0.000209619	YES
XLOC_091583	LK033179:44753:47049:1	GSBRNA2T00010257001	CDY53237	BnaA01g36310D	water	pathotype_3A	AT1G35190	2-oxoglutarate (2OG) and Fe(II)-dependent oxygenase superfamily protein	22.4438	11.6937	-0.940585	0.00055029	NO	42.4743	34.6746	-0.292711	0.365098	NO	37.8414	18.1231	-1.06214	0.000592385	YES	27.8151	18.9538	-0.553381	0.00663374	NO	53.6364	73.7481	0.459393	0.10342	NO	33.5495	29.874	-0.167401	0.467412	NO
XLOC_097089	LK033920:33493:36506:-1	GSBRNA2T00030126001	CDY60845	BnaA08g29530D	water	pathotype_3A	AT1G35190	2-oxoglutarate (2OG) and Fe(II)-dependent oxygenase superfamily protein	5.4179	2.95859	-0.872824	0.00102213	NO	10.0276	6.27311	-0.676724	0.0109654	NO	4.47099	2.15405	-1.05354	0.00154454	YES	4.77658	5.47703	0.197416	0.608678	NO	9.465	4.70999	-1.00688	0.000497496	YES	4.20174	2.53645	-0.728176	0.00395004	NO
XLOC_062283	LK032184:485996:487093:1	GSBRNA2T00033599001	CDY26055	BnaC06g05690D	water	pathotype_3A	AT1G52790	2-oxoglutarate (2OG) and Fe(II)-dependent oxygenase superfamily protein	4.04211	2.24097	-0.850985	0.00186121	NO	9.11747	8.63854	-0.077846	0.901591	NO	6.70672	2.84591	-1.23672	0.000592385	YES	5.45817	3.05972	-0.835018	0.00393147	NO	17.8556	10.9454	-0.706052	0.00617036	NO	10.5204	1.96317	-2.42193	0.000209619	YES
XLOC_103907	LK037040:1423:2513:1	GSBRNA2T00072083001	CDY68239	BnaA06g37440D	water	pathotype_3A	AT1G52790	2-oxoglutarate (2OG) and Fe(II)-dependent oxygenase superfamily protein	2.0966	1.38865	-0.594364	0.041247	NO	7.69924	6.13812	-0.326919	0.372922	NO	5.96898	1.93647	-1.62406	0.000592385	YES	3.47451	1.7679	-0.974773	0.000717218	NO	16.6657	7.13661	-1.22357	0.000497496	YES	10.1033	1.21186	-3.05953	0.000209619	YES
XLOC_062315	LK032184:481102:485076:-1	GSBRNA2T00033598001	CDY26054	BnaC06g05700D	water	pathotype_3A	AT1G52800	2-oxoglutarate (2OG) and Fe(II)-dependent oxygenase superfamily protein	3.93699	5.5305	0.490317	0.0529916	NO	5.87944	6.80222	0.210327	0.618145	NO	5.83226	3.28201	-0.829475	0.0120123	NO	6.78692	6.91917	0.027842	0.964843	NO	14.0817	6.95138	-1.01845	0.000497496	YES	9.41918	1.75898	-2.42086	0.000209619	YES
XLOC_092215	LK032184:481102:485076:-1	GSBRNA2T00033598001	CDY26054	BnaC06g05700D	water	pathotype_3A	AT1G52800	2-oxoglutarate (2OG) and Fe(II)-dependent oxygenase superfamily protein	3.05445	4.7292	0.630684	0.0237605	NO	6.36179	7.89982	0.312387	0.423773	NO	7.61849	2.75283	-1.46859	0.000592385	YES	3.94399	3.92408	-0.00730144	0.987337	NO	14.5338	5.91738	-1.29638	0.000497496	YES	10.2801	1.17728	-3.12633	0.000209619	YES
XLOC_037221	LK033239:2926:4020:1	GSBRNA2T00011472001	CDY53799	BnaA06g01840D	water	pathotype_3A	AT1G52810	2-oxoglutarate (2OG) and Fe(II)-dependent oxygenase superfamily protein	1.62271	1.13526	-0.515384	0.582623	NO	0.928905	0.662238	-0.488181	1	NO	1.08609	5.12337	2.23795	0.0322275	YES	2.04309	2.06325	0.0141659	0.975092	NO	2.6729	3.80511	0.509532	0.447273	NO	1.76938	2.16817	0.293234	0.734776	NO
XLOC_092216	LK033239:2926:4020:1	GSBRNA2T00011472001	CDY53799	BnaA06g01840D	water	pathotype_3A	AT1G52810	2-oxoglutarate (2OG) and Fe(II)-dependent oxygenase superfamily protein	0.725592	0.724862	-0.00145219	1	NO	0.666367	1.1664	0.807673	0.0192112	NO	0.941964	1.25545	0.414462	0.280013	NO	2.10662	1.97527	-0.0928802	0.874395	NO	1.34604	3.10481	1.20578	0.000497496	YES	1.18831	1.01418	-0.228589	0.399199	NO
XLOC_062308	LK032184:443406:444667:-1	GSBRNA2T00033587001	CDY26044	BnaC06g05800D	water	pathotype_3A	AT1G52820	2-oxoglutarate (2OG) and Fe(II)-dependent oxygenase superfamily protein	6.77851	2.18629	-1.63248	0.00055029	YES	26.8719	21.6252	-0.313385	0.365426	NO	23.5735	5.20219	-2.17997	0.000592385	YES	10.7253	2.8838	-1.89497	0.000717218	YES	76.2459	20.4123	-1.90122	0.000497496	YES	45.7924	2.5281	-4.17898	0.000209619	YES
XLOC_075491	LK032422:157810:159307:1	GSBRNA2T00065756001	CDY38352	BnaA02g18450D	water	pathotype_3A	AT1G77330	2-oxoglutarate (2OG) and Fe(II)-dependent oxygenase superfamily protein	14.5363	8.64543	-0.74965	0.00055029	NO	24.6621	10.5002	-1.23188	0.00106894	YES	36.2194	14.2203	-1.34881	0.00109135	YES	29.6947	18.9194	-0.650339	0.00132988	NO	45.3718	18.4148	-1.30093	0.000497496	YES	66.3112	14.5143	-2.19178	0.000209619	YES
XLOC_078220	LK032483:223491:224924:-1	GSBRNA2T00071916001	CDY40884	BnaCnng09750D	water	pathotype_3A	AT1G77330	2-oxoglutarate (2OG) and Fe(II)-dependent oxygenase superfamily protein	10.0265	6.08261	-0.72105	0.00055029	NO	11.3179	6.14766	-0.880497	0.00106894	NO	10.9178	4.58372	-1.25209	0.000592385	YES	20.6656	14.943	-0.467761	0.0314229	NO	20.0996	11.069	-0.860642	0.000497496	NO	9.68676	5.06576	-0.935235	0.000209619	NO
XLOC_109864	LK051831:279:1223:-1	GSBRNA2T00030678001	CDY72562	BnaAnng41480D	water	pathotype_3A	AT1G77330	2-oxoglutarate (2OG) and Fe(II)-dependent oxygenase superfamily protein	9.61503	6.91218	-0.476151	0.0563903	NO	12.3358	6.17703	-0.997866	0.00106894	NO	8.29043	6.87146	-0.27083	0.486098	NO	52.221	28.8819	-0.854464	0.000717218	NO	26.3782	19.9323	-0.404238	0.125358	NO	8.86437	23.2343	1.39017	0.000209619	YES
XLOC_074645	LK032403:186143:187293:1	GSBRNA2T00064221001	CDY37587	BnaA02g19830D	water	pathotype_3A	AT1G80320	2-oxoglutarate (2OG) and Fe(II)-dependent oxygenase superfamily protein	3.43153	1.74844	-0.972784	0.00055029	NO	10.9416	10.6578	-0.0379141	0.957926	NO	13.9349	2.61466	-2.41401	0.000592385	YES	2.50801	1.03272	-1.28009	0.000717218	YES	13.5945	3.4363	-1.9841	0.000497496	YES	11.6936	0.992326	-3.55876	0.000209619	YES
XLOC_075823	LK032429:57190:58331:1	GSBRNA2T00066374001	CDY38659	BnaC02g23200D	water	pathotype_3A	AT1G80320	2-oxoglutarate (2OG) and Fe(II)-dependent oxygenase superfamily protein	5.03069	3.10289	-0.697144	0.00506195	NO	15.8158	14.1995	-0.155526	0.741671	NO	18.4979	4.55541	-2.02171	0.000592385	YES	6.62464	2.60194	-1.34825	0.000717218	YES	30.5371	7.4426	-2.03668	0.000497496	YES	22.6517	1.67028	-3.76146	0.000209619	YES
XLOC_018183	LK031838:848186:849581:1	GSBRNA2T00141990001	CDX84709	BnaA03g15210D	water	pathotype_3A	AT2G25450	2-oxoglutarate (2OG) and Fe(II)-dependent oxygenase superfamily protein	1.67352	1.00173	-0.740395	0.00300211	NO	2.20839	1.81908	-0.279786	0.468457	NO	3.04348	1.04735	-1.53898	0.000592385	YES	2.15873	1.5988	-0.433193	0.119103	NO	3.38317	1.30133	-1.37838	0.000497496	YES	2.67859	1.56466	-0.775625	0.00242464	NO
XLOC_018184	LK031838:858177:859689:1	GSBRNA2T00141991001	CDX84710	BnaA03g15200D	water	pathotype_3A	AT2G25450	2-oxoglutarate (2OG) and Fe(II)-dependent oxygenase superfamily protein	13.402	6.74532	-0.99049	0.00055029	NO	22.3098	15.9503	-0.484094	0.0656843	NO	36.099	8.47385	-2.09087	0.000592385	YES	19.8074	11.3113	-0.808275	0.000717218	NO	37.5262	13.567	-1.4678	0.000497496	YES	29.0855	14.7706	-0.977572	0.000209619	NO
XLOC_066158	LK032241:76783:78241:1	GSBRNA2T00043396001	CDY29639	BnaA04g17880D	water	pathotype_3A	AT2G25450	2-oxoglutarate (2OG) and Fe(II)-dependent oxygenase superfamily protein	12.1178	13.9966	0.207949	0.426855	NO	28.87	14.0054	-1.04359	0.00106894	YES	14.8383	8.51919	-0.800538	0.0102168	NO	56.6761	45.6819	-0.311118	0.230074	NO	69.6696	49.5133	-0.492713	0.0856666	NO	24.6819	47.1783	0.93467	0.000209619	NO
XLOC_107309	LK043465:61:1591:1	GSBRNA2T00007777001	CDY70835	BnaCnng70010D	water	pathotype_3A	AT2G25450	2-oxoglutarate (2OG) and Fe(II)-dependent oxygenase superfamily protein	5.31774	9.18792	0.788925	0.00055029	NO	10.5228	6.59788	-0.673444	0.00196981	NO	6.12571	2.63495	-1.2171	0.000592385	YES	10.4797	11.38	0.118909	0.750871	NO	17.188	10.4537	-0.717392	0.0013105	NO	7.53687	5.71487	-0.399245	0.0835167	NO
XLOC_032070	LK032241:82613:83278:1	GSBRNA2T00043398001	CDY29640	BnaA04g17870D	water	pathotype_3A	AT2G30830	2-oxoglutarate (2OG) and Fe(II)-dependent oxygenase superfamily protein	0.507121	0.5	-0.0204025	1	NO	0.584565	0.55309	-0.0798512	1	NO	1.04723	0.520858	-1.00762	0.431544	NO	0.517293	0.518105	0.00226256	1	NO	0.8514	0.514943	-0.725424	0.409133	NO	1.06041	0.5	-1.08462	0.000209619	YES
XLOC_032069	LK031901:353074:355089:1	GSBRNA2T00105072001	CDX97789	BnaC04g41500D	water	pathotype_3A	AT2G30840	2-oxoglutarate (2OG) and Fe(II)-dependent oxygenase superfamily protein	13.4911	19.0581	0.498396	0.020326	NO	27.2488	17.0942	-0.672686	0.00430812	NO	21.8322	15.0821	-0.53362	0.09575	NO	20.7827	15.5664	-0.416948	0.0761843	NO	48.9615	22.0398	-1.15154	0.000497496	YES	23.0185	15.5068	-0.569893	0.00973748	NO
XLOC_084956	LK032698:25683:27882:1	GSBRNA2T00086753001	CDY47116	BnaC04g13730D	water	pathotype_3A	AT2G30840	2-oxoglutarate (2OG) and Fe(II)-dependent oxygenase superfamily protein	2.33654	1.78364	-0.389549	0.0805019	NO	1.82002	2.34618	0.366359	0.186868	NO	4.34918	1.01642	-2.09724	0.000592385	YES	2.18694	1.53066	-0.51476	0.0181078	NO	3.62367	1.25356	-1.53142	0.000497496	YES	3.71381	0.601993	-2.62508	0.000209619	YES
XLOC_008034	LK031802:2012796:2015295:-1	GSBRNA2T00117048001	CDX75020	BnaA05g07660D	water	pathotype_3A	AT2G36690	2-oxoglutarate (2OG) and Fe(II)-dependent oxygenase superfamily protein	6.42535	5.97226	-0.105498	0.739788	NO	5.68093	6.7224	0.242849	0.532837	NO	21.5502	46.7388	1.11692	0.00109135	YES	4.70963	3.11246	-0.597558	0.0124743	NO	2.98122	8.00234	1.42452	0.000497496	YES	10.3091	33.7731	1.71196	0.000209619	YES
XLOC_027343	LK031875:996916:998993:1	GSBRNA2T00155294001	CDX93319	BnaC04g45770D	water	pathotype_3A	AT2G38240	2-oxoglutarate (2OG) and Fe(II)-dependent oxygenase superfamily protein	1.04421	0.804077	-0.377013	0.134029	NO	3.01884	1.64612	-0.874925	0.00106894	NO	4.29942	1.69117	-1.34612	0.000592385	YES	0.728626	1.37989	0.921306	0.00132988	NO	1.99866	1.00112	-0.99742	0.000922584	NO	6.18932	1.06509	-2.53881	0.000209619	YES
XLOC_054080	LK032085:228845:230845:1	GSBRNA2T00005388001	CDY18399	BnaA04g21880D	water	pathotype_3A	AT2G38240	2-oxoglutarate (2OG) and Fe(II)-dependent oxygenase superfamily protein	4.37213	4.25835	-0.0380418	0.932498	NO	17.8047	7.60014	-1.22816	0.00106894	YES	22.788	10.3634	-1.13677	0.00236596	YES	1.51909	4.07309	1.42292	0.000717218	YES	9.45591	3.82317	-1.30645	0.000497496	YES	14.2564	5.21527	-1.4508	0.000209619	YES
XLOC_104733	LK031875:996916:998993:1	GSBRNA2T00155294001	CDX93319	BnaC04g45770D	water	pathotype_3A	AT2G38240	2-oxoglutarate (2OG) and Fe(II)-dependent oxygenase superfamily protein	0.5	0.5	0	1	NO	0.5	0.5	0	1	NO	0.521442	0.5	-0.0605781	1	NO	0.516698	0.742278	0.522639	1	NO	0.942541	0.580708	-0.698741	0.00617036	NO	1.85135	0.761498	-1.28167	0.000209619	YES
XLOC_007650	LK031802:160237:161848:1	GSBRNA2T00116640001	CDX74687	BnaA05g04330D	water	pathotype_3A	AT2G44800	2-oxoglutarate (2OG) and Fe(II)-dependent oxygenase superfamily protein	30.3976	29.8292	-0.0272321	0.973496	NO	0.74632	0.906304	0.280201	0.851968	NO	3.77644	6.83782	0.85651	0.555169	NO	59.8474	21.703	-1.46339	0.000717218	YES	0.685444	0.717724	0.0663904	1	NO	0.942621	5.21447	2.46777	0.0516901	NO
XLOC_059429	LK032143:551224:552849:1	GSBRNA2T00022075001	CDY23457	BnaC04g49850D	water	pathotype_3A	AT2G44800	2-oxoglutarate (2OG) and Fe(II)-dependent oxygenase superfamily protein	1.56484	1.48942	-0.0712635	0.861466	NO	0.629023	0.571916	-0.137311	1	NO	1.12457	0.965436	-0.220122	0.574885	NO	4.04909	1.41371	-1.51811	0.000717218	YES	0.545597	0.571486	0.0668827	1	NO	0.638668	1.17066	0.87418	0.0053887	NO
XLOC_035519	LK031923:567198:570225:1	GSBRNA2T00111020001	CDY01001	BnaC05g41990D	water	pathotype_3A	AT3G11180	2-oxoglutarate (2OG) and Fe(II)-dependent oxygenase superfamily protein	2.45463	1.53991	-0.67266	0.0069573	NO	4.04405	3.55595	-0.185566	0.674145	NO	6.24959	12.8905	1.04447	0.00154454	YES	1.84687	3.17698	0.782574	0.00244315	NO	2.57059	3.52533	0.455659	0.129621	NO	5.06594	15.4294	1.60678	0.000209619	YES
XLOC_043606	LK031986:654718:657768:-1	GSBRNA2T00000326001	CDY08545	BnaA05g27810D	water	pathotype_3A	AT3G11180	2-oxoglutarate (2OG) and Fe(II)-dependent oxygenase superfamily protein	1.50855	1.33691	-0.174263	0.550759	NO	1.70286	1.27999	-0.411825	0.148407	NO	1.71857	1.44443	-0.250712	0.457287	NO	1.61804	2.18988	0.436605	0.110772	NO	1.67596	1.32661	-0.337238	0.226413	NO	3.66264	1.52371	-1.2653	0.000209619	YES
XLOC_016016	LK031828:1996980:1999187:-1	GSBRNA2T00137741001	CDX82570	BnaA03g32510D	water	pathotype_3A	AT3G12900	2-oxoglutarate (2OG) and Fe(II)-dependent oxygenase superfamily protein	0.757551	0.567365	-0.417065	1	NO	0.562339	0.581441	0.0481922	1	NO	2.12127	0.655552	-1.69415	0.000592385	YES	1.97183	0.93345	-1.07889	0.00132988	YES	1.9606	0.659727	-1.57135	0.000497496	YES	8.22632	0.586213	-3.81075	0.000209619	YES
XLOC_043531	LK031986:6753:8361:-1	GSBRNA2T00000146001	CDY08394	BnaA05g26300D	water	pathotype_3A	AT3G12900	2-oxoglutarate (2OG) and Fe(II)-dependent oxygenase superfamily protein	1.22058	0.652128	-0.904335	0.00371837	NO	0.707534	0.67138	-0.0756699	1	NO	4.19321	0.9164	-2.19401	0.000592385	YES	0.821968	0.637544	-0.366557	0.145075	NO	1.08105	0.507232	-1.09171	0.271237	NO	2.89124	0.544322	-2.40916	0.0725827	NO
XLOC_094789	LK033562:8347:10499:-1	GSBRNA2T00020768001	CDY57297	BnaC03g73320D	water	pathotype_3A	AT3G12900	2-oxoglutarate (2OG) and Fe(II)-dependent oxygenase superfamily protein	0.608268	0.517311	-0.233676	1	NO	0.52665	0.510172	-0.0458622	1	NO	1.22377	0.584361	-1.0664	0.0162776	YES	1.2425	0.679089	-0.87157	0.00705518	NO	1.22755	0.576388	-1.09066	0.00509989	YES	3.08437	0.553518	-2.47827	0.084777	NO
XLOC_106879	LK042398:524:2136:1	GSBRNA2T00004149001	CDY70527	BnaCnng68740D	water	pathotype_3A	AT3G12900	2-oxoglutarate (2OG) and Fe(II)-dependent oxygenase superfamily protein	0.729612	0.581891	-0.32638	1	NO	0.576708	0.5	-0.205914	1	NO	2.0254	0.638022	-1.66653	0.0019633	YES	0.932916	0.605153	-0.624447	0.0373765	NO	1.19952	0.528146	-1.18345	0.0141578	YES	3.97603	0.542758	-2.87295	0.0600709	NO
XLOC_031794	LK031900:13314:14943:1	GSBRNA2T00104708001	CDX97501	BnaA05g25780D	water	pathotype_3A	AT3G13610	2-oxoglutarate (2OG) and Fe(II)-dependent oxygenase superfamily protein	10.1474	5.0282	-1.013	0.0654075	NO	2.45852	2.51389	0.0321314	0.987147	NO	20.3157	4.53406	-2.16372	0.0153802	YES	23.9574	7.91982	-1.59693	0.0532299	NO	12.251	2.72487	-2.16864	0.0656652	NO	50.7857	1.11223	-5.5129	0.0245949	YES
XLOC_059622	LK032145:499074:500744:1	GSBRNA2T00023848001	CDY23625	BnaC05g39690D	water	pathotype_3A	AT3G13610	2-oxoglutarate (2OG) and Fe(II)-dependent oxygenase superfamily protein	8.33406	4.71717	-0.821098	0.00225518	NO	1.65884	1.71658	0.0493624	0.947834	NO	14.8122	3.65043	-2.02065	0.000592385	YES	20.0963	6.97646	-1.52636	0.000717218	YES	9.77059	2.08836	-2.22608	0.000497496	YES	36.4332	0.867741	-5.39185	0.000209619	YES
XLOC_074549	LK032401:43414:44865:1	GSBRNA2T00064069001	CDY37479	BnaC01g37530D	water	pathotype_3A	AT3G13610	2-oxoglutarate (2OG) and Fe(II)-dependent oxygenase superfamily protein	0.718811	0.556035	-0.370436	1	NO	0.538423	0.5	-0.106812	1	NO	0.865697	0.59564	-0.539421	0.140693	NO	2.2389	0.954593	-1.22983	0.000717218	YES	1.39099	0.652479	-1.09211	0.00669307	YES	3.98378	0.51401	-2.95427	0.221013	NO
XLOC_097065	LK033917:22513:23948:-1	GSBRNA2T00030097001	CDY60812	BnaA01g37310D	water	pathotype_3A	AT3G13610	2-oxoglutarate (2OG) and Fe(II)-dependent oxygenase superfamily protein	2.58356	1.63257	-0.662216	0.0453003	NO	1.03103	0.739214	-0.480027	0.122842	NO	5.6121	1.32021	-2.08777	0.000592385	YES	3.61133	1.35241	-1.417	0.000717218	YES	2.06087	0.701106	-1.55555	0.000497496	YES	6.73387	0.529464	-3.66883	0.341128	NO
XLOC_058966	LK032138:554041:555587:1	GSBRNA2T00021427001	CDY22995	BnaC03g40740D	water	pathotype_3A	AT3G19000	2-oxoglutarate (2OG) and Fe(II)-dependent oxygenase superfamily protein	0.527671	0.579709	0.135689	1	NO	0.5899	0.575973	-0.0344687	1	NO	0.559572	0.803647	0.522238	1	NO	0.524258	0.564887	0.107684	1	NO	0.545676	0.600396	0.137871	1	NO	0.609402	1.40284	1.20288	0.0031275	YES
XLOC_105362	LK039220:1011:1385:-1	GSBRNA2T00087017001	CDY69350	BnaCnng63100D	water	pathotype_3A	AT3G19000	2-oxoglutarate (2OG) and Fe(II)-dependent oxygenase superfamily protein	3.23313	4.16716	0.366133	0.457091	NO	2.82807	3.47748	0.298224	0.697808	NO	3.34261	3.02944	-0.141924	0.832596	NO	1.65416	3.1469	0.927833	0.0811583	NO	2.74858	2.59062	-0.0853891	0.888125	NO	1.59012	3.74455	1.23566	0.0153065	YES
XLOC_033604	LK031909:931657:933929:1	GSBRNA2T00107559001	CDX99287	BnaC05g34020D	water	pathotype_3A	AT3G19010	2-oxoglutarate (2OG) and Fe(II)-dependent oxygenase superfamily protein	3.35791	7.1154	1.08338	0.00055029	YES	2.38351	3.08319	0.371336	0.327343	NO	3.0665	2.05069	-0.580484	0.107777	NO	4.15077	5.36787	0.370971	0.197605	NO	2.90555	4.25691	0.550995	0.0427033	NO	2.75184	2.81124	0.03081	0.917227	NO
XLOC_041298	LK031969:137193:139536:1	GSBRNA2T00122347001	CDY06384	BnaC05g31460D	water	pathotype_3A	AT3G20810	2-oxoglutarate (2OG) and Fe(II)-dependent oxygenase superfamily protein	0.887823	1.22299	0.462064	0.035721	NO	0.640862	1.09945	0.778702	0.00279809	NO	0.659575	2.24293	1.76578	0.000592385	YES	1.19225	1.11509	-0.0965292	0.819864	NO	0.589125	1.91528	1.70091	0.000497496	YES	0.603222	3.86564	2.67995	0.000209619	YES
XLOC_055375	LK032098:449689:451926:-1	GSBRNA2T00009267001	CDY19602	BnaA05g20100D	water	pathotype_3A	AT3G20810	2-oxoglutarate (2OG) and Fe(II)-dependent oxygenase superfamily protein	0.763468	1.38483	0.85907	0.00145941	NO	0.637313	1.04536	0.71393	0.00430812	NO	0.65593	2.04096	1.63763	0.000592385	YES	1.00622	0.953742	-0.0772691	0.860084	NO	0.527775	1.62646	1.62374	0.213992	NO	0.613789	3.05307	2.31445	0.000209619	YES
XLOC_075772	LK032428:11118:13191:1	GSBRNA2T00066304001	CDY38615	BnaA05g19720D	water	pathotype_3A	AT3G21420	2-oxoglutarate (2OG) and Fe(II)-dependent oxygenase superfamily protein	0.953101	0.877491	-0.119245	0.637462	NO	1.05997	0.914783	-0.212523	0.485861	NO	1.36406	1.99855	0.551051	0.0597665	NO	1.77318	0.766527	-1.20993	0.000717218	YES	2.60021	1.85381	-0.488135	0.0498969	NO	2.38871	3.04685	0.351087	0.145005	NO
XLOC_081961	LK032586:221009:222914:-1	GSBRNA2T00079987001	CDY44337	BnaC05g30560D	water	pathotype_3A	AT3G21420	2-oxoglutarate (2OG) and Fe(II)-dependent oxygenase superfamily protein	0.680854	0.623735	-0.126412	1	NO	0.750464	0.667425	-0.169177	1	NO	0.894225	1.26565	0.501163	0.067116	NO	1.51765	0.827725	-0.874616	0.000717218	NO	3.21253	1.22013	-1.39668	0.000497496	YES	2.59534	1.87088	-0.472207	0.0445748	NO
XLOC_038322	LK031944:1117721:1126397:1	GSBRNA2T00116403001	CDY03634	BnaC03g68930D	water	pathotype_3A	AT3G46480	2-oxoglutarate (2OG) and Fe(II)-dependent oxygenase superfamily protein	0.941107	0.995043	0.0804001	0.846565	NO	2.07419	1.32149	-0.650383	0.0689288	NO	0.930242	0.58288	-0.674407	0.0684704	NO	1.3738	1.03632	-0.4067	0.264005	NO	2.3974	1.11528	-1.10406	0.000922584	YES	1.48189	0.92089	-0.686337	0.0253849	NO
XLOC_037165	LK031935:1080576:1082652:1	GSBRNA2T00114242001	CDY02559	BnaA08g01660D	water	pathotype_3A	AT3G46490	2-oxoglutarate (2OG) and Fe(II)-dependent oxygenase superfamily protein	10.3148	15.4363	0.581607	0.0066408	NO	9.83313	9.81009	-0.00338434	0.993919	NO	6.61599	4.1633	-0.66823	0.0364817	NO	15.2392	10.9201	-0.480801	0.0434563	NO	8.31882	9.14017	0.135842	0.695045	NO	5.5363	2.56345	-1.11084	0.000209619	YES
XLOC_057666	LK032124:71729:76919:1	GSBRNA2T00016296001	CDY21776	BnaA06g20450D	water	pathotype_3A	AT3G46490	2-oxoglutarate (2OG) and Fe(II)-dependent oxygenase superfamily protein	9.98385	12.626	0.338729	0.189574	NO	7.23427	8.57931	0.246014	0.548953	NO	8.4754	4.23635	-1.00046	0.00450534	YES	7.51711	7.98738	0.0875442	0.868387	NO	7.22551	4.51874	-0.677179	0.013948	NO	7.57384	1.96913	-1.94347	0.000209619	YES
XLOC_089392	LK032974:15768:18450:1	GSBRNA2T00098400001	CDY51190	BnaC03g69020D	water	pathotype_3A	AT3G46490	2-oxoglutarate (2OG) and Fe(II)-dependent oxygenase superfamily protein	5.4151	8.0409	0.570369	0.00923586	NO	4.46395	5.1561	0.207959	0.613877	NO	5.10151	2.29863	-1.15015	0.000592385	YES	4.92828	3.5974	-0.45413	0.0939506	NO	3.04319	2.69334	-0.176188	0.606271	NO	2.35172	1.20609	-0.963373	0.000209619	NO
XLOC_043124	LK031983:723569:726621:1	GSBRNA2T00125449001	CDY08155	BnaA06g15710D	water	pathotype_3A	AT3G49620	2-oxoglutarate (2OG) and Fe(II)-dependent oxygenase superfamily protein	1.06587	0.615586	-0.792002	0.00102213	NO	4.45048	2.14896	-1.05032	0.00106894	YES	2.52324	0.992928	-1.34552	0.000592385	YES	1.03377	0.908471	-0.186403	0.563182	NO	2.73825	1.17451	-1.22119	0.000497496	YES	2.24409	1.11282	-1.01191	0.000209619	YES
XLOC_040802	LK031966:805932:808990:1	GSBRNA2T00121772001	CDY05948	BnaC08g21250D	water	pathotype_3A	AT3G49630	2-oxoglutarate (2OG) and Fe(II)-dependent oxygenase superfamily protein	4.89239	2.35274	-1.0562	0.00055029	YES	5.99727	5.39394	-0.152966	0.728991	NO	3.72823	3.00347	-0.311861	0.380282	NO	4.56236	4.04607	-0.173259	0.627145	NO	4.51438	4.42304	-0.0294896	0.937164	NO	2.41531	3.373	0.481824	0.0480001	NO
XLOC_094586	LK033540:2887:4763:1	GSBRNA2T00020406001	CDY56988	BnaA04g27300D	water	pathotype_3A	AT3G60290	2-oxoglutarate (2OG) and Fe(II)-dependent oxygenase superfamily protein	1.30926	0.845872	-0.630241	0.00923586	NO	4.317	1.98194	-1.12312	0.00106894	YES	3.91454	2.22251	-0.816653	0.0176262	NO	0.921291	0.873604	-0.0766775	0.874095	NO	2.28955	1.25675	-0.865368	0.00269914	NO	4.34991	1.78982	-1.28117	0.000209619	YES
XLOC_057869	LK032126:214821:217130:-1	GSBRNA2T00018263001	CDY21935	BnaC09g00410D	water	pathotype_3A	AT4G03050	2-oxoglutarate (2OG) and Fe(II)-dependent oxygenase superfamily protein	0.813347	0.584081	-0.477703	1	NO	2.33299	2.35473	0.0133815	0.985682	NO	2.54186	0.897563	-1.5018	0.000592385	YES	0.506884	0.5	-0.0197264	1	NO	0.544615	0.5	-0.123309	1	NO	0.508272	0.5	-0.0236722	1	NO
XLOC_057870	LK032126:225792:227597:-1	GSBRNA2T00018264001	CDY21936	BnaC09g00420D	water	pathotype_3A	AT4G03050	2-oxoglutarate (2OG) and Fe(II)-dependent oxygenase superfamily protein	1.03787	0.616169	-0.752231	0.416797	NO	3.42352	2.57722	-0.409665	0.754172	NO	6.34693	1.02557	-2.62963	0.0335031	YES	0.5	0.5	0	1	NO	0.725247	0.5	-0.536544	1	NO	0.650183	0.5	-0.378918	1	NO
XLOC_058024	LK032127:548274:550691:-1	GSBRNA2T00018483001	CDY22097	BnaA09g01260D	water	pathotype_3A	AT4G03050	2-oxoglutarate (2OG) and Fe(II)-dependent oxygenase superfamily protein	0.708303	0.538549	-0.395289	1	NO	1.4102	1.03014	-0.453057	0.118437	NO	1.2531	0.556075	-1.17215	0.00275192	YES	0.571391	0.507604	-0.170775	1	NO	0.691342	0.511025	-0.436007	1	NO	0.551926	0.5	-0.142546	1	NO
XLOC_024914	LK031864:1228058:1229783:-1	GSBRNA2T00151640001	CDX90907	BnaA03g25870D	water	pathotype_3A	AT4G03070	2-oxoglutarate (2OG) and Fe(II)-dependent oxygenase superfamily protein	7.23361	3.50887	-1.04371	0.00055029	YES	18.1269	12.4947	-0.536816	0.0439658	NO	25.5538	10.4414	-1.29122	0.000592385	YES	3.68207	2.79755	-0.396353	0.187729	NO	9.31293	3.67405	-1.34186	0.000497496	YES	12.5235	7.03257	-0.832514	0.000209619	NO
XLOC_053691	LK032080:197402:199016:-1	GSBRNA2T00002334001	CDY17965	BnaC03g30370D	water	pathotype_3A	AT4G03070	2-oxoglutarate (2OG) and Fe(II)-dependent oxygenase superfamily protein	5.6212	2.96877	-0.921013	0.00055029	NO	29.3633	14.4005	-1.0279	0.00106894	YES	30.0601	10.7263	-1.4867	0.000592385	YES	11.7987	7.53254	-0.64742	0.00344677	NO	55.4458	10.7056	-2.37271	0.000497496	YES	50.9079	5.09044	-3.32203	0.000209619	YES
XLOC_053693	LK032080:235389:236746:-1	GSBRNA2T00002339001	CDY17969	BnaC03g30410D	water	pathotype_3A	AT4G03070	2-oxoglutarate (2OG) and Fe(II)-dependent oxygenase superfamily protein	18.9299	15.5111	-0.287366	0.228809	NO	31.4755	27.8241	-0.177894	0.660383	NO	64.724	35.6532	-0.860269	0.0054649	NO	5.08772	9.44111	0.891937	0.000717218	NO	18.1255	8.87566	-1.03009	0.000497496	YES	25.3883	3.51758	-2.85151	0.000209619	YES
XLOC_057818	LK032126:233556:235097:1	GSBRNA2T00018267001	CDY21938	BnaC09g00440D	water	pathotype_3A	AT4G03070	2-oxoglutarate (2OG) and Fe(II)-dependent oxygenase superfamily protein	11.1555	5.72712	-0.961873	0.00055029	NO	9.4001	8.8395	-0.0887113	0.868979	NO	10.0288	3.57682	-1.48739	0.000592385	YES	3.55276	3.55692	0.00168829	0.995906	NO	4.50752	2.59199	-0.798274	0.00303013	NO	3.21753	1.23478	-1.3817	0.000209619	YES
XLOC_057968	LK032127:554303:558545:1	GSBRNA2T00018485001	CDY22099	BnaA09g01280D	water	pathotype_3A	AT4G03070	2-oxoglutarate (2OG) and Fe(II)-dependent oxygenase superfamily protein	5.10909	3.12534	-0.709053	0.00186121	NO	4.6453	4.49288	-0.0481312	0.946284	NO	3.78896	2.23675	-0.760398	0.0258617	NO	17.7124	19.1955	0.116008	0.76168	NO	21.7659	10.9504	-0.991086	0.000497496	NO	16.2976	3.73993	-2.12358	0.000209619	YES
XLOC_024693	LK031864:382836:389118:1	GSBRNA2T00151456001	CDX90761	BnaA03g24410D	water	pathotype_3A	AT4G10500	2-oxoglutarate (2OG) and Fe(II)-dependent oxygenase superfamily protein	16.8201	31.8614	0.921623	0.00055029	NO	27.8994	79.5899	1.51235	0.00106894	YES	24.1297	74.1531	1.6197	0.000592385	YES	2.83376	18.123	2.67703	0.000717218	YES	11.8409	29.928	1.33772	0.000497496	YES	15.7116	24.9186	0.665393	0.00153985	NO
XLOC_039923	LK031864:382836:389118:1	GSBRNA2T00151456001	CDX90761	BnaA03g24410D	water	pathotype_3A	AT4G10500	2-oxoglutarate (2OG) and Fe(II)-dependent oxygenase superfamily protein	10.9394	11.4894	0.0707698	0.943691	NO	26.802	71.5502	1.41662	0.00929165	YES	36.4819	116.808	1.67889	0.000592385	YES	5.47357	56.6847	3.37241	0.000717218	YES	37.8626	107.334	1.50326	0.000922584	YES	44.9013	97.6563	1.12096	0.00367775	YES
XLOC_040011	LK031864:382836:389118:1	GSBRNA2T00151456001	CDX90761	BnaA03g24410D	water	pathotype_3A	AT4G10500	2-oxoglutarate (2OG) and Fe(II)-dependent oxygenase superfamily protein	3.50224	7.61903	1.12133	0.0277311	YES	4.11115	15.3413	1.89981	0.00106894	YES	3.54457	13.7139	1.95196	0.00109135	YES	0.844501	2.44551	1.53396	0.217606	NO	2.02741	7.5333	1.89364	0.00453599	YES	2.60264	5.88367	1.17674	0.0234085	YES
XLOC_101638	LK035255:10134:13092:-1	GSBRNA2T00053587001	CDY66420	BnaCnng50770D	water	pathotype_3A	AT4G13400	2-oxoglutarate (2OG) and Fe(II)-dependent oxygenase superfamily protein	2.41649	4.87611	1.01282	0.00055029	YES	2.71344	3.07053	0.178365	0.684742	NO	2.76803	2.69787	-0.0370387	0.934482	NO	2.29643	2.82521	0.298965	0.305553	NO	2.52607	2.49919	-0.015434	0.966437	NO	2.26198	2.04519	-0.145351	0.568712	NO
XLOC_068967	LK032290:175197:176615:-1	GSBRNA2T00051673001	CDY32234	BnaA01g17500D	water	pathotype_3A	AT4G16330	2-oxoglutarate (2OG) and Fe(II)-dependent oxygenase superfamily protein	6.70836	14.7907	1.14066	0.00055029	YES	9.47731	11.9011	0.328545	0.302796	NO	8.40364	9.3683	0.156773	0.687316	NO	5.517	8.55311	0.632565	0.00789973	NO	9.68662	11.132	0.200648	0.498976	NO	9.23111	9.43086	0.0308852	0.90457	NO
XLOC_044738	LK031998:311826:315128:1	GSBRNA2T00031319001	CDY09666	BnaC07g33950D	water	pathotype_3A	AT4G16770	2-oxoglutarate (2OG) and Fe(II)-dependent oxygenase superfamily protein	0.68737	0.825971	0.265004	0.182145	NO	0.607121	0.610361	0.00767871	1	NO	0.618213	1.01933	0.72144	0.0054649	NO	0.590108	0.663049	0.168136	1	NO	0.568096	0.641559	0.175447	1	NO	0.664969	1.35575	1.02773	0.000209619	YES
XLOC_072577	LK032356:383935:385362:1	GSBRNA2T00059007001	CDY35635	BnaC01g21570D	water	pathotype_3A	AT4G16770	2-oxoglutarate (2OG) and Fe(II)-dependent oxygenase superfamily protein	1.37406	1.29606	-0.0843117	0.832655	NO	2.37545	1.26176	-0.912764	0.00106894	NO	1.29545	0.590544	-1.13334	0.228337	NO	1.57285	1.29163	-0.28419	0.466595	NO	2.13481	0.93015	-1.19857	0.0013105	YES	1.23019	0.513898	-1.25933	0.310753	NO
XLOC_023259	LK031858:1556022:1557904:-1	GSBRNA2T00149672001	CDX89424	BnaA01g14690D	water	pathotype_3A	AT4G25300	2-oxoglutarate (2OG) and Fe(II)-dependent oxygenase superfamily protein	0.671763	0.969298	0.528988	0.129025	NO	0.675229	0.930593	0.462773	0.169476	NO	0.781372	2.26211	1.53359	0.00752978	YES	0.640935	0.724311	0.176431	1	NO	0.587005	1.2398	1.07867	0.0121897	YES	0.788977	1.79703	1.18756	0.000396508	YES
XLOC_026734	LK031873:332719:334011:1	GSBRNA2T00154502001	CDX92689	BnaC07g39470D	water	pathotype_3A	AT4G25300	2-oxoglutarate (2OG) and Fe(II)-dependent oxygenase superfamily protein	7.29078	17.3002	1.24664	0.00055029	YES	2.32467	8.2632	1.82967	0.00106894	YES	3.43939	65.5427	4.25221	0.000592385	YES	6.18209	7.55558	0.289448	0.543223	NO	0.984701	10.5428	3.42043	0.000497496	YES	1.54096	66.1765	5.42442	0.000209619	YES
XLOC_043967	LK031990:907485:909002:1	GSBRNA2T00001024001	CDY08970	BnaC08g12000D	water	pathotype_3A	AT4G25300	2-oxoglutarate (2OG) and Fe(II)-dependent oxygenase superfamily protein	4.00402	3.3029	-0.277716	0.296128	NO	2.75944	3.57248	0.37255	0.227624	NO	7.54595	10.109	0.42187	0.240453	NO	3.84682	7.79398	1.01869	0.000717218	YES	4.19446	5.98201	0.512145	0.0455297	NO	8.79033	17.5618	0.998451	0.000209619	NO
XLOC_060952	LK032164:594864:596248:1	GSBRNA2T00027343001	CDY24858	BnaA08g14520D	water	pathotype_3A	AT4G25300	2-oxoglutarate (2OG) and Fe(II)-dependent oxygenase superfamily protein	2.64251	3.06924	0.215973	0.47619	NO	2.62734	3.46195	0.397982	0.212607	NO	4.59843	15.6157	1.76378	0.000592385	YES	2.57779	5.18021	1.00688	0.000717218	YES	3.05552	6.05197	0.985987	0.000497496	NO	6.27459	16.8566	1.42572	0.000209619	YES
XLOC_026898	LK031873:414569:416026:-1	GSBRNA2T00154521001	CDX92707	BnaC07g39650D	water	pathotype_3A	AT4G25420	2-oxoglutarate (2OG) and Fe(II)-dependent oxygenase superfamily protein	0.511003	0.558925	0.129323	1	NO	0.523123	0.580198	0.149396	1	NO	1.29938	4.33664	1.73875	0.000592385	YES	0.730735	0.646267	-0.177218	1	NO	0.725209	0.777146	0.0997888	1	NO	1.04175	3.50305	1.7496	0.000209619	YES
XLOC_014233	LK031823:1049928:1052338:1	GSBRNA2T00134389001	CDX80966	BnaC03g02200D	water	pathotype_3A	AT5G05600	2-oxoglutarate (2OG) and Fe(II)-dependent oxygenase superfamily protein	27.5366	9.95524	-1.46782	0.00055029	YES	44.0767	32.0135	-0.461336	0.119659	NO	41.232	46.6623	0.178493	0.670813	NO	0.50995	0.513898	0.0111265	1	NO	0.527457	0.525631	-0.00500257	1	NO	0.562529	0.5	-0.169999	1	NO
XLOC_039749	LK032040:445649:448492:-1	GSBRNA2T00078646001	CDY14105	BnaC02g02220D	water	pathotype_3A	AT5G05600	2-oxoglutarate (2OG) and Fe(II)-dependent oxygenase superfamily protein	36.6328	10.8928	-1.74976	0.00055029	YES	113.35	70.9392	-0.676129	0.0394376	NO	102.853	101.865	-0.0139254	0.981004	NO	11.7099	52.8933	2.17536	0.000717218	YES	90.1918	41.9695	-1.10365	0.00694858	YES	160.33	57.2587	-1.48548	0.000209619	YES
XLOC_046470	LK032010:802061:804562:1	GSBRNA2T00049375001	CDY11329	BnaA03g01650D	water	pathotype_3A	AT5G05600	2-oxoglutarate (2OG) and Fe(II)-dependent oxygenase superfamily protein	36.5143	5.15069	-2.82562	0.00055029	YES	76.7739	45.4325	-0.756891	0.0069207	NO	86.5086	73.9642	-0.226016	0.60692	NO	17.3047	76.5146	2.14457	0.000717218	YES	99.0224	53.9227	-0.876862	0.0455297	NO	227.424	96.0238	-1.24392	0.000209619	YES
XLOC_049506	LK032040:445649:448492:-1	GSBRNA2T00078646001	CDY14105	BnaC02g02220D	water	pathotype_3A	AT5G05600	2-oxoglutarate (2OG) and Fe(II)-dependent oxygenase superfamily protein	25.0307	9.57173	-1.38685	0.00055029	YES	77.8125	53.2818	-0.546359	0.0884985	NO	67.6905	63.9479	-0.0820564	0.865443	NO	7.54786	29.7037	1.9765	0.000717218	YES	54.0573	22.3731	-1.27272	0.000497496	YES	86.7881	31.5304	-1.46075	0.000209619	YES
XLOC_001363	LK031789:1188159:1190164:1	GSBRNA2T00130476001	CDX68770	BnaC01g06830D	water	pathotype_3A	AT5G12270	2-oxoglutarate (2OG) and Fe(II)-dependent oxygenase superfamily protein	8.64981	3.74971	-1.20589	0.00055029	YES	24.4841	13.1279	-0.899209	0.00106894	NO	21.4626	4.5625	-2.23393	0.000592385	YES	19.4582	9.84963	-0.982237	0.000717218	NO	51.2792	14.1545	-1.85711	0.000497496	YES	26.4484	3.98622	-2.73009	0.000209619	YES
XLOC_016521	LK031831:1745480:1747403:1	GSBRNA2T00138627001	CDX83116	BnaA01g21160D	water	pathotype_3A	AT5G12270	2-oxoglutarate (2OG) and Fe(II)-dependent oxygenase superfamily protein	1.72709	1.14797	-0.589255	0.0191962	NO	4.89425	2.85808	-0.776041	0.00106894	NO	3.88201	1.61021	-1.26955	0.000592385	YES	1.91585	1.93269	0.0126256	0.983088	NO	9.59535	2.63925	-1.86221	0.000497496	YES	5.90834	1.03881	-2.50782	0.000209619	YES
XLOC_019165	LK031842:1254762:1256959:1	GSBRNA2T00143433001	CDX85693	BnaA02g01200D	water	pathotype_3A	AT5G12270	2-oxoglutarate (2OG) and Fe(II)-dependent oxygenase superfamily protein	2.57112	1.64543	-0.643932	0.0155751	NO	3.27932	2.99315	-0.131732	0.803728	NO	4.00472	2.33053	-0.781043	0.0198185	NO	4.84425	1.45567	-1.73459	0.000717218	YES	6.3519	3.56383	-0.83376	0.000497496	NO	4.07413	2.05029	-0.990664	0.000209619	NO
XLOC_025062	LK031865:1195719:1197541:1	GSBRNA2T00151969001	CDX91167	BnaC02g04300D	water	pathotype_3A	AT5G12270	2-oxoglutarate (2OG) and Fe(II)-dependent oxygenase superfamily protein	0.627284	0.531364	-0.239419	1	NO	0.759392	0.632944	-0.262767	1	NO	0.732123	0.801355	0.130355	1	NO	2.18043	1.01439	-1.104	0.000717218	YES	6.24702	2.96857	-1.0734	0.000497496	YES	9.32893	3.45527	-1.43291	0.000209619	YES
XLOC_065210	LK031872:799225:800773:-1	GSBRNA2T00154236001	CDX92465	BnaA10g15040D	water	pathotype_3A	AT5G20400	2-oxoglutarate (2OG) and Fe(II)-dependent oxygenase superfamily protein	4.66804	2.65006	-0.816792	0.0143061	NO	22.9733	8.19631	-1.48691	0.00106894	YES	20.0473	5.36081	-1.90289	0.000592385	YES	8.27699	5.10421	-0.697419	0.0113998	NO	37.7149	4.9407	-2.93235	0.000497496	YES	36.6222	1.87519	-4.28761	0.000209619	YES
XLOC_090116	LK033033:60579:62059:-1	GSBRNA2T00004329001	CDY51847	BnaA03g56140D	water	pathotype_3A	AT5G20400	2-oxoglutarate (2OG) and Fe(II)-dependent oxygenase superfamily protein	3.33042	7.82726	1.2328	0.00055029	YES	1.17856	1.77969	0.594598	0.0409108	NO	2.25574	4.3698	0.953966	0.0260539	NO	1.50204	4.55135	1.59937	0.000717218	YES	0.711719	2.198	1.62681	0.000497496	YES	0.840652	2.59279	1.62492	0.000209619	YES
XLOC_108383	LK046601:465:1881:1	GSBRNA2T00017589001	CDY71604	BnaAnng38110D	water	pathotype_3A	AT5G20400	2-oxoglutarate (2OG) and Fe(II)-dependent oxygenase superfamily protein	1.6633	5.78698	1.79876	0.00055029	YES	1.46097	1.57947	0.112515	0.847306	NO	2.60643	3.03165	0.218028	0.653588	NO	0.5	0.570917	0.191352	1	NO	0.5	0.540759	0.113058	1	NO	0.510841	0.667887	0.386731	1	NO
XLOC_013737	LK031821:542873:548754:1	GSBRNA2T00133533001	CDX80450	BnaC07g29940D	water	pathotype_3A	AT5G24530	2-oxoglutarate (2OG) and Fe(II)-dependent oxygenase superfamily protein	1.83382	5.46426	1.57517	0.00055029	YES	1.93446	6.16284	1.67166	0.00106894	YES	1.89964	14.5741	2.93961	0.000592385	YES	2.49715	4.63877	0.89346	0.000717218	NO	2.03133	10.7514	2.40403	0.000497496	YES	2.12425	13.2184	2.63752	0.000209619	YES
XLOC_021783	LK031854:671718:676950:1	GSBRNA2T00147543001	CDX88109	BnaA06g27000D	water	pathotype_3A	AT5G24530	2-oxoglutarate (2OG) and Fe(II)-dependent oxygenase superfamily protein	1.48971	1.19953	-0.312561	0.2194	NO	2.23877	3.38886	0.598094	0.0265109	NO	1.94078	5.86284	1.59496	0.000592385	YES	1.03664	2.32397	1.16467	0.000717218	YES	1.95745	3.8196	0.964446	0.000497496	NO	2.34152	4.98372	1.08978	0.000209619	YES
XLOC_040287	LK031961:1010966:1017141:-1	GSBRNA2T00120313001	CDY05412	BnaC02g41200D	water	pathotype_3A	AT5G24530	2-oxoglutarate (2OG) and Fe(II)-dependent oxygenase superfamily protein	11.9101	25.3603	1.09039	0.00055029	YES	19.2473	47.3414	1.29845	0.00106894	YES	17.911	103.579	2.53181	0.000592385	YES	13.5122	36.9076	1.44966	0.000717218	YES	15.6918	45.2665	1.52843	0.000497496	YES	15.736	67.7277	2.10568	0.000209619	YES
XLOC_040305	LK031962:146453:154629:1	GSBRNA2T00120353001	CDY05445	BnaA02g32460D	water	pathotype_3A	AT5G24530	2-oxoglutarate (2OG) and Fe(II)-dependent oxygenase superfamily protein	7.9346	13.1462	0.728416	0.00055029	NO	10.6844	11.4518	0.100068	0.844588	NO	9.907	22.697	1.19598	0.000592385	YES	14.6236	27.7127	0.922249	0.000717218	NO	17.495	30.6788	0.810299	0.000497496	NO	22.359	35.4458	0.664759	0.0013864	NO
XLOC_025651	LK031868:555493:557754:-1	GSBRNA2T00152978001	CDX91575	BnaC02g15850D	water	pathotype_3A	AT5G51310	2-oxoglutarate (2OG) and Fe(II)-dependent oxygenase superfamily protein	0.848239	0.898392	0.0828743	0.796112	NO	1.75441	1.04899	-0.741991	0.0141168	NO	3.06694	1.03517	-1.56693	0.000592385	YES	1.55777	1.06345	-0.550735	0.0500945	NO	2.12336	1.34146	-0.662545	0.0214184	NO	2.34177	0.919424	-1.3488	0.000209619	YES
XLOC_094364	LK033508:4105:5990:-1	GSBRNA2T00019878001	CDY56648	BnaA02g11310D	water	pathotype_3A	AT5G51310	2-oxoglutarate (2OG) and Fe(II)-dependent oxygenase superfamily protein	1.47159	1.37686	-0.096001	0.804943	NO	3.51285	1.55799	-1.17296	0.00106894	YES	8.60947	1.76305	-2.28785	0.000592385	YES	1.96046	1.27506	-0.620624	0.0262681	NO	3.38462	1.12476	-1.58938	0.000497496	YES	4.54046	1.27582	-1.83142	0.000209619	YES
XLOC_108421	LK046714:672:918:-1	GSBRNA2T00017758001	CDY71631	BnaA03g56210D	water	pathotype_3A	AT5G59530	2-oxoglutarate (2OG) and Fe(II)-dependent oxygenase superfamily protein	0.863287	2.28023	1.40127	0.0326127	YES	0.601263	0.5	-0.266068	1	NO	0.778917	0.5	-0.639542	1	NO	0.760014	0.773441	0.0252652	1	NO	0.601464	0.600875	-0.00141349	1	NO	0.5	0.5	0	1	NO
XLOC_003418	LK046714:1007:2130:-1	GSBRNA2T00017759001	CDY71632	BnaA03g56220D	water	pathotype_3A	AT5G59540	2-oxoglutarate (2OG) and Fe(II)-dependent oxygenase superfamily protein	2.36439	6.43941	1.44546	0.00055029	YES	1.62261	1.69742	0.0650273	0.960211	NO	1.36699	1.16905	-0.225669	0.69976	NO	0.5	0.5	0	1	NO	0.5	0.5	0	1	NO	0.5	0.5	0	1	NO
XLOC_003425	LK031791:3676174:3678054:1	GSBRNA2T00141063001	CDX71105	BnaC03g11890D	water	pathotype_3A	AT5G59540	2-oxoglutarate (2OG) and Fe(II)-dependent oxygenase superfamily protein	4.24167	8.90373	1.06978	0.00055029	YES	2.69046	5.35715	0.993613	0.00106894	NO	3.86503	11.3257	1.55105	0.000592385	YES	0.5	0.508807	0.0251906	1	NO	0.5	0.5	0	1	NO	0.507557	0.5	-0.0216428	1	NO
XLOC_003426	LK031791:3676174:3678054:1	GSBRNA2T00141063001	CDX71105	BnaC03g11890D	water	pathotype_3A	AT5G59540	2-oxoglutarate (2OG) and Fe(II)-dependent oxygenase superfamily protein	20.9946	26.647	0.343955	0.31147	NO	10.4744	24.1466	1.20495	0.00106894	YES	21.0377	32.1201	0.610499	0.213258	NO	2.38821	3.18941	0.41736	0.567591	NO	1.80704	8.20516	2.1829	0.000497496	YES	2.11761	12.0983	2.5143	0.000209619	YES
XLOC_022601	LK031856:607428:608879:-1	GSBRNA2T00148754001	CDX88706	BnaA03g09430D	water	pathotype_3A	AT5G59540	2-oxoglutarate (2OG) and Fe(II)-dependent oxygenase superfamily protein	3.00666	5.35966	0.83398	0.00569424	NO	1.56879	4.87085	1.63452	0.00106894	YES	2.95925	9.85472	1.73558	0.000592385	YES	5.75844	8.05379	0.48399	0.374507	NO	5.80328	18.4495	1.66864	0.000497496	YES	8.69692	21.9605	1.33633	0.000209619	YES
XLOC_022602	LK031856:604629:606365:-1	GSBRNA2T00148753001	CDX88705	BnaA03g09440D	water	pathotype_3A	AT5G59540	2-oxoglutarate (2OG) and Fe(II)-dependent oxygenase superfamily protein	5.16927	6.45688	0.320877	0.196105	NO	3.68441	6.0668	0.719502	0.00196981	NO	4.92846	13.3143	1.43377	0.000592385	YES	12.7858	9.95563	-0.360958	0.129305	NO	12.9092	32.3994	1.32757	0.000497496	YES	10.5608	35.646	1.75502	0.000209619	YES
XLOC_108422	LK046714:1007:2130:-1	GSBRNA2T00017759001	CDY71632	BnaA03g56220D	water	pathotype_3A	AT5G59540	2-oxoglutarate (2OG) and Fe(II)-dependent oxygenase superfamily protein	0.781331	1.85636	1.24847	0.00055029	YES	0.751489	0.730695	-0.0404827	1	NO	0.688453	0.68232	-0.0129097	1	NO	0.60116	0.647822	0.107848	1	NO	0.512978	0.525874	0.0358207	1	NO	0.5	0.514707	0.0418241	1	NO
XLOC_048379	LK032031:387205:390942:1	GSBRNA2T00070910001	CDY13078	BnaA09g17390D	water	pathotype_3A	AT3G55410	2-oxoglutarate dehydrogenase, E1 component	16.7232	11.6236	-0.524794	0.682391	NO	27.42	25.2177	-0.120792	0.957166	NO	15.7114	50.4674	1.68354	0.0496548	YES	24.713	34.463	0.479778	0.67252	NO	36.3123	66.1538	0.865366	0.387135	NO	24.2929	40.8456	0.749646	0.244273	NO
XLOC_043847	LK031989:183335:186898:-1	GSBRNA2T00000684001	CDY08754	BnaA06g24700D	water	pathotype_3A	AT5G65750	2-oxoglutarate dehydrogenase, E1 component	4.29738	4.32791	0.0102131	0.972794	NO	3.46114	4.7808	0.466005	0.0528104	NO	2.71968	6.19259	1.18711	0.000592385	YES	6.86289	6.59759	-0.0568771	0.904069	NO	7.52435	11.2343	0.578271	0.018152	NO	4.37973	9.70193	1.14743	0.000209619	YES
XLOC_074746	LK032405:270601:273763:-1	GSBRNA2T00064545001	CDY37660	BnaC04g30020D	water	pathotype_3A	AT5G36700	2-phosphoglycolate phosphatase 1	0.956347	0.869907	-0.136673	0.613945	NO	0.827811	0.894529	0.111827	0.784928	NO	0.71736	0.991564	0.467009	0.0616885	NO	0.786055	0.878113	0.159776	0.583535	NO	0.980071	1.2014	0.293756	0.229704	NO	0.94494	2.12599	1.16984	0.000209619	YES
XLOC_020887	LK031849:579409:581403:-1	GSBRNA2T00146025001	CDX87120	BnaC09g04350D	water	pathotype_3A	AT5G24490	30S ribosomal protein, putative	14.1596	30.1705	1.09136	0.00055029	YES	7.47754	9.1507	0.291318	0.368046	NO	4.14057	4.06956	-0.0249566	0.955693	NO	4.11768	7.40043	0.845777	0.000717218	NO	2.03034	3.31876	0.708923	0.00746345	NO	1.52696	2.05429	0.427978	0.0945658	NO
XLOC_055620	LK032100:576237:578170:-1	GSBRNA2T00009591001	CDY19830	BnaA09g04830D	water	pathotype_3A	AT5G24490	30S ribosomal protein, putative	12.8992	28.3632	1.13674	0.00055029	YES	7.53604	8.33867	0.146011	0.745139	NO	3.32735	4.75637	0.515487	0.143978	NO	16.348	34.2838	1.06841	0.000717218	YES	7.13179	14.4278	1.01652	0.000497496	YES	3.78671	8.42864	1.15435	0.000209619	YES
XLOC_026875	LK031873:190752:192576:-1	GSBRNA2T00154462001	CDX92651	BnaC07g39090D	water	pathotype_3A	AT4G24770	31-kDa RNA binding protein	6.1939	6.51868	0.0737318	0.82932	NO	4.98842	5.91359	0.245451	0.520861	NO	3.6604	7.21412	0.978822	0.00236596	NO	6.09911	6.54647	0.102118	0.817252	NO	4.29576	8.30036	0.950261	0.000497496	NO	3.54432	9.16429	1.37051	0.000209619	YES
XLOC_044009	LK031990:664683:666263:-1	GSBRNA2T00000982001	CDY08947	BnaC08g11770D	water	pathotype_3A	AT4G24770	31-kDa RNA binding protein	14.892	18.9191	0.345306	0.330625	NO	8.11366	12.5165	0.625406	0.180351	NO	6.79904	12.4708	0.875151	0.120866	NO	16.0985	16.5862	0.0430571	0.954866	NO	7.59811	16.1985	1.09215	0.00394078	YES	5.449	17.4814	1.68176	0.000209619	YES
XLOC_046253	LK032008:716995:718814:-1	GSBRNA2T00048985001	CDY11032	BnaA03g46910D	water	pathotype_3A	AT4G24770	31-kDa RNA binding protein	2.97761	2.61049	-0.189834	0.558895	NO	2.28688	2.90249	0.34391	0.334698	NO	1.72701	3.59668	1.05839	0.00275192	YES	3.305	3.66393	0.148742	0.729347	NO	2.37237	4.45846	0.910216	0.000922584	NO	1.58222	4.88895	1.62757	0.000209619	YES
XLOC_060989	LK032164:538587:540231:-1	GSBRNA2T00027327001	CDY24846	BnaA08g14640D	water	pathotype_3A	AT4G24770	31-kDa RNA binding protein	16.2541	19.9369	0.294637	0.209162	NO	10.7546	14.8285	0.463419	0.0746702	NO	8.78393	14.5342	0.726513	0.0156185	NO	16.3057	17.8091	0.127238	0.729827	NO	7.26918	17.3709	1.25681	0.000497496	YES	6.77066	21.9785	1.69872	0.000209619	YES
XLOC_071227	LK032332:259201:261347:-1	GSBRNA2T00056348001	CDY34309	BnaA01g14120D	water	pathotype_3A	AT4G24770	31-kDa RNA binding protein	10.4793	10.7486	0.036605	0.913548	NO	6.92112	10.9359	0.659995	0.00631134	NO	6.68199	12.434	0.895941	0.00109135	NO	12.6511	13.067	0.0466651	0.927426	NO	8.5103	16.0005	0.910835	0.000497496	NO	7.17106	16.4639	1.19905	0.000209619	YES
XLOC_107763	LK044738:683:2433:1	GSBRNA2T00011774001	CDY71165	BnaCnng71670D	water	pathotype_3A	AT4G24770	31-kDa RNA binding protein	9.76558	9.42732	-0.050858	0.881665	NO	7.59561	8.32247	0.131846	0.794109	NO	6.35713	8.76456	0.463306	0.159605	NO	7.58246	8.8947	0.23028	0.454727	NO	5.75659	8.08204	0.489505	0.055831	NO	4.6493	9.45349	1.02383	0.000209619	YES
XLOC_098598	LK034244:9179:12300:-1	GSBRNA2T00037921001	CDY63101	BnaA02g37120D	water	pathotype_3A	AT5G24340	3'-5' exonuclease domain-containing protein	2.06065	2.24051	0.120728	0.709667	NO	2.03586	1.77931	-0.19432	0.647053	NO	1.57553	2.16548	0.45885	0.155472	NO	2.8134	2.78809	-0.0130376	0.982127	NO	2.5823	3.8053	0.559354	0.0282203	NO	1.52249	3.42849	1.17114	0.000209619	YES
XLOC_004513	LK031795:152446:154087:1	GSBRNA2T00155416001	CDX71725	BnaC08g31490D	water	pathotype_3A	AT3G61620	3'-5'-exoribonuclease family protein	9.23129	8.14116	-0.181298	0.526712	NO	5.56143	6.67831	0.264027	0.491935	NO	6.20567	7.08033	0.19023	0.62325	NO	8.06995	8.81953	0.128142	0.752555	NO	5.26054	7.24621	0.462016	0.0860388	NO	4.64007	9.32834	1.00747	0.000209619	YES
XLOC_065755	LK032234:519227:521290:1	GSBRNA2T00042288001	CDY29317	BnaC01g19690D	water	pathotype_3A	AT4G27490	3'-5'-exoribonuclease family protein	6.80081	4.49325	-0.597947	0.0163101	NO	5.46202	4.86913	-0.165771	0.735544	NO	4.14974	5.41815	0.384779	0.296871	NO	8.16603	8.32887	0.0284859	0.964669	NO	6.27151	9.13339	0.542338	0.0369014	NO	4.98016	10.0413	1.01169	0.000209619	YES
XLOC_014685	LK031824:1583710:1585848:1	GSBRNA2T00134995001	CDX81413	BnaC09g08240D	water	pathotype_3A	AT5G66120	3-dehydroquinate synthase, putative	17.1852	10.6554	-0.689582	0.00055029	NO	22.0518	19.6816	-0.164049	0.689883	NO	23.5754	14.308	-0.72046	0.0120123	NO	7.31116	7.07893	-0.046569	0.927195	NO	10.4464	6.51964	-0.680136	0.00453599	NO	13.1468	4.61079	-1.51163	0.000209619	YES
XLOC_008275	LK031804:802008:804856:1	GSBRNA2T00121243001	CDX75362	BnaA01g03400D	water	pathotype_3A	AT4G33510	3-deoxy-d-arabino-heptulosonate 7-phosphate synthase	4.90833	6.60156	0.427575	0.0484737	NO	5.62703	7.52875	0.420037	0.10961	NO	5.16752	10.1244	0.9703	0.00109135	NO	2.14246	2.64558	0.304316	0.268813	NO	2.72278	4.90725	0.849834	0.000497496	NO	2.40167	6.8004	1.50158	0.000209619	YES
XLOC_002040	LK031789:4405197:4407428:-1	GSBRNA2T00131222001	CDX69370	BnaC01g00830D	water	pathotype_3A	AT4G39980	3-deoxy-D-arabino-heptulosonate 7-phosphate synthase 1	154.562	68.3254	-1.17769	0.00055029	YES	290.14	191.052	-0.602784	0.110252	NO	210.567	133.66	-0.655712	0.156656	NO	74.7907	119.521	0.676333	0.00294719	NO	161.385	103.115	-0.646252	0.0921161	NO	206.106	94.2478	-1.12886	0.000209619	YES
XLOC_105046	LK038676:463:2743:-1	GSBRNA2T00083440001	CDY69114	BnaA01g34720D	water	pathotype_3A	AT4G39980	3-deoxy-D-arabino-heptulosonate 7-phosphate synthase 1	137.84	86.237	-0.676616	0.0504258	NO	285.06	175.779	-0.697503	0.168775	NO	200.334	116.973	-0.776232	0.126605	NO	48.8814	77.0991	0.657428	0.0450349	NO	113.547	59.3228	-0.936631	0.0255426	NO	146.017	59.777	-1.28847	0.000209619	YES
XLOC_048022	LK032026:809238:810144:1	GSBRNA2T00070367001	CDY12773	BnaC04g28680D	water	pathotype_3A	AT4G14440	3-hydroxyacyl-CoA dehydratase 1	6.72444	11.4173	0.763735	0.00225518	NO	3.14238	3.81007	0.27796	0.510897	NO	5.84931	2.54814	-1.19882	0.000592385	YES	9.73727	7.04931	-0.466035	0.070586	NO	5.65713	5.43225	-0.0585204	0.882848	NO	6.00693	1.68611	-1.83293	0.000209619	YES
XLOC_059161	LK032141:3794:4756:1	GSBRNA2T00021681001	CDY23155	BnaA04g06040D	water	pathotype_3A	AT4G14440	3-hydroxyacyl-CoA dehydratase 1	4.40068	6.66062	0.59793	0.021012	NO	2.28797	2.70316	0.240579	0.606305	NO	3.78696	1.61792	-1.2269	0.00109135	YES	3.23228	2.29263	-0.495549	0.0892856	NO	2.01414	1.76597	-0.189703	0.595842	NO	1.99942	0.797681	-1.3257	0.000209619	YES
XLOC_107710	LK031905:880684:882167:1	GSBRNA2T00106192001	CDX98542	BnaC05g38330D	water	pathotype_3A	AT3G15290	3-hydroxyacyl-CoA dehydrogenase family protein	1.79538	1.85231	0.0450363	0.918377	NO	1.26237	1.44576	0.195696	0.715556	NO	1.07316	1.79959	0.745808	0.043772	NO	1.17756	1.5167	0.36514	0.32003	NO	0.850684	0.915548	0.106012	0.763776	NO	0.781774	1.7319	1.14753	0.00198948	YES
XLOC_021392	LK031851:637468:639755:1	GSBRNA2T00146768001	CDX87726	BnaC02g32230D	water	pathotype_3A	AT5G46290	3-ketoacyl-acyl carrier protein synthase I	2.25666	1.79503	-0.330181	0.246564	NO	3.12469	3.06199	-0.0292435	0.967736	NO	2.49595	5.17915	1.05313	0.000592385	YES	2.02796	1.89273	-0.0995606	0.837909	NO	2.27813	2.63132	0.207937	0.498934	NO	1.70032	3.56473	1.06799	0.000209619	YES
XLOC_081569	LK032575:58664:61412:-1	GSBRNA2T00079347001	CDY43962	BnaA02g24400D	water	pathotype_3A	AT5G46290	3-ketoacyl-acyl carrier protein synthase I	7.09	4.94868	-0.518742	0.0172702	NO	9.71687	8.66757	-0.164864	0.691805	NO	7.00006	10.9608	0.646914	0.0279545	NO	7.62962	8.15024	0.0952313	0.82495	NO	10.2975	12.1838	0.242671	0.387769	NO	7.63515	17.4641	1.19366	0.000209619	YES
XLOC_077043	LK031942:221555:223904:-1	GSBRNA2T00115818001	CDY03268	BnaC09g10800D	water	pathotype_3A	AT1G62640	3-ketoacyl-acyl carrier protein synthase III	1.12694	0.924846	-0.285122	0.361902	NO	1.27976	1.6966	0.406769	0.305787	NO	1.92105	1.73894	-0.143687	0.750129	NO	3.61912	1.58512	-1.19105	0.000717218	YES	9.22787	3.36309	-1.45621	0.000497496	YES	11.603	4.97259	-1.22243	0.000209619	YES
XLOC_023941	LK031861:1250057:1251912:-1	GSBRNA2T00150511001	CDX90012	BnaA10g00700D	water	pathotype_3A	AT1G01120	3-ketoacyl-CoA synthase 1	1.91167	1.73334	-0.141279	0.640135	NO	2.47485	2.67488	0.112133	0.825159	NO	6.07075	2.26241	-1.42401	0.000592385	YES	1.91517	1.655	-0.210641	0.512305	NO	5.89194	2.11887	-1.47545	0.000497496	YES	8.54643	1.19556	-2.83763	0.000209619	YES
XLOC_050671	LK031861:1250057:1251912:-1	GSBRNA2T00150511001	CDX90012	BnaA10g00700D	water	pathotype_3A	AT1G01120	3-ketoacyl-CoA synthase 1	3.62372	4.16652	0.201371	0.603373	NO	4.34976	5.26088	0.274368	0.575648	NO	10.2386	5.84686	-0.808287	0.037179	NO	4.55586	3.42259	-0.412635	0.307679	NO	8.03983	3.71305	-1.11456	0.0020275	YES	8.32121	2.31082	-1.84839	0.000209619	YES
XLOC_069182	LK032295:37411:39280:1	GSBRNA2T00052410001	CDY32443	BnaA09g51530D	water	pathotype_3A	AT1G01120	3-ketoacyl-CoA synthase 1	5.96586	6.60679	0.147219	0.60287	NO	11.9726	10.7193	-0.159526	0.707676	NO	27.419	11.1248	-1.3014	0.000592385	YES	7.58649	5.55038	-0.450846	0.0527466	NO	23.8216	8.36457	-1.50991	0.000497496	YES	27.9998	4.60537	-2.60403	0.000209619	YES
XLOC_074547	LK032400:344671:346518:-1	GSBRNA2T00064062001	CDY37475	BnaC08g46130D	water	pathotype_3A	AT1G01120	3-ketoacyl-CoA synthase 1	2.19082	2.32065	0.083058	0.813656	NO	3.86773	3.81216	-0.0208784	0.974717	NO	9.28965	3.26654	-1.50786	0.000592385	YES	2.39088	1.84046	-0.377475	0.161058	NO	6.64242	2.48484	-1.41856	0.000497496	YES	8.90041	1.45205	-2.61578	0.000209619	YES
XLOC_009729	LK031808:716513:718819:1	GSBRNA2T00127210001	CDX76724	BnaC08g33100D	water	pathotype_3A	AT2G26250	3-ketoacyl-CoA synthase 10	2.52666	2.97243	0.234411	0.381985	NO	1.51366	1.32967	-0.186973	0.630157	NO	2.04244	0.993499	-1.0397	0.000592385	YES	2.31563	2.27477	-0.0256841	0.967329	NO	1.48213	1.02557	-0.531243	0.0154449	NO	1.4352	0.695396	-1.04534	0.000209619	YES
XLOC_010238	LK031809:612145:614812:-1	GSBRNA2T00127608001	CDX77038	BnaC04g38330D	water	pathotype_3A	AT2G26250	3-ketoacyl-CoA synthase 10	6.95067	8.32395	0.260116	0.279585	NO	2.45225	2.38781	-0.038418	0.952517	NO	3.35029	1.07471	-1.64034	0.000592385	YES	6.5393	7.13729	0.12624	0.732658	NO	2.99169	1.91278	-0.64529	0.00424137	NO	3.0524	0.704537	-2.1152	0.000209619	YES
XLOC_072257	LK032350:9683:12291:1	GSBRNA2T00058275001	CDY35309	BnaA04g15380D	water	pathotype_3A	AT2G26250	3-ketoacyl-CoA synthase 10	9.21973	10.1334	0.136322	0.627045	NO	3.46902	3.01793	-0.200969	0.604554	NO	4.56385	1.31946	-1.7903	0.000592385	YES	7.12504	7.63878	0.100444	0.803415	NO	2.7825	2.04055	-0.447424	0.0709764	NO	2.97152	0.811612	-1.87234	0.000209619	YES
XLOC_065533	LK032229:427286:428788:-1	GSBRNA2T00041810001	CDY29067	BnaC07g32730D	water	pathotype_3A	AT3G52160	3-ketoacyl-CoA synthase 15	5.67874	7.65438	0.430715	0.55315	NO	5.49489	5.04011	-0.124635	0.957926	NO	7.21187	12.2698	0.766666	0.63724	NO	8.08045	5.21643	-0.631373	0.656993	NO	3.76717	3.29064	-0.195113	0.858859	NO	4.0317	16.1507	2.00214	0.0275225	YES
XLOC_023691	LK031861:316175:319523:1	GSBRNA2T00150291001	CDX89834	BnaA10g02480D	water	pathotype_3A	AT1G04220	3-ketoacyl-CoA synthase 2	2.20557	2.1112	-0.0630883	0.860744	NO	2.72693	3.3458	0.295074	0.414536	NO	7.06776	2.05002	-1.78562	0.000592385	YES	2.0185	2.16012	0.0978279	0.832933	NO	6.8556	2.63436	-1.37983	0.000497496	YES	8.97878	1.02595	-3.12955	0.000209619	YES
XLOC_053936	LK032083:325261:328809:-1	GSBRNA2T00002741001	CDY18212	BnaC05g02350D	water	pathotype_3A	AT1G04220	3-ketoacyl-CoA synthase 2	2.57488	2.8656	0.154332	0.896059	NO	5.04549	5.35917	0.0870152	0.966798	NO	12.8767	3.48505	-1.88551	0.163717	NO	2.23805	1.84299	-0.280194	0.929152	NO	8.53087	3.22168	-1.40488	0.144527	NO	9.98349	1.17624	-3.08537	0.0471545	YES
XLOC_028883	LK032048:232404:235249:1	GSBRNA2T00084798001	CDY14892	BnaA02g22340D	water	pathotype_3A	AT5G43760	3-ketoacyl-CoA synthase 20	16.7082	17.2446	0.0455883	0.89086	NO	23.5996	22.2169	-0.0871049	0.866174	NO	29.4239	19.1955	-0.61622	0.0495225	NO	11.7345	18.7243	0.674155	0.00189698	NO	27.1365	19.315	-0.490513	0.0543686	NO	30.485	9.29812	-1.71309	0.000209619	YES
XLOC_050351	LK032048:232404:235249:1	GSBRNA2T00084798001	CDY14892	BnaA02g22340D	water	pathotype_3A	AT5G43760	3-ketoacyl-CoA synthase 20	4.33828	5.72531	0.400231	0.0953055	NO	5.02665	10.1954	1.02025	0.00106894	YES	7.43119	6.31928	-0.233833	0.498279	NO	6.61814	9.65542	0.544913	0.0106355	NO	14.0817	14.4558	0.0378269	0.916996	NO	14.6235	4.56	-1.68118	0.000209619	YES
XLOC_042335	LK031978:344405:346996:1	GSBRNA2T00124362001	CDY07381	BnaA07g24600D	water	pathotype_3A	AT1G68530	3-ketoacyl-CoA synthase 6	2.6377	2.84182	0.107535	0.74659	NO	1.68121	1.03957	-0.69352	0.00929165	NO	1.3776	2.78411	1.01505	0.00109135	YES	2.10779	2.00469	-0.072352	0.894524	NO	1.11692	1.17833	0.0772077	0.800081	NO	1.10039	3.19946	1.53982	0.000209619	YES
XLOC_079545	LK032515:84258:86580:1	GSBRNA2T00074279001	CDY42109	BnaA09g28510D	water	pathotype_3A	AT1G68530	3-ketoacyl-CoA synthase 6	9.89568	9.73553	-0.0235393	0.947603	NO	2.32549	1.79024	-0.377382	0.264531	NO	2.15605	0.899081	-1.26187	0.000592385	YES	9.17679	7.87423	-0.220851	0.495565	NO	2.58625	1.77358	-0.544197	0.0424144	NO	2.17191	0.564562	-1.94376	0.00735098	YES
XLOC_003926	LK031792:942283:943716:1	GSBRNA2T00144750001	CDX71202	BnaC07g04810D	water	pathotype_3A	AT2G15090	3-ketoacyl-CoA synthase 8	4.13061	4.66334	0.175009	0.5569	NO	1.80927	1.14863	-0.6555	0.0120153	NO	2.14549	0.715364	-1.58456	0.000592385	YES	4.53536	3.28752	-0.464217	0.0661744	NO	2.17079	1.09473	-0.987646	0.000922584	NO	2.15543	0.556471	-1.9536	0.084777	NO
XLOC_090126	LK033035:71561:74441:1	GSBRNA2T00004432001	CDY51864	BnaC03g77160D	water	pathotype_3A	AT4G34030	3-methylcrotonyl-CoA carboxylase	46.2391	230.449	2.31726	0.00055029	YES	17.7054	33.9662	0.93991	0.00106894	NO	11.4402	11.4879	0.00600282	0.986925	NO	22.3588	78.4453	1.81084	0.000717218	YES	10.172	28.5972	1.49127	0.000497496	YES	8.13604	13.0209	0.67843	0.0010718	NO
XLOC_090213	LK033041:55140:58239:1	GSBRNA2T00004542001	CDY51953	BnaA08g11650D	water	pathotype_3A	AT4G34030	3-methylcrotonyl-CoA carboxylase	27.7478	100.391	1.85518	0.00055029	YES	12.8969	19.9867	0.632016	0.00814853	NO	8.02026	10.1973	0.346472	0.322567	NO	9.60946	32.534	1.75942	0.000717218	YES	4.08768	14.4354	1.82026	0.000497496	YES	3.28935	7.2195	1.1341	0.000209619	YES
XLOC_002576	LK031790:430521:431599:-1	GSBRNA2T00135474001	CDX69482	BnaA10g18310D	water	pathotype_3A	AT5G16010	3-oxo-5-alpha-steroid 4-dehydrogenase family protein	2.66466	1.43902	-0.88886	0.00263824	NO	5.80286	4.1997	-0.466478	0.165419	NO	6.69434	5.60078	-0.257314	0.510727	NO	3.06337	2.27412	-0.429811	0.185478	NO	9.99047	4.85977	-1.03966	0.000497496	YES	8.18232	7.11227	-0.2022	0.434353	NO
XLOC_003215	LK031791:1456728:1457705:1	GSBRNA2T00140524001	CDX70668	BnaC03g07520D	water	pathotype_3A	AT5G16010	3-oxo-5-alpha-steroid 4-dehydrogenase family protein	86.554	23.7465	-1.86589	0.00055029	YES	177.268	109.112	-0.700122	0.00500586	NO	151.569	89.8855	-0.753814	0.0236537	NO	39.4633	90.5077	1.19753	0.000717218	YES	162.036	84.8852	-0.932729	0.0020275	NO	260.708	37.8919	-2.78247	0.000209619	YES
XLOC_011687	LK031815:1746238:1747273:1	GSBRNA2T00130092001	CDX78668	BnaA03g05800D	water	pathotype_3A	AT5G16010	3-oxo-5-alpha-steroid 4-dehydrogenase family protein	44.0987	14.477	-1.60697	0.00055029	YES	124.908	86.8891	-0.523619	0.0473673	NO	109.326	81.4886	-0.423966	0.251096	NO	19.4933	38.6406	0.987139	0.000717218	NO	82.2479	46.5504	-0.821185	0.00424137	NO	167.188	37.7382	-2.14737	0.000209619	YES
XLOC_019284	LK031842:473763:474593:-1	GSBRNA2T00143231001	CDX85520	BnaA02g02930D	water	pathotype_3A	AT5G16010	3-oxo-5-alpha-steroid 4-dehydrogenase family protein	7.58852	13.2708	0.806365	0.00405717	NO	11.3423	8.82596	-0.361888	0.316921	NO	6.25024	8.44126	0.433547	0.263798	NO	1.8695	4.66445	1.31905	0.000717218	YES	3.41084	3.51135	0.0418987	0.92951	NO	2.77623	3.48283	0.327133	0.256421	NO
XLOC_021599	LK031852:434029:436971:-1	GSBRNA2T00146990001	CDX87831	BnaC06g08930D	water	pathotype_3A	AT1G51680	4-coumarate:CoA ligase 1	85.874	35.6885	-1.26676	0.00055029	YES	145.185	124.949	-0.216553	0.653325	NO	136.567	119.996	-0.186623	0.708568	NO	73.2964	111.829	0.60948	0.00663374	NO	153.69	119.784	-0.359588	0.376961	NO	205.772	66.3641	-1.63257	0.000209619	YES
XLOC_081516	LK032573:156225:159081:-1	GSBRNA2T00077513001	CDY43921	BnaA05g15310D	water	pathotype_3A	AT1G51680	4-coumarate:CoA ligase 1	102.452	37.0395	-1.46781	0.00055029	YES	172.693	141.598	-0.286409	0.518546	NO	174.803	110.054	-0.667518	0.105888	NO	72.2308	86.0628	0.252776	0.517428	NO	139.577	82.2366	-0.763209	0.0228977	NO	204.21	44.1454	-2.20972	0.000209619	YES
XLOC_015638	LK031828:2974:7690:1	GSBRNA2T00137298001	CDX82208	BnaA03g36130D	water	pathotype_3A	AT3G21230	4-coumarate:CoA ligase 5	28.8925	16.1818	-0.836323	0.00055029	NO	47.2259	31.3857	-0.589471	0.0151274	NO	48.8989	27.8342	-0.812943	0.0156185	NO	28.2098	27.0334	-0.0614535	0.899317	NO	50.8127	24.3826	-1.05934	0.000497496	YES	47.7989	12.7473	-1.90679	0.000209619	YES
XLOC_041359	LK031969:843771:848765:-1	GSBRNA2T00122445001	CDY06431	BnaC05g30990D	water	pathotype_3A	AT3G21230	4-coumarate:CoA ligase 5	5.91971	1.23282	-2.26357	0.00055029	YES	19.8169	9.89472	-1.002	0.00106894	YES	17.2213	10.0487	-0.777187	0.0139599	NO	3.00758	4.35228	0.533168	0.0262681	NO	24.1816	7.03274	-1.78175	0.000497496	YES	28.3095	5.57055	-2.34539	0.000209619	YES
XLOC_055323	LK032098:84925:91849:1	GSBRNA2T00009225001	CDY19570	BnaA05g19780D	water	pathotype_3A	AT3G21230	4-coumarate:CoA ligase 5	1.23468	1.16994	-0.0777016	0.821874	NO	2.38415	1.96943	-0.275697	0.474026	NO	3.01181	1.45875	-1.0459	0.00109135	YES	2.16332	1.70107	-0.346805	0.223117	NO	5.42941	4.55795	-0.25241	0.37396	NO	3.07076	3.01092	-0.0283914	0.916299	NO
XLOC_069163	LK032294:237113:241542:-1	GSBRNA2T00052011001	CDY32416	BnaC03g42000D	water	pathotype_3A	AT3G21230	4-coumarate:CoA ligase 5	26.0778	12.4181	-1.07038	0.00055029	YES	28.9588	24.4761	-0.242628	0.500173	NO	36.2315	19.2801	-0.910132	0.00275192	NO	41.9702	36.6305	-0.19632	0.526732	NO	58.7143	36.8024	-0.673912	0.0163006	NO	48.9963	20.9759	-1.22394	0.000209619	YES
XLOC_086915	LK032799:317:2932:-1	GSBRNA2T00091935001	CDY48875	BnaA03g36140D	water	pathotype_3A	AT3G21230	4-coumarate:CoA ligase 5	1.85664	0.988678	-0.909121	0.00055029	NO	3.47765	2.78786	-0.318955	0.358828	NO	3.33702	1.34253	-1.31361	0.000592385	YES	1.11286	1.05502	-0.0770099	0.874943	NO	2.65798	1.30026	-1.03153	0.000497496	YES	2.84495	0.682723	-2.05903	0.000209619	YES
XLOC_086916	LK032799:4493:5148:-1	GSBRNA2T00091937001	CDY48877	BnaA03g36160D	water	pathotype_3A	AT3G21230	4-coumarate:CoA ligase 5	3.15802	1.47787	-1.0955	0.0150657	YES	4.26515	3.92074	-0.121471	0.879992	NO	5.28542	2.04071	-1.37295	0.00416156	YES	1.73284	1.65213	-0.0688112	0.940788	NO	4.33667	1.94578	-1.15624	0.00394078	YES	4.27835	0.817401	-2.38794	0.0123476	YES
XLOC_001888	LK031789:2639088:2641663:-1	GSBRNA2T00130809001	CDX69047	BnaC01g04060D	water	pathotype_3A	AT4G34350	4-hydroxy-3-methylbut-2-enyl diphosphate reductase	1.06734	1.01525	-0.0721793	0.804718	NO	1.6258	1.96641	0.274414	0.405973	NO	1.65538	1.18241	-0.485436	0.0925041	NO	2.19367	1.95027	-0.169673	0.629457	NO	3.73914	2.44553	-0.612559	0.00988847	NO	2.6213	1.22485	-1.09768	0.000209619	YES
XLOC_008560	LK031804:1043271:1046610:-1	GSBRNA2T00121312001	CDX75424	BnaA01g02780D	water	pathotype_3A	AT4G34350	4-hydroxy-3-methylbut-2-enyl diphosphate reductase	1.19534	1.02546	-0.221148	0.357146	NO	1.56124	3.43075	1.13583	0.00106894	YES	1.53091	4.0026	1.38655	0.000592385	YES	1.36222	2.46263	0.854239	0.000717218	NO	2.36121	4.12511	0.804906	0.000497496	NO	2.27359	2.28385	0.00649579	0.979662	NO
XLOC_066904	LK032252:214607:215353:-1	GSBRNA2T00044992001	CDY30319	BnaA09g09580D	water	pathotype_3A	AT2G18250	4-phosphopantetheine adenylyltransferase	0.627021	0.636122	0.0207897	1	NO	0.568681	0.574596	0.0149278	1	NO	1.03607	0.5	-1.05112	0.00109135	YES	0.655425	0.577135	-0.183521	1	NO	0.5	0.5	0	1	NO	0.5	0.5	0	1	NO
XLOC_032004	LK031900:822027:822389:-1	GSBRNA2T00104893001	CDX97658	BnaA05g24210D	water	pathotype_3A	AT2G02770	4'-phosphopantetheinyl transferase superfamily	0.701169	0.571342	-0.295408	1	NO	1.01646	0.5	-1.02355	0.0165942	YES	0.656123	0.659457	0.0073123	1	NO	1.44906	1.01037	-0.520233	0.524757	NO	1.0624	0.557271	-0.930875	0.278839	NO	0.703467	0.582609	-0.271955	1	NO
XLOC_047270	LK032016:833715:835113:1	GSBRNA2T00060981001	CDY12040	BnaAnng02250D	water	pathotype_3A	AT1G34380	5'-3' exonuclease family protein	1.61144	1.34544	-0.260276	0.808817	NO	1.3497	1.50533	0.157441	0.913912	NO	1.18386	2.67802	1.17767	0.235689	NO	1.59498	1.62238	0.0245734	0.985413	NO	1.40551	2.52942	0.847713	0.246602	NO	1.05397	3.23373	1.61737	0.030513	YES
XLOC_097271	LK033957:35505:39146:-1	GSBRNA2T00030601001	CDY61119	BnaA06g39510D	water	pathotype_3A	AT5G26680	5'-3' exonuclease family protein	3.79978	2.63718	-0.52692	0.0137964	NO	3.80631	3.38212	-0.170465	0.675196	NO	2.77904	4.31801	0.63578	0.0279545	NO	4.86009	4.49896	-0.111391	0.778964	NO	5.44824	6.92407	0.34583	0.172314	NO	3.6702	7.97351	1.11936	0.000209619	YES
XLOC_028656	LK031882:1149197:1151169:1	GSBRNA2T00157821001	CDX94560	BnaC09g22760D	water	pathotype_3A	AT1G62180	5'adenylylphosphosulfate reductase 2	6.71356	3.83855	-0.806517	0.0155751	NO	23.1	8.29202	-1.4781	0.00106894	YES	27.4897	10.3085	-1.41505	0.000592385	YES	5.34722	5.28848	-0.0159359	0.984197	NO	14.6528	3.07985	-2.25024	0.000497496	YES	16.2484	3.72668	-2.12433	0.000209619	YES
XLOC_042234	LK031976:60316:63008:-1	GSBRNA2T00124039001	CDY07244	BnaC04g19270D	water	pathotype_3A	AT1G62180	5'adenylylphosphosulfate reductase 2	10.855	10.7356	-0.0159569	0.96036	NO	12.3541	4.21196	-1.55243	0.00106894	YES	11.1259	6.17257	-0.849979	0.0107438	NO	27.1865	6.32981	-2.10266	0.000717218	YES	12.0791	7.25011	-0.736438	0.00394078	NO	7.73475	4.69789	-0.719342	0.00122934	NO
XLOC_061027	LK032165:209643:212008:-1	GSBRNA2T00028621001	CDY24876	BnaA03g59800D	water	pathotype_3A	AT1G62180	5'adenylylphosphosulfate reductase 2	3.88222	2.78954	-0.476855	0.0388053	NO	5.80806	2.38711	-1.28279	0.00106894	YES	6.57211	1.88164	-1.80437	0.000592385	YES	12.52	3.99606	-1.64758	0.000717218	YES	7.81267	3.29173	-1.24697	0.000497496	YES	4.02744	2.21586	-0.861996	0.000209619	NO
XLOC_052161	LK032065:576009:578565:1	GSBRNA2T00094405001	CDY16597	BnaC09g36760D	water	pathotype_3A	AT5G21170	5'-AMP-activated protein kinase beta-2 subunit protein	27.631	60.8359	1.13864	0.00055029	YES	16.0469	21.3644	0.412914	0.194136	NO	12.125	11.1208	-0.124724	0.781499	NO	19.8781	29.5581	0.572374	0.0160211	NO	8.54177	12.3142	0.527716	0.0697004	NO	7.49005	9.54369	0.349572	0.189169	NO
XLOC_007362	LK031801:173450:175460:1	GSBRNA2T00114281001	CDX74426	BnaA04g09630D	water	pathotype_3A	AT5G39790	5'-AMP-activated protein kinase-related	1.96208	0.923944	-1.08651	0.00055029	YES	2.02368	2.62671	0.376276	0.293353	NO	2.37199	1.96198	-0.273788	0.484471	NO	2.08113	1.60116	-0.37825	0.21791	NO	4.65906	2.98482	-0.642395	0.0183461	NO	2.96376	2.36274	-0.326968	0.23236	NO
XLOC_002691	LK031791:388627:390956:1	GSBRNA2T00140244001	CDX70433	BnaC03g05170D	water	pathotype_3A	AT5G11920	6-&1-fructan exohydrolase	0.586145	0.905859	0.628029	0.0757813	NO	0.621853	1.59864	1.3622	0.218176	NO	0.63964	1.51803	1.24687	0.166474	NO	0.606857	0.956236	0.65601	0.209333	NO	0.577341	1.46332	1.34175	0.0143756	YES	0.576604	0.97505	0.757894	0.178575	NO
XLOC_002692	LK031790:1519958:1522498:-1	GSBRNA2T00135752001	CDX69719	BnaA10g20680D	water	pathotype_3A	AT5G11920	6-&1-fructan exohydrolase	1.62032	4.26503	1.39628	0.00055029	YES	1.88813	8.24411	2.12641	0.00106894	YES	1.36855	9.25503	2.75758	0.000592385	YES	1.40257	7.21423	2.36277	0.000717218	YES	2.41247	12.4486	2.3674	0.000497496	YES	1.4445	6.57042	2.18542	0.000209619	YES
XLOC_003096	LK031791:388627:390956:1	GSBRNA2T00140244001	CDX70433	BnaC03g05170D	water	pathotype_3A	AT5G11920	6-&1-fructan exohydrolase	0.58528	1.03519	0.822704	0.00145941	NO	0.569411	2.91522	2.35606	0.00106894	YES	0.890506	3.59375	2.01279	0.000592385	YES	0.54862	0.58648	0.0962755	1	NO	0.548137	0.615451	0.167109	1	NO	0.580814	0.578574	-0.00557548	1	NO
XLOC_011578	LK031815:842594:848875:1	GSBRNA2T00129843001	CDX78455	BnaA03g03670D	water	pathotype_3A	AT5G11920	6-&1-fructan exohydrolase	1.04056	2.12667	1.03123	0.00055029	YES	0.991581	4.93584	2.31549	0.00106894	YES	2.36942	4.35708	0.878828	0.0211177	NO	1.60074	2.97639	0.894825	0.000717218	NO	1.7916	3.25125	0.859746	0.00365145	NO	2.43162	1.89929	-0.356458	0.219523	NO
XLOC_031312	LK031897:917269:919779:1	GSBRNA2T00104145001	CDX97155	BnaC09g44700D	water	pathotype_3A	AT5G11920	6-&1-fructan exohydrolase	1.82855	3.25622	0.832498	0.00055029	NO	2.56522	4.55369	0.827954	0.00106894	NO	2.62965	5.56032	1.0803	0.000592385	YES	2.12932	4.90027	1.20247	0.000717218	YES	4.1754	7.94991	0.929024	0.000497496	NO	3.1406	4.47895	0.51212	0.0220974	NO
XLOC_031313	LK031791:388627:390956:1	GSBRNA2T00140244001	CDX70433	BnaC03g05170D	water	pathotype_3A	AT5G11920	6-&1-fructan exohydrolase	0.538396	1.32738	1.30184	0.34663	NO	0.691139	2.77917	2.00761	0.211718	NO	0.876479	2.76013	1.65494	0.0102168	YES	0.675633	1.48695	1.13804	0.27427	NO	1.00003	2.37617	1.24859	0.00746345	YES	0.889857	1.83129	1.04121	0.0235014	YES
XLOC_020096	LK031845:1529750:1530091:-1	GSBRNA2T00144571001	CDX86428	BnaA06g31450D	water	pathotype_3A	AT3G28500	60S acidic ribosomal protein family	0.865967	0.645542	-0.423801	1	NO	1.12561	1.0013	-0.168832	0.907804	NO	0.5	1.86353	1.89804	0.000592385	YES	0.5	0.578092	0.209372	1	NO	0.581229	0.674485	0.214681	1	NO	0.5	2.11478	2.08051	0.000209619	YES
XLOC_010324	LK031809:2113587:2116660:-1	GSBRNA2T00127872001	CDX77209	BnaC04g40040D	water	pathotype_3A	AT2G28800	63 kDa inner membrane family protein	58.3207	39.7043	-0.554713	0.0100654	NO	53.3544	60.4964	0.181242	0.671193	NO	52.9797	27.0402	-0.970334	0.00109135	NO	37.0807	40.8908	0.141108	0.692908	NO	46.5423	32.1663	-0.532993	0.0512649	NO	46.9446	16.7396	-1.48769	0.000209619	YES
XLOC_094932	LK033583:20538:22745:1	GSBRNA2T00022306001	CDY57527	BnaA05g33580D	water	pathotype_3A	AT3G02360	6-phosphogluconate dehydrogenase family protein	30.5496	17.6351	-0.792704	0.00055029	NO	45.4704	34.8776	-0.382627	0.217023	NO	48.5012	43.3924	-0.160578	0.702311	NO	25.3068	45.724	0.853427	0.000717218	NO	67.8091	45.0393	-0.590294	0.0498969	NO	84.8277	40.7857	-1.05647	0.000209619	YES
XLOC_009552	LK031807:965871:968327:-1	GSBRNA2T00126800001	CDX76401	BnaA08g09990D	water	pathotype_3A	AT4G20930	6-phosphogluconate dehydrogenase family protein	3.90154	14.839	1.92728	0.00055029	YES	3.01488	6.48488	1.10498	0.00106894	YES	2.80995	3.45448	0.297924	0.398093	NO	2.48366	4.2087	0.760907	0.00132988	NO	1.81785	3.93997	1.11595	0.000497496	YES	1.66487	2.67573	0.684523	0.00724274	NO
XLOC_063731	LK032204:54166:56527:1	GSBRNA2T00037375001	CDY27412	BnaC03g64520D	water	pathotype_3A	AT4G20930	6-phosphogluconate dehydrogenase family protein	6.40156	25.0812	1.97011	0.00055029	YES	4.60296	9.97243	1.11538	0.00106894	YES	3.04562	4.88325	0.681106	0.0274021	NO	4.20966	8.71169	1.04925	0.000717218	YES	3.75199	9.39215	1.3238	0.000497496	YES	2.786	6.52725	1.22828	0.000209619	YES
XLOC_000533	LK031787:654737:655158:-1	GSBRNA2T00098621001	CDX67502	BnaA07g15420D	water	pathotype_3A	AT5G41670	6-phosphogluconate dehydrogenase family protein	0.5	0.748937	0.582916	1	NO	1.26385	0.828578	-0.609114	0.530031	NO	1.41074	0.771315	-0.871058	0.145891	NO	0.5	0.683135	0.450243	1	NO	0.658789	0.843042	0.355788	1	NO	3.06752	0.5	-2.61707	0.000209619	YES
XLOC_062931	LK032192:555916:557910:-1	GSBRNA2T00035545001	CDY26662	BnaA09g46150D	water	pathotype_3A	AT1G13700	6-phosphogluconolactonase 1	4.90827	3.83799	-0.354864	0.176006	NO	8.74749	4.16936	-1.06904	0.00106894	YES	4.6795	1.93581	-1.27342	0.000592385	YES	4.77961	4.93216	0.0453267	0.939563	NO	7.95117	3.22159	-1.30339	0.000497496	YES	7.01943	1.46454	-2.2609	0.000209619	YES
XLOC_101252	LK035078:14842:16206:-1	GSBRNA2T00052058001	CDY66092	BnaC07g49670D	water	pathotype_3A	AT5G24410	6-phosphogluconolactonase 4	130.076	67.8222	-0.939525	0.00055029	NO	248.525	207.927	-0.257314	0.550831	NO	221.917	94.2493	-1.23547	0.00109135	YES	75.8792	182.471	1.26589	0.000717218	YES	190.905	95.7445	-0.995593	0.00236854	NO	210.489	37.9726	-2.47071	0.000209619	YES
XLOC_101957	LK035404:13756:15557:1	GSBRNA2T00055563001	CDY66682	BnaA06g39320D	water	pathotype_3A	AT5G24410	6-phosphogluconolactonase 4	57.8103	98.7136	0.771922	0.00055029	NO	57.7262	70.3415	0.28515	0.483984	NO	44.1239	18.4827	-1.25538	0.000592385	YES	28.8075	66.4948	1.2068	0.000717218	YES	32.8398	33.6081	0.0333636	0.934536	NO	19.5594	9.99289	-0.968888	0.000209619	NO
XLOC_013909	LK031821:491339:492683:-1	GSBRNA2T00133523001	CDX80443	BnaC07g30010D	water	pathotype_3A	AT5G24420	6-phosphogluconolactonase 5	9.63271	2.71234	-1.8284	0.00055029	YES	20.9282	8.59009	-1.2847	0.00106894	YES	25.6087	15.0214	-0.769615	0.018313	NO	14.1056	9.23132	-0.611659	0.00393147	NO	53.1572	14.6773	-1.85668	0.000497496	YES	36.6853	43.4006	0.242513	0.291799	NO
XLOC_000079	LK031787:822565:823903:1	GSBRNA2T00098666001	CDX67537	BnaA07g15770D	water	pathotype_3A	AT2G36320	A20/AN1-like zinc finger family protein	168.111	143.362	-0.229751	0.400592	NO	211.538	224.609	0.0864989	0.891469	NO	196.045	126.056	-0.63712	0.0853293	NO	137.454	196.368	0.514611	0.0286938	NO	226.226	158.855	-0.510054	0.138015	NO	287.787	78.1689	-1.88033	0.000209619	YES
XLOC_008048	LK031802:2233494:2234330:-1	GSBRNA2T00117083001	CDX75051	BnaA05g07970D	water	pathotype_3A	AT2G36320	A20/AN1-like zinc finger family protein	37.2345	30.9947	-0.264618	0.281839	NO	69.0696	38.6477	-0.837668	0.00106894	NO	41.2201	27.9549	-0.560247	0.0768816	NO	17.0816	33.3652	0.965901	0.000717218	NO	38.9936	20.0344	-0.960758	0.000497496	NO	43.6185	17.8821	-1.28642	0.000209619	YES
XLOC_012838	LK031818:1483251:1483903:1	GSBRNA2T00132465001	CDX79670	BnaC03g20060D	water	pathotype_3A	AT2G36320	A20/AN1-like zinc finger family protein	53.5016	120.693	1.17369	0.00055029	YES	100.619	55.1522	-0.867412	0.00279809	NO	56.7663	50.4741	-0.169491	0.730701	NO	29.5803	46.0946	0.639961	0.00576304	NO	33.3566	29.326	-0.185792	0.644241	NO	43.1659	33.9099	-0.348186	0.197861	NO
XLOC_018288	LK031838:117611:118479:-1	GSBRNA2T00141819001	CDX84565	BnaA03g16650D	water	pathotype_3A	AT2G36320	A20/AN1-like zinc finger family protein	40.9891	57.6453	0.491963	0.0279481	NO	91.022	51.453	-0.82296	0.00106894	NO	59.4896	41.1722	-0.530967	0.104105	NO	28.5779	48.5067	0.763284	0.000717218	NO	52.0058	32.5375	-0.676569	0.0117325	NO	64.9773	27.3257	-1.24968	0.000209619	YES
XLOC_029523	LK031888:815198:816410:1	GSBRNA2T00101088001	CDX95378	BnaC04g27800D	water	pathotype_3A	AT2G36320	A20/AN1-like zinc finger family protein	158.115	169.728	0.10225	0.747202	NO	198.603	190.672	-0.0587944	0.931207	NO	228.92	175.507	-0.383315	0.362959	NO	127.497	165.246	0.374152	0.148163	NO	194.098	138.202	-0.490007	0.126688	NO	319.103	109.323	-1.54543	0.000209619	YES
XLOC_039224	LK032026:79849:80331:-1	GSBRNA2T00070260001	CDY12719	BnaC04g29220D	water	pathotype_3A	AT2G36320	A20/AN1-like zinc finger family protein	1.02864	2.56048	1.31568	0.00633226	YES	1.01949	18.7707	4.20257	0.0911659	NO	5.45472	3.13149	-0.800656	0.402189	NO	8.70192	2.97045	-1.55065	0.223024	NO	3.17467	6.6508	1.06692	0.30932	NO	0.941194	1.22288	0.377718	0.406858	NO
XLOC_046549	LK032026:79849:80331:-1	GSBRNA2T00070260001	CDY12719	BnaC04g29220D	water	pathotype_3A	AT2G36320	A20/AN1-like zinc finger family protein	0.645651	0.891577	0.465605	0.387986	NO	0.598042	0.695996	0.218832	1	NO	0.518615	0.65258	0.33149	1	NO	2.50735	2.67197	0.0917404	0.863372	NO	1.33502	2.92943	1.13376	0.000497496	YES	1.22451	2.1681	0.824222	0.0013864	NO
XLOC_048036	LK032026:79849:80331:-1	GSBRNA2T00070260001	CDY12719	BnaC04g29220D	water	pathotype_3A	AT2G36320	A20/AN1-like zinc finger family protein	1.44237	2.64035	0.872283	0.0374843	NO	0.920621	1.96462	1.09357	0.4539	NO	0.876109	1.57028	0.84184	0.0778446	NO	0.908349	1.74135	0.938888	0.0559609	NO	1.12735	2.10041	0.89773	0.0699622	NO	0.983273	2.31058	1.23259	0.00973748	YES
XLOC_048705	LK032034:507254:508609:-1	GSBRNA2T00071356001	CDY13347	BnaC06g14100D	water	pathotype_3A	AT2G36320	A20/AN1-like zinc finger family protein	107.806	103.865	-0.0537279	0.872778	NO	124.539	144.287	0.212344	0.596925	NO	157.403	99.4539	-0.662363	0.0608322	NO	75.9793	99.5322	0.389557	0.10351	NO	126.125	86.6044	-0.542342	0.0625186	NO	174.759	51.9158	-1.75112	0.000209619	YES
XLOC_101413	LK035151:4696:5533:-1	GSBRNA2T00052329001	CDY66222	BnaAnng21800D	water	pathotype_3A	AT2G36320	A20/AN1-like zinc finger family protein	117.164	108.221	-0.114549	0.718809	NO	148.835	118.938	-0.323504	0.368046	NO	112.861	104.682	-0.108534	0.811456	NO	55.4226	101.522	0.873246	0.000717218	NO	92.0105	63.2009	-0.541853	0.0739331	NO	120.911	54.2978	-1.15498	0.000209619	YES
XLOC_088696	LK032921:59912:60907:1	GSBRNA2T00096961001	CDY50536	BnaA01g30440D	water	pathotype_3A	AT3G12630	A20/AN1-like zinc finger family protein	134.437	129.035	-0.0591678	0.851746	NO	188.632	173.113	-0.12386	0.811667	NO	226.741	134.522	-0.753203	0.0260539	NO	99.4227	125.101	0.331446	0.178316	NO	170.312	90.902	-0.905796	0.0020275	NO	276.948	96.0579	-1.52764	0.000209619	YES
XLOC_090960	LK033115:28125:29181:1	GSBRNA2T00007558001	CDY52666	BnaC01g38560D	water	pathotype_3A	AT3G12630	A20/AN1-like zinc finger family protein	30.4067	27.1573	-0.163049	0.538879	NO	51.9273	31.6156	-0.715857	0.00106894	NO	51.9627	25.6428	-1.01892	0.000592385	YES	12.9508	17.5118	0.435286	0.0634283	NO	26.7739	11.0067	-1.28245	0.000497496	YES	42.9608	10.7536	-1.9982	0.000209619	YES
XLOC_033141	LK031906:1157793:1160874:-1	GSBRNA2T00106854001	CDX98772	BnaA03g45570D	water	pathotype_3A	AT4G22820	A20/AN1-like zinc finger family protein	66.2627	67.5887	0.0285851	0.931372	NO	82.8031	76.0444	-0.122843	0.79877	NO	105.978	69.2485	-0.61391	0.0602753	NO	40.4989	52.1739	0.365446	0.123455	NO	60.7478	40.359	-0.589942	0.0289172	NO	109.524	37.4697	-1.54745	0.000209619	YES
XLOC_016543	LK031831:349519:351027:-1	GSBRNA2T00138444001	CDX82999	BnaA01g19990D	water	pathotype_3A	AT5G40010	AAA-ATPase 1	2.6159	5.4159	1.04989	0.00055029	YES	1.43949	1.96824	0.451347	0.132979	NO	2.15484	1.56707	-0.459511	0.18167	NO	0.5	0.5	0	1	NO	0.5	0.5	0	1	NO	0.5	0.5	0	1	NO
XLOC_018783	LK031831:349519:351027:-1	GSBRNA2T00138444001	CDX82999	BnaA01g19990D	water	pathotype_3A	AT5G40010	AAA-ATPase 1	3.52532	4.3558	0.305183	0.312021	NO	1.48469	2.45764	0.727112	0.00984906	NO	3.405	1.32338	-1.36343	0.000592385	YES	7.50147	2.86634	-1.38796	0.000717218	YES	2.34758	1.84498	-0.347569	0.260515	NO	3.46174	0.694332	-2.3178	0.000209619	YES
XLOC_053894	LK032083:3525:9978:-1	GSBRNA2T00002650001	CDY18129	BnaC05g01520D	water	pathotype_3A	AT1G02890	AAA-type ATPase family protein	8.69718	11.7106	0.429195	0.0367218	NO	11.564	13.1268	0.182875	0.638736	NO	12.454	18.3513	0.559273	0.0695573	NO	10.3946	11.4149	0.135078	0.687365	NO	9.62694	17.4429	0.857491	0.000497496	NO	10.8138	22.0227	1.02612	0.000209619	YES
XLOC_076528	LK032445:57234:61379:1	GSBRNA2T00067720001	CDY39305	BnaC05g10740D	water	pathotype_3A	AT1G14460	AAA-type ATPase family protein	1.31203	1.07212	-0.291342	0.116798	NO	1.13855	1.23704	0.11969	0.721906	NO	1.09977	2.16437	0.976748	0.000592385	NO	2.0415	1.89582	-0.106808	0.755973	NO	1.84593	3.05835	0.728406	0.000497496	NO	1.30699	4.00001	1.61375	0.000209619	YES
XLOC_038638	LK031947:697672:699237:1	GSBRNA2T00117389001	CDY03901	BnaC07g11260D	water	pathotype_3A	AT1G24290	AAA-type ATPase family protein	2.37688	2.55384	0.103599	0.927951	NO	2.32457	2.27698	-0.0298423	0.985508	NO	2.0871	3.72548	0.835927	0.37213	NO	4.05982	3.65659	-0.150917	0.916112	NO	4.06652	6.01101	0.563813	0.527377	NO	2.31857	7.32539	1.65967	0.0283119	YES
XLOC_037768	LK031939:601193:605877:-1	GSBRNA2T00115380001	CDY03048	BnaC07g21790D	water	pathotype_3A	AT2G02480	AAA-type ATPase family protein	3.52172	3.31643	-0.0866491	0.750871	NO	2.62551	2.58945	-0.019952	0.971671	NO	2.02909	3.80852	0.908398	0.000592385	NO	4.35168	3.96701	-0.13352	0.679427	NO	2.85302	4.10409	0.524573	0.018152	NO	1.87286	4.84727	1.37193	0.000209619	YES
XLOC_053325	LK032076:303:4989:-1	GSBRNA2T00001794001	CDY17592	BnaA06g34110D	water	pathotype_3A	AT2G02480	AAA-type ATPase family protein	3.4634	3.42989	-0.0140267	0.96237	NO	2.36731	2.5188	0.0894879	0.83606	NO	2.10106	3.46499	0.721734	0.00450534	NO	4.55004	3.72125	-0.290092	0.218442	NO	3.05661	4.2464	0.474308	0.0367563	NO	1.80528	4.40588	1.28721	0.000209619	YES
XLOC_073467	LK032377:48429:51229:1	GSBRNA2T00062134001	CDY36475	BnaC03g48340D	water	pathotype_3A	AT2G18330	AAA-type ATPase family protein	2.75378	2.15368	-0.354609	0.141724	NO	2.41025	2.57453	0.0951263	0.854085	NO	2.46186	3.23998	0.396236	0.219468	NO	3.4181	2.88011	-0.247071	0.409339	NO	2.35022	4.64862	0.984007	0.000497496	NO	2.11526	5.14581	1.28256	0.000209619	YES
XLOC_031760	LK031899:932185:932589:-1	GSBRNA2T00104649001	CDX97465	BnaC08g13300D	water	pathotype_3A	AT2G20140	AAA-type ATPase family protein	6.28699	4.66785	-0.429611	0.676704	NO	8.02736	10.1093	0.33269	0.78044	NO	12.3939	4.56603	-1.44062	0.0822252	NO	0.5	1.21525	1.28125	1	NO	0.5	0.5	0	1	NO	3.37475	0.5	-2.75478	0.00407628	YES
XLOC_024892	LK031864:1066773:1072337:-1	GSBRNA2T00151603001	CDX90880	BnaA03g25600D	water	pathotype_3A	AT4G04910	AAA-type ATPase family protein	5.56295	4.83696	-0.20175	0.429508	NO	5.71148	5.77105	0.0149692	0.978579	NO	4.04692	9.19428	1.18391	0.000592385	YES	7.48492	7.90588	0.0789392	0.849565	NO	7.5876	12.6305	0.735196	0.0013105	NO	4.94953	11.2837	1.18888	0.000209619	YES
XLOC_057196	LK031864:1066773:1072337:-1	GSBRNA2T00151603001	CDX90880	BnaA03g25600D	water	pathotype_3A	AT4G04910	AAA-type ATPase family protein	2.58911	2.25044	-0.202249	0.43765	NO	2.6111	2.48161	-0.0733813	0.890244	NO	2.13834	4.0614	0.925486	0.00109135	NO	2.09029	2.34406	0.165306	0.618534	NO	2.41882	3.88602	0.68399	0.00394078	NO	1.71779	4.04905	1.23703	0.000209619	YES
XLOC_033833	LK031910:573287:577267:-1	GSBRNA2T00107752001	CDX99421	BnaC01g11310D	water	pathotype_3A	AT4G18820	AAA-type ATPase family protein	2.57585	2.37319	-0.118221	0.750874	NO	2.28121	2.1311	-0.098201	0.84812	NO	2.37673	3.20133	0.429693	0.186333	NO	3.23048	2.59651	-0.315175	0.250023	NO	2.53686	3.19849	0.334347	0.218745	NO	2.07222	4.99126	1.26823	0.000209619	YES
XLOC_099498	LK034495:22236:24953:1	GSBRNA2T00042408001	CDY64607	BnaA01g34520D	water	pathotype_3A	AT4G36580	AAA-type ATPase family protein	1.56794	1.26893	-0.305259	0.206815	NO	1.50843	1.43784	-0.0691466	0.895378	NO	1.31121	2.04183	0.638966	0.0349176	NO	1.54173	1.58136	0.0366157	0.948453	NO	1.40097	2.53685	0.856615	0.000497496	NO	1.4	2.80721	1.00371	0.000209619	YES
XLOC_019259	LK031790:93141:96369:-1	GSBRNA2T00135377001	CDX69409	BnaA10g17580D	water	pathotype_3A	AT5G16930	AAA-type ATPase family protein	1.62702	1.39106	-0.226044	0.381406	NO	1.89834	2.00628	0.0797846	0.873754	NO	1.77458	2.54583	0.520658	0.0775664	NO	1.39957	1.27638	-0.13293	0.701783	NO	1.17354	2.58886	1.14145	0.000497496	YES	1.32077	2.55394	0.951342	0.000209619	NO
XLOC_059103	LK032140:72931:76341:1	GSBRNA2T00021592001	CDY23107	BnaC09g18610D	water	pathotype_3A	AT5G45720	AAA-type ATPase family protein	2.75118	2.74865	-0.00132732	0.995871	NO	1.65779	1.77963	0.102316	0.815646	NO	1.88594	3.0643	0.700274	0.00837276	NO	3.76667	2.42553	-0.63499	0.00244315	NO	1.99603	2.32583	0.220612	0.37949	NO	1.32914	3.44539	1.37418	0.000209619	YES
XLOC_096886	LK033890:33391:36781:1	GSBRNA2T00029740001	CDY60538	BnaAnng16990D	water	pathotype_3A	AT5G45720	AAA-type ATPase family protein	1.62152	1.4288	-0.182539	0.448639	NO	1.16129	1.1998	0.0470633	0.922109	NO	1.17752	2.0672	0.811931	0.0019633	NO	2.60546	1.84732	-0.496104	0.0132013	NO	1.55974	1.8353	0.23471	0.306252	NO	1.13881	2.96921	1.38255	0.000209619	YES
XLOC_089503	LK032982:21288:25386:1	GSBRNA2T00003089001	CDY51289	BnaA06g23570D	water	pathotype_3A	AT5G64580	AAA-type ATPase family protein	2.5055	1.89133	-0.405697	0.0445896	NO	2.17571	2.3559	0.114792	0.779285	NO	1.87508	2.72887	0.541352	0.0406265	NO	3.14044	3.16531	0.0113801	0.981671	NO	2.97022	5.05341	0.766687	0.000497496	NO	2.09567	4.23244	1.01408	0.000209619	YES
XLOC_094249	LK033493:15279:19311:1	GSBRNA2T00019631001	CDY56485	BnaCnng30440D	water	pathotype_3A	AT5G64580	AAA-type ATPase family protein	3.09368	2.35121	-0.395921	0.0526539	NO	2.90627	2.69693	-0.107851	0.801273	NO	2.23108	3.8088	0.771594	0.00416156	NO	3.53095	3.68553	0.0618157	0.890654	NO	3.54729	5.49925	0.632518	0.00536833	NO	2.43237	5.89621	1.27743	0.000209619	YES
XLOC_063632	LK032203:63577:65260:1	GSBRNA2T00037255001	CDY27319	BnaC04g50860D	water	pathotype_3A	AT2G46510	ABA-inducible BHLH-type transcription factor	4.07291	1.70658	-1.25495	0.00055029	YES	4.35119	4.91516	0.175828	0.658828	NO	9.72888	11.7383	0.270878	0.436383	NO	2.90381	2.65692	-0.128192	0.753001	NO	5.75226	3.46536	-0.731124	0.0013105	NO	9.77819	7.08909	-0.463967	0.0346146	NO
XLOC_101512	LK035191:1838:3416:1	GSBRNA2T00053352001	CDY66312	BnaA04g29670D	water	pathotype_3A	AT2G46510	ABA-inducible BHLH-type transcription factor	5.1297	1.36795	-1.90686	0.00055029	YES	8.32244	7.85896	-0.0826682	0.874533	NO	12.4749	23.5417	0.91619	0.00236596	NO	2.74841	3.72476	0.43855	0.0738236	NO	8.45064	8.41308	-0.00642654	0.985795	NO	13.6783	21.3885	0.644946	0.00198948	NO
XLOC_018839	LK031841:1036169:1045583:1	GSBRNA2T00142968001	CDX85304	BnaC07g26150D	water	pathotype_3A	AT3G28345	ABC transporter family protein	12.1263	7.46615	-0.699703	0.00813398	NO	20.439	18.1651	-0.170155	0.755669	NO	34.3351	6.97805	-2.29879	0.000592385	YES	20.4068	11.5177	-0.825197	0.00439113	NO	33.0479	9.33999	-1.82307	0.000497496	YES	39.0729	2.32436	-4.07126	0.000209619	YES
XLOC_018904	LK031841:69886:75229:-1	GSBRNA2T00142802001	CDX85192	BnaC07g25030D	water	pathotype_3A	AT3G28345	ABC transporter family protein	2.38532	2.41332	0.0168364	0.954919	NO	1.55955	1.62423	0.0586261	0.900965	NO	1.80239	0.920248	-0.969817	0.000592385	NO	3.69823	2.11041	-0.809312	0.000717218	NO	2.50082	2.01511	-0.311543	0.173865	NO	1.74936	0.727373	-1.26606	0.000209619	YES
XLOC_019926	LK031845:1584836:1591299:1	GSBRNA2T00144592001	CDX86445	BnaA06g31620D	water	pathotype_3A	AT3G28345	ABC transporter family protein	2.85926	3.24413	0.18219	0.418659	NO	2.27739	1.95011	-0.223826	0.44599	NO	2.19891	1.10793	-0.988919	0.000592385	NO	1.71592	1.41921	-0.273896	0.180807	NO	2.30793	1.28773	-0.841773	0.000497496	NO	1.5432	0.713836	-1.11226	0.000209619	YES
XLOC_099907	LK034607:22240:27428:1	GSBRNA2T00043905001	CDY64952	BnaA06g39710D	water	pathotype_3A	AT3G28345	ABC transporter family protein	3.02245	1.74801	-0.790005	0.00055029	NO	6.27503	4.58462	-0.45282	0.0778643	NO	9.77654	3.77504	-1.37283	0.000592385	YES	8.93972	5.5569	-0.685949	0.000717218	NO	18.8923	7.22293	-1.38714	0.000497496	YES	17.8548	1.99808	-3.15963	0.000209619	YES
XLOC_048456	LK032031:655867:656046:-1	GSBRNA2T00070966001	CDY13117	BnaA09g17000D	water	pathotype_3A	AT3G28415	ABC transporter family protein	3.04737	4.00511	0.394277	0.80799	NO	2.17913	3.41459	0.64796	0.660223	NO	1.86637	0.5	-1.90024	1	NO	4.93547	2.83513	-0.799773	0.708024	NO	3.75919	1.24816	-1.59062	0.436293	NO	3.78046	0.5	-2.91856	0.0112287	YES
XLOC_002310	LK031790:2200025:2203127:1	GSBRNA2T00135942001	CDX69876	BnaA10g22250D	water	pathotype_3A	AT5G09930	ABC transporter family protein	4.30856	2.80224	-0.620625	0.00569424	NO	3.46882	2.98396	-0.217217	0.549208	NO	4.83196	2.51324	-0.94306	0.00154454	NO	2.95118	3.72158	0.334623	0.400875	NO	5.35087	2.45638	-1.12324	0.000497496	YES	5.07946	1.96146	-1.37275	0.000209619	YES
XLOC_069807	LK032304:109833:114235:-1	GSBRNA2T00053216001	CDY32996	BnaA10g12020D	water	pathotype_3A	AT5G58270	ABC transporter of the mitochondrion 3	1.39537	1.37625	-0.0199042	0.94974	NO	1.38761	1.36416	-0.0245892	0.964871	NO	1.06392	1.8334	0.785137	0.00236596	NO	1.53373	1.44856	-0.0824221	0.84127	NO	1.43442	2.00336	0.481954	0.0304559	NO	1.14773	2.4601	1.09993	0.000209619	YES
XLOC_040377	LK031962:230960:237284:-1	GSBRNA2T00120371001	CDY05459	BnaA02g32320D	water	pathotype_3A	AT5G24810	ABC1 family protein	4.76599	2.62673	-0.859508	0.00055029	NO	9.31958	8.48092	-0.136044	0.75104	NO	10.3841	9.55842	-0.119525	0.757413	NO	5.79456	13.2967	1.1983	0.000717218	YES	16.7119	13.7618	-0.280207	0.351776	NO	26.2737	12.0153	-1.12875	0.000209619	YES
XLOC_012544	LK031787:2909143:2914466:-1	GSBRNA2T00099129001	CDX67921	BnaA07g19610D	water	pathotype_3A	AT1G59870	ABC-2 and Plant PDR ABC-type transporter family protein	23.4826	21.6719	-0.115767	0.700943	NO	20.6706	23.7453	0.200062	0.630833	NO	18.6934	54.0341	1.53134	0.000592385	YES	29.3511	50.7309	0.78945	0.000717218	NO	42.9472	62.9328	0.551248	0.0634394	NO	29.2595	62.4362	1.09348	0.000209619	YES
XLOC_098741	LK034288:11006:16843:1	GSBRNA2T00039221001	CDY63360	BnaC07g50020D	water	pathotype_3A	AT4G15233	ABC-2 and Plant PDR ABC-type transporter family protein	0.640023	0.788205	0.300447	1	NO	0.643343	0.923312	0.52123	0.279592	NO	0.841507	1.39387	0.728047	0.354921	NO	0.768992	0.743226	-0.0491676	1	NO	0.806454	0.76353	-0.0789074	0.898483	NO	0.82796	2.01475	1.28297	0.0340597	YES
XLOC_095375	LK031984:539075:545416:-1	GSBRNA2T00125608001	CDY08278	BnaA05g13410D	water	pathotype_3A	AT4G15236	ABC-2 and Plant PDR ABC-type transporter family protein	0.706474	0.531435	-0.410743	1	NO	0.819544	0.667765	-0.295481	0.111294	NO	0.849613	0.596689	-0.509827	1	NO	0.641006	0.618198	-0.0522689	1	NO	1.08165	0.696685	-0.634654	0.000497496	NO	1.3706	0.651016	-1.07404	0.000209619	YES
XLOC_078785	LK032497:249753:252698:1	GSBRNA2T00073017001	CDY41425	BnaCnng10610D	water	pathotype_3A	AT5G03910	ABC2 homolog 12	1.33342	1.11276	-0.260993	0.460715	NO	1.12894	1.17942	0.0631039	0.928094	NO	1.07617	1.99985	0.893984	0.0115113	NO	1.35516	1.29485	-0.0656837	0.913939	NO	1.17615	1.74875	0.572247	0.0621092	NO	1.16155	2.88002	1.31003	0.000209619	YES
XLOC_043888	LK031989:823924:828430:-1	GSBRNA2T00000802001	CDY08837	BnaA06g23870D	water	pathotype_3A	AT5G64940	ABC2 homolog 13	0.918981	0.755683	-0.282254	0.0751703	NO	0.666799	0.694347	0.0584049	1	NO	0.706274	1.21117	0.778099	0.00109135	NO	1.06226	1.06648	0.0057173	0.987533	NO	0.831794	1.25531	0.593747	0.00167395	NO	0.815609	1.98871	1.28588	0.000209619	YES
XLOC_067955	LK032044:168629:173119:1	GSBRNA2T00079236001	CDY14523	BnaC03g49360D	water	pathotype_3A	AT5G64940	ABC2 homolog 13	14.4886	25.4183	0.810949	0.133701	NO	7.92185	24.4866	1.62808	0.00869799	YES	26.9625	51.4714	0.932817	0.158784	NO	27.3525	42.5482	0.637425	0.249493	NO	17.6709	31.8273	0.848889	0.0848173	NO	23.3206	43.8228	0.910077	0.0290824	NO
XLOC_060238	LK032154:358246:362766:-1	GSBRNA2T00024762001	CDY24156	BnaC03g57210D	water	pathotype_3A	AT3G47780	ABC2 homolog 6	9.74935	7.05469	-0.466723	0.136113	NO	8.5807	7.47578	-0.198871	0.731565	NO	13.695	6.68086	-1.03554	0.00416156	YES	7.43395	10.5576	0.506081	0.0869113	NO	7.90092	6.29172	-0.328566	0.234632	NO	14.4359	6.94937	-1.05471	0.000209619	YES
XLOC_011014	LK031813:1327079:1331146:1	GSBRNA2T00129061001	CDX77874	BnaC03g53450D	water	pathotype_3A	AT3G47790	ABC2 homolog 7	1.11967	1.11293	-0.00870685	0.975036	NO	1.9805	2.38672	0.269165	0.379024	NO	3.59548	3.05282	-0.236042	0.500595	NO	1.55396	1.31612	-0.239657	0.355672	NO	4.21517	1.81914	-1.21233	0.000497496	YES	4.30797	1.23051	-1.80775	0.000209619	YES
XLOC_057680	LK032124:348557:353015:1	GSBRNA2T00016337001	CDY21797	BnaA06g20660D	water	pathotype_3A	AT3G47790	ABC2 homolog 7	1.32259	1.40218	0.0843012	0.880669	NO	2.0104	2.59233	0.366767	0.589818	NO	4.78813	2.24668	-1.09167	0.0440957	YES	1.47444	1.19071	-0.308345	0.725145	NO	3.11284	1.30598	-1.25309	0.0198894	YES	4.61585	0.85975	-2.42461	0.000209619	YES
XLOC_074438	LK032398:310720:314646:-1	GSBRNA2T00063923001	CDY37372	BnaC02g33900D	water	pathotype_3A	AT2G01320	ABC-2 type transporter family protein	1.04452	1.04735	0.00390903	0.987418	NO	1.1116	1.11732	0.00740337	0.986377	NO	0.698413	1.8249	1.38567	0.000592385	YES	0.631728	0.694395	0.136453	1	NO	0.570625	1.33531	1.22656	0.000497496	YES	0.550261	1.46605	1.41374	0.000396508	YES
XLOC_077658	LK032469:159539:163167:1	GSBRNA2T00069583001	CDY40385	BnaA02g26990D	water	pathotype_3A	AT2G01320	ABC-2 type transporter family protein	0.746612	0.74067	-0.0115278	1	NO	0.665313	0.88572	0.412817	0.0151274	NO	0.567112	1.17626	1.0525	0.000592385	YES	0.883055	1.01745	0.204387	0.384294	NO	0.740691	2.53235	1.77353	0.000497496	YES	0.597501	3.39228	2.50524	0.000209619	YES
XLOC_023559	LK031860:78496:80394:-1	GSBRNA2T00149968001	CDX89610	BnaC03g45240D	water	pathotype_3A	AT2G13610	ABC-2 type transporter family protein	1.91072	1.58998	-0.265108	0.350967	NO	0.955575	1.04018	0.122387	0.78357	NO	1.20793	2.43253	1.00992	0.00416156	YES	2.33831	1.41204	-0.727689	0.00132988	NO	1.00688	2.56134	1.34701	0.000497496	YES	0.846839	2.92701	1.78927	0.000209619	YES
XLOC_027235	LK031874:1281831:1283729:-1	GSBRNA2T00155034001	CDX93119	BnaA03g38410D	water	pathotype_3A	AT2G13610	ABC-2 type transporter family protein	1.40224	1.27914	-0.13256	0.721586	NO	0.869808	1.0908	0.326616	0.481463	NO	0.977346	2.00059	1.03348	0.0107438	YES	1.26018	0.808835	-0.639716	0.0465608	NO	0.766976	1.46905	0.937634	0.00892373	NO	0.658728	1.48594	1.17362	0.0107756	YES
XLOC_027381	LK031875:1482413:1484638:1	GSBRNA2T00155376001	CDX93388	BnaC04g45080D	water	pathotype_3A	AT2G37360	ABC-2 type transporter family protein	2.20647	4.08863	0.889877	0.00102213	NO	3.72001	5.74071	0.625923	0.00756522	NO	10.3028	5.95113	-0.791805	0.00416156	NO	0.999896	0.947068	-0.07831	0.849912	NO	1.78926	1.38512	-0.369347	0.133679	NO	2.10034	0.832021	-1.33593	0.000209619	YES
XLOC_054110	LK032085:552859:555087:1	GSBRNA2T00005450001	CDY18451	BnaA04g21360D	water	pathotype_3A	AT2G37360	ABC-2 type transporter family protein	2.58548	4.92628	0.930066	0.00055029	NO	4.26992	6.7335	0.657148	0.00357432	NO	10.8341	6.20119	-0.804962	0.00636642	NO	4.4701	4.17442	-0.0987313	0.815386	NO	10.2459	6.47759	-0.661516	0.00796653	NO	13.4431	3.14494	-2.09576	0.000209619	YES
XLOC_059193	LK032141:325368:329911:1	GSBRNA2T00021745001	CDY23205	BnaA04g05540D	water	pathotype_3A	AT3G52310	ABC-2 type transporter family protein	3.13289	1.06438	-1.55748	0.00055029	YES	1.78075	2.46156	0.467088	0.0508708	NO	1.65963	0.789477	-1.07189	0.000592385	YES	4.95452	10.9936	1.14985	0.000717218	YES	8.95718	6.72024	-0.414532	0.119649	NO	9.27221	1.80449	-2.36132	0.000209619	YES
XLOC_006364	LK031799:1109545:1111903:1	GSBRNA2T00109080001	CDX73549	BnaC08g24540D	water	pathotype_3A	AT3G53510	ABC-2 type transporter family protein	0.78218	1.18066	0.594027	0.00569424	NO	0.950563	1.04595	0.137953	0.710547	NO	1.8374	3.81418	1.05371	0.000592385	YES	1.18033	0.830284	-0.50751	0.0128264	NO	1.35748	2.27238	0.74327	0.00167395	NO	1.64105	4.75318	1.53427	0.000209619	YES
XLOC_009061	LK031806:1089407:1097097:1	GSBRNA2T00126404001	CDX76122	BnaA04g03860D	water	pathotype_3A	AT3G55090	ABC-2 type transporter family protein	0.962611	1.53202	0.67041	0.00055029	NO	1.42514	1.67844	0.236016	0.415736	NO	3.18375	1.66775	-0.932824	0.000592385	NO	0.978869	1.28452	0.392047	0.0256937	NO	1.68857	1.33047	-0.343867	0.105244	NO	2.40092	0.953018	-1.33301	0.000209619	YES
XLOC_037624	LK031938:258750:265058:-1	GSBRNA2T00115144001	CDY02906	BnaC04g25800D	water	pathotype_3A	AT3G55090	ABC-2 type transporter family protein	1.40799	2.86766	1.02624	0.00055029	YES	1.8889	2.37338	0.329397	0.228543	NO	4.49422	2.26654	-0.987579	0.000592385	NO	1.54374	2.3894	0.630219	0.000717218	NO	2.40811	1.82313	-0.401484	0.0730374	NO	4.31651	1.26161	-1.7746	0.000209619	YES
XLOC_037625	LK031938:268023:270122:-1	GSBRNA2T00115145001	CDY02907	BnaC04g25790D	water	pathotype_3A	AT3G55110	ABC-2 type transporter family protein	0.714924	0.682958	-0.065993	1	NO	1.23123	0.822356	-0.582259	0.0174535	NO	0.77756	0.62658	-0.311455	1	NO	1.4348	1.235	-0.216345	0.488024	NO	2.43388	1.15616	-1.07391	0.000497496	YES	1.02364	0.655066	-0.643993	0.00256918	NO
XLOC_077503	LK032466:17464:19700:-1	GSBRNA2T00069344001	CDY40201	BnaA09g34830D	water	pathotype_3A	AT3G55110	ABC-2 type transporter family protein	0.515028	0.5	-0.0427239	1	NO	0.51449	0.507821	-0.0188215	1	NO	0.572432	0.613729	0.100498	1	NO	0.531897	0.513253	-0.0514754	1	NO	0.572731	0.613746	0.0997833	1	NO	0.567103	1.15106	1.02128	0.00198948	YES
XLOC_029500	LK032040:329910:337197:1	GSBRNA2T00078617001	CDY14079	BnaC02g01960D	water	pathotype_3A	AT5G06530	ABC-2 type transporter family protein	17.4643	5.48411	-1.67108	0.00055029	YES	14.4295	18.4553	0.355014	0.235927	NO	12.004	3.06733	-1.96846	0.000592385	YES	8.66359	17.5785	1.02078	0.000717218	YES	15.4146	10.088	-0.611659	0.024245	NO	10.3566	2.12373	-2.28587	0.000209619	YES
XLOC_049410	LK032040:329910:337197:1	GSBRNA2T00078617001	CDY14079	BnaC02g01960D	water	pathotype_3A	AT5G06530	ABC-2 type transporter family protein	0.539754	0.613519	0.184805	1	NO	0.564154	0.645466	0.194253	1	NO	0.630365	2.36691	1.90875	0.000592385	YES	0.512615	0.539831	0.0746338	1	NO	0.525725	0.526409	0.00187554	1	NO	0.513015	0.65677	0.356387	1	NO
XLOC_002649	LK031790:1091032:1093845:-1	GSBRNA2T00135647001	CDX69629	BnaA10g19780D	water	pathotype_3A	AT5G13580	ABC-2 type transporter family protein	1.10325	1.44308	0.3874	0.419434	NO	1.62497	1.86573	0.199327	0.805785	NO	3.28648	1.88275	-0.803702	0.205991	NO	1.45904	1.39142	-0.0684685	0.947081	NO	2.43658	2.15578	-0.176648	0.781062	NO	2.4953	1.06409	-1.22959	0.0270451	YES
XLOC_044910	LK031999:208544:211397:1	GSBRNA2T00031528001	CDY09810	BnaC09g43510D	water	pathotype_3A	AT5G13580	ABC-2 type transporter family protein	3.43934	4.72159	0.457141	0.354456	NO	4.12923	4.8026	0.217943	0.788925	NO	8.8486	4.19493	-1.0768	0.0993621	NO	3.49324	4.03795	0.209057	0.77343	NO	6.26101	4.62776	-0.436081	0.38103	NO	6.41132	2.75071	-1.22082	0.00807276	YES
XLOC_030431	LK031893:93017:94786:-1	GSBRNA2T00102223001	CDX96159	BnaC02g14920D	water	pathotype_3A	AT5G52860	ABC-2 type transporter family protein	5.67757	6.57331	0.211346	0.449744	NO	3.13056	2.33038	-0.425856	0.17158	NO	3.49758	9.97131	1.51143	0.000592385	YES	7.81359	4.49413	-0.797944	0.000717218	NO	2.61559	4.09321	0.646096	0.0105986	NO	1.63031	8.43036	2.37045	0.000209619	YES
XLOC_063337	LK032199:176428:178197:1	GSBRNA2T00036856001	CDY27043	BnaA02g10630D	water	pathotype_3A	AT5G52860	ABC-2 type transporter family protein	2.26926	2.76503	0.285073	0.323131	NO	1.71422	1.21505	-0.496537	0.102141	NO	1.74432	4.92712	1.49808	0.000592385	YES	3.59664	1.97595	-0.864103	0.000717218	NO	1.39534	2.47942	0.829386	0.00236854	NO	0.924479	5.96974	2.69096	0.000209619	YES
XLOC_039036	LK031950:847049:848457:1	GSBRNA2T00118021001	CDY04272	BnaC06g25430D	water	pathotype_3A	AT1G69260	ABI five binding protein	3.4196	4.88471	0.514445	0.0293541	NO	2.46162	2.23609	-0.13863	0.779677	NO	2.70837	1.24713	-1.11881	0.00154454	YES	3.37072	3.50554	0.0565799	0.920863	NO	3.11286	2.15694	-0.529255	0.0471676	NO	2.86125	1.01543	-1.49456	0.000209619	YES
XLOC_042402	LK031978:140034:141414:-1	GSBRNA2T00124314001	CDY07354	BnaA07g24330D	water	pathotype_3A	AT1G69260	ABI five binding protein	2.4541	2.71096	0.14361	0.661838	NO	1.78699	1.47968	-0.272245	0.46621	NO	1.86207	0.920281	-1.01676	0.00154454	YES	1.63661	2.21568	0.437039	0.124036	NO	1.86782	1.28783	-0.536417	0.0336951	NO	1.49287	0.666239	-1.16398	0.000209619	YES
XLOC_018943	LK031845:1222809:1224286:1	GSBRNA2T00144490001	CDX86364	BnaA06g30810D	water	pathotype_3A	AT3G29575	ABI five binding protein 3	25.4123	25.9565	0.0305689	0.92265	NO	11.8667	20.2087	0.768058	0.00106894	NO	17.8333	12.4922	-0.513546	0.0994376	NO	19.7871	25.6515	0.374483	0.112671	NO	13.1423	16.4798	0.326481	0.23118	NO	16.3375	7.3927	-1.14401	0.000209619	YES
XLOC_019884	LK031845:1222809:1224286:1	GSBRNA2T00144490001	CDX86364	BnaA06g30810D	water	pathotype_3A	AT3G29575	ABI five binding protein 3	28.3978	36.3673	0.356863	0.110683	NO	14.2926	26.0065	0.863604	0.00106894	NO	30.7577	12.9593	-1.24696	0.000592385	YES	12.4922	15.4477	0.306364	0.250637	NO	9.91606	10.371	0.0647147	0.853889	NO	11.3648	7.77518	-0.547624	0.0168025	NO
XLOC_034515	LK031916:760978:762444:1	GSBRNA2T00109591001	CDY00093	BnaC09g02080D	water	pathotype_3A	AT3G29575	ABI five binding protein 3	1.36322	2.77686	1.02644	0.00055029	YES	0.931089	1.09569	0.23485	0.501946	NO	1.13541	0.925175	-0.295414	0.349783	NO	0.577388	0.535871	-0.107656	1	NO	0.53503	0.544849	0.0262369	1	NO	0.524617	0.529236	0.0126469	1	NO
XLOC_082007	LK032588:31423:32290:1	GSBRNA2T00080055001	CDY44386	BnaA02g29910D	water	pathotype_3A	AT3G29575	ABI five binding protein 3	3.01055	2.99529	-0.00733139	0.984618	NO	2.59001	5.06965	0.968928	0.00106894	NO	5.26771	7.43409	0.49698	0.159402	NO	1.71623	3.93096	1.19564	0.00132988	YES	3.10322	4.11123	0.405804	0.195545	NO	8.79558	4.53014	-0.957223	0.000209619	NO
XLOC_040791	LK031966:541298:543588:1	GSBRNA2T00121729001	CDY05919	BnaC08g20960D	water	pathotype_3A	AT3G49290	ABL interactor-like protein 2	3.13364	2.82145	-0.151403	0.628647	NO	2.45441	3.86548	0.655271	0.00984906	NO	2.71685	5.26906	0.955611	0.00109135	NO	3.53837	3.03139	-0.223105	0.519223	NO	4.12489	6.05812	0.554515	0.0223434	NO	3.12754	6.84742	1.13053	0.000209619	YES
XLOC_013730	LK031821:415093:418153:1	GSBRNA2T00133503001	CDX80429	BnaC07g30150D	water	pathotype_3A	AT5G24310	ABL interactor-like protein 3	6.33785	7.95072	0.327092	0.199479	NO	4.69177	7.26114	0.630064	0.0179074	NO	4.84598	8.27208	0.771462	0.0122592	NO	5.96289	5.03757	-0.243284	0.443939	NO	5.63545	8.2306	0.546467	0.0292539	NO	4.37822	9.6934	1.14666	0.000209619	YES
XLOC_000541	LK031787:767655:769654:-1	GSBRNA2T00098649001	CDX67526	BnaA07g15660D	water	pathotype_3A	AT5G42030	ABL interactor-like protein 4	13.4319	10.7432	-0.32224	0.162413	NO	11.5806	11.2011	-0.0480696	0.938139	NO	16.3179	11.0406	-0.563637	0.0772832	NO	18.9262	16.9526	-0.158878	0.625225	NO	28.4488	12.2955	-1.21024	0.000497496	YES	38.3137	12.2307	-1.64735	0.000209619	YES
XLOC_064012	LK032208:77952:79751:1	GSBRNA2T00038433001	CDY27664	BnaUnng00140D	water	pathotype_3A	AT5G42030	ABL interactor-like protein 4	2.26247	2.22199	-0.0260463	0.946646	NO	1.98827	1.87875	-0.0817406	0.893006	NO	2.96062	6.71602	1.18171	0.000592385	YES	12.1907	5.72176	-1.09125	0.000717218	YES	9.16037	9.02032	-0.0222273	0.952769	NO	12.7121	26.541	1.06202	0.000209619	YES
XLOC_105874	LK040200:775:2479:-1	GSBRNA2T00092116001	CDY69736	BnaCnng65090D	water	pathotype_3A	AT5G42030	ABL interactor-like protein 4	7.13872	10.0051	0.486994	0.0337861	NO	4.66243	4.81848	0.0474961	0.942439	NO	7.62403	18.3462	1.26686	0.000592385	YES	6.87732	4.90783	-0.486761	0.0611745	NO	4.3099	6.31327	0.550733	0.0356134	NO	6.28296	16.9454	1.43138	0.000209619	YES
XLOC_064515	LK032960:49471:51477:1	GSBRNA2T00098081001	CDY51041	BnaA06g03040D	water	pathotype_3A	AT1G49720	abscisic acid responsive element-binding factor 1	3.08602	9.69063	1.65084	0.00055029	YES	4.76396	7.04599	0.564641	0.116292	NO	4.97542	9.39999	0.917841	0.0889357	NO	2.38152	3.61814	0.603366	0.272619	NO	1.73594	5.55684	1.67855	0.000497496	YES	3.0551	7.93739	1.37745	0.0050034	YES
XLOC_089221	LK032960:49471:51477:1	GSBRNA2T00098081001	CDY51041	BnaA06g03040D	water	pathotype_3A	AT1G49720	abscisic acid responsive element-binding factor 1	8.49887	18.3006	1.10655	0.0066408	YES	7.6944	14.298	0.893933	0.24617	NO	11.0969	9.24685	-0.263123	0.610742	NO	3.78729	4.69042	0.308551	0.675663	NO	2.19732	5.52886	1.33124	0.0013105	YES	2.84084	5.14704	0.857425	0.0357445	NO
XLOC_005169	LK031796:1297016:1299605:1	GSBRNA2T00099955001	CDX72445	BnaC07g44670D	water	pathotype_3A	AT4G34000	abscisic acid responsive elements-binding factor 3	10.0878	24.1402	1.25882	0.00055029	YES	6.89006	8.08425	0.230597	0.514764	NO	11.0236	6.81339	-0.694151	0.0149366	NO	13.1987	15.2475	0.208177	0.477257	NO	13.1219	8.73983	-0.5863	0.0197016	NO	11.703	7.47009	-0.647681	0.00271238	NO
XLOC_094901	LK031809:917203:922805:1	GSBRNA2T00127647001	CDX77070	BnaC04g38650D	water	pathotype_3A	AT2G27150	abscisic aldehyde oxidase 3	2.61333	2.87052	0.135423	0.726951	NO	2.15918	2.58975	0.262329	0.575174	NO	2.91074	1.44215	-1.01317	0.00275192	YES	1.82869	1.76902	-0.0478602	0.941427	NO	2.50928	1.56528	-0.680853	0.00941066	NO	2.69979	1.35234	-0.997385	0.000744588	NO
XLOC_015412	LK031826:1564314:1565616:-1	GSBRNA2T00136900001	CDX81937	BnaC08g36640D	water	pathotype_3A	AT2G19590	ACC oxidase 1	42.9363	20.7194	-1.05122	0.00055029	YES	9.96569	8.97246	-0.151466	0.744579	NO	19.1679	35.2501	0.878935	0.029593	NO	123.887	40.4897	-1.6134	0.000717218	YES	10.7324	20.7066	0.948118	0.000497496	NO	9.99792	54.549	2.44785	0.000209619	YES
XLOC_057538	LK032123:23385:24576:1	GSBRNA2T00016139001	CDY21655	BnaA09g44060D	water	pathotype_3A	AT2G19590	ACC oxidase 1	67.1247	47.9751	-0.484558	0.109462	NO	34.6431	23.8196	-0.540419	0.303391	NO	62.6196	88.984	0.506932	0.362316	NO	52.6966	18.8613	-1.48228	0.000717218	YES	20.0911	20.4541	0.0258335	0.970045	NO	27.489	51.8853	0.916471	0.00526041	NO
XLOC_095427	LK033658:39693:40947:-1	GSBRNA2T00023462001	CDY58326	BnaCnng33000D	water	pathotype_3A	AT2G19590	ACC oxidase 1	109.539	66.0029	-0.730843	0.00055029	NO	98.6005	64.6592	-0.608739	0.0426966	NO	136.818	440.116	1.68563	0.00275192	YES	238.813	74.2456	-1.6855	0.000717218	YES	37.585	87.7309	1.22293	0.000497496	YES	57.7956	572.873	3.30918	0.000209619	YES
XLOC_106645	LK041829:1667:2940:1	GSBRNA2T00098196001	CDY70340	BnaCnng67880D	water	pathotype_3A	AT2G19590	ACC oxidase 1	125.518	71.4763	-0.812357	0.00102213	NO	92.3881	57.3159	-0.688772	0.0235571	NO	146.132	547.133	1.90462	0.00236596	YES	338.608	110.15	-1.62015	0.000717218	YES	30.3449	85.5981	1.49612	0.000497496	YES	59.4098	845.58	3.83117	0.000209619	YES
XLOC_043663	LK031987:540727:542633:1	GSBRNA2T00000484001	CDY08654	BnaC04g19630D	water	pathotype_3A	AT1G62380	ACC oxidase 2	2.06726	1.44754	-0.514119	0.0504258	NO	1.32467	1.64842	0.315451	0.347881	NO	3.43174	2.45224	-0.48484	0.17227	NO	11.8969	5.70174	-1.06111	0.000717218	YES	4.3092	3.41352	-0.33616	0.223393	NO	8.45952	1.86102	-2.18448	0.000209619	YES
XLOC_048202	LK032097:523582:525431:1	GSBRNA2T00009183001	CDY19546	BnaC09g13570D	water	pathotype_3A	AT1G62380	ACC oxidase 2	16.8221	29.4277	0.806817	0.00055029	NO	10.8509	27.6688	1.35045	0.00106894	YES	17.1976	31.553	0.87557	0.0019633	NO	29.6785	62.8395	1.08225	0.000717218	YES	13.2285	55.5329	2.06969	0.000497496	YES	24.6709	35.6207	0.529906	0.0132364	NO
XLOC_055282	LK032097:523582:525431:1	GSBRNA2T00009183001	CDY19546	BnaC09g13570D	water	pathotype_3A	AT1G62380	ACC oxidase 2	20.6715	27.2131	0.396658	0.0721072	NO	14.3197	18.8801	0.398865	0.150725	NO	16.8889	29.7373	0.816198	0.0189403	NO	20.6568	38.2119	0.887405	0.000717218	NO	12.4881	26.3058	1.07483	0.000497496	YES	16.909	24.9407	0.560711	0.00843756	NO
XLOC_066592	LK035172:17174:18935:1	GSBRNA2T00052392001	CDY66260	BnaAnng21950D	water	pathotype_3A	AT1G62380	ACC oxidase 2	22.2736	14.362	-0.633078	0.00102213	NO	16.8204	24.4224	0.537993	0.0314112	NO	13.8871	7.78604	-0.834784	0.00311842	NO	19.9483	15.4015	-0.373195	0.107513	NO	20.7396	17.6915	-0.229332	0.428711	NO	15.875	5.34197	-1.57131	0.000209619	YES
XLOC_068715	LK032285:175439:177331:1	GSBRNA2T00051314001	CDY32039	BnaA03g60430D	water	pathotype_3A	AT1G62380	ACC oxidase 2	35.351	24.0802	-0.553904	0.00725985	NO	20.7485	25.4866	0.296732	0.36749	NO	89.5308	39.811	-1.16922	0.000592385	YES	24.8808	15.836	-0.651825	0.00189698	NO	7.41249	5.95293	-0.316358	0.250745	NO	13.9922	3.04658	-2.19936	0.000209619	YES
XLOC_008654	LK031804:1955906:1957046:-1	GSBRNA2T00121537001	CDX75624	BnaA01g00780D	water	pathotype_3A	AT4G37000	accelerated cell death 2 (ACD2)	0.818803	0.802653	-0.02874	0.95758	NO	0.743355	1.03981	0.484204	0.208098	NO	0.760882	1.3455	0.822399	0.0540151	NO	0.856799	1.29982	0.601279	0.0860849	NO	1.14856	2.19679	0.935572	0.00365145	NO	1.58607	3.47656	1.1322	0.000209619	YES
XLOC_028493	LK031881:1115549:1117879:1	GSBRNA2T00157574001	CDX94430	BnaC01g17540D	water	pathotype_3A	AT4G25650	ACD1-like	3.42354	3.36697	-0.024038	0.943262	NO	2.33389	2.30029	-0.0209208	0.973029	NO	2.13633	4.3523	1.02664	0.000592385	YES	4.07031	3.59157	-0.180524	0.574928	NO	2.95642	4.00582	0.438246	0.0720727	NO	2.4521	6.58698	1.4256	0.000209619	YES
XLOC_001624	LK031789:4094163:4096356:1	GSBRNA2T00131149001	CDX69316	BnaC01g01370D	water	pathotype_3A	AT4G37560	Acetamidase/Formamidase family protein	1.61918	5.65016	1.80303	0.00055029	YES	1.60734	2.83952	0.820972	0.00106894	NO	1.48431	2.0224	0.446276	0.144842	NO	1.23489	2.76033	1.16045	0.000717218	YES	1.02804	2.31446	1.17077	0.000497496	YES	0.981595	3.10009	1.65911	0.000209619	YES
XLOC_001625	LK031789:4096578:4099111:1	GSBRNA2T00131150001	CDX69317	BnaC01g01360D	water	pathotype_3A	AT4G37560	Acetamidase/Formamidase family protein	0.614856	0.793893	0.368696	1	NO	0.589623	0.982726	0.736996	0.00106894	NO	0.920818	1.38031	0.584001	0.029593	NO	0.684399	0.666481	-0.0382739	1	NO	0.673229	1.09449	0.70109	0.0013105	NO	0.679232	1.7353	1.35321	0.000209619	YES
XLOC_008422	LK031804:2198639:2201038:1	GSBRNA2T00121589001	CDX75663	BnaA01g00390D	water	pathotype_3A	AT4G37560	Acetamidase/Formamidase family protein	5.15193	9.26577	0.846798	0.00055029	NO	3.98108	5.37277	0.432506	0.108359	NO	2.07993	3.40214	0.709908	0.0139599	NO	1.96048	2.67766	0.449766	0.0576283	NO	1.58489	2.50782	0.662051	0.00236854	NO	1.56928	3.38792	1.1103	0.000209619	YES
XLOC_018958	LK031841:1186477:1189527:-1	GSBRNA2T00142983001	CDX85319	BnaC07g26300D	water	pathotype_3A	AT5G48230	acetoacetyl-CoA thiolase 2	2.73645	2.78002	0.0227898	0.957762	NO	3.46328	3.24943	-0.0919524	0.891127	NO	2.11119	3.35418	0.667904	0.0710845	NO	3.00335	3.9107	0.380854	0.185764	NO	3.46298	4.27552	0.304086	0.323516	NO	2.39298	5.83786	1.28663	0.000209619	YES
XLOC_019865	LK031845:920668:923718:1	GSBRNA2T00144440001	CDX86320	BnaA06g30370D	water	pathotype_3A	AT5G48230	acetoacetyl-CoA thiolase 2	5.31448	5.05087	-0.0733966	0.853578	NO	7.10422	5.7765	-0.298481	0.428565	NO	3.55836	7.39085	1.05453	0.00109135	YES	5.57645	7.44916	0.417731	0.0936049	NO	6.69566	8.4556	0.336681	0.232307	NO	3.76031	10.1798	1.43678	0.000209619	YES
XLOC_040524	LK031963:946438:953070:1	GSBRNA2T00120698001	CDY05693	BnaC02g38440D	water	pathotype_3A	AT5G48230	acetoacetyl-CoA thiolase 2	1.3853	1.10606	-0.324769	0.276304	NO	1.56294	1.4747	-0.0838458	0.894307	NO	1.22655	2.7792	1.18006	0.000592385	YES	1.12589	1.51704	0.430193	0.141668	NO	1.17453	2.06881	0.816724	0.0020275	NO	2.00649	4.17793	1.05811	0.00213528	YES
XLOC_055724	LK031845:920668:923718:1	GSBRNA2T00144440001	CDX86320	BnaA06g30370D	water	pathotype_3A	AT5G48230	acetoacetyl-CoA thiolase 2	10.4445	7.17848	-0.540992	0.0124745	NO	16.9738	12.5456	-0.436128	0.167154	NO	9.25996	14.9831	0.694258	0.0364817	NO	20.9997	23.3159	0.150945	0.794737	NO	30.8638	42.9819	0.477814	0.152967	NO	12.1565	47.9302	1.97921	0.000209619	YES
XLOC_086779	LK032789:45163:47965:-1	GSBRNA2T00091644001	CDY48742	BnaA02g30030D	water	pathotype_3A	AT5G48230	acetoacetyl-CoA thiolase 2	0.599496	0.59159	-0.0191525	1	NO	0.70121	0.771343	0.137526	1	NO	0.63279	1.30602	1.04538	0.000592385	YES	1.11872	1.6361	0.548413	0.0139262	NO	0.915347	1.48897	0.701929	0.00334531	NO	1.71831	2.32192	0.434328	0.0813617	NO
XLOC_009794	LK031808:1514858:1516812:1	GSBRNA2T00127367001	CDX76856	BnaC08g34420D	water	pathotype_3A	AT2G23600	acetone-cyanohydrin lyase	11.7409	11.9865	0.0298675	0.937589	NO	14.158	23.9411	0.757872	0.00500586	NO	12.9225	32.7113	1.3399	0.000592385	YES	10.3071	12.0961	0.23091	0.57387	NO	16.1917	24.1768	0.578369	0.0602987	NO	16.8502	29.1123	0.788863	0.00198948	NO
XLOC_079296	LK032509:228058:237818:1	GSBRNA2T00073846001	CDY41881	BnaA08g06180D	water	pathotype_3A	AT1G36160	acetyl-CoA carboxylase 1	1.85847	1.91006	0.0395026	0.877015	NO	1.56562	1.59378	0.0257184	0.957166	NO	2.11749	1.01834	-1.05613	0.000592385	YES	1.89843	1.83124	-0.0519859	0.887326	NO	1.81037	1.18258	-0.614343	0.000497496	NO	1.63941	1.07911	-0.603331	0.000209619	NO
XLOC_109645	LK032509:228058:237818:1	GSBRNA2T00073846001	CDY41881	BnaA08g06180D	water	pathotype_3A	AT1G36160	acetyl-CoA carboxylase 1	1.42515	1.2148	-0.230397	0.427054	NO	1.21299	1.03723	-0.225837	0.545363	NO	0.950457	1.64103	0.787908	0.00636642	NO	2.3877	2.23406	-0.0959536	0.851968	NO	2.02043	2.5576	0.340128	0.229631	NO	1.25133	2.53366	1.01776	0.000396508	YES
XLOC_033976	LK031912:78494:83314:1	GSBRNA2T00108062001	CDX99576	BnaC04g33330D	water	pathotype_3A	AT5G36880	acetyl-CoA synthetase	27.1622	30.9961	0.190486	0.70031	NO	33.1854	33.1502	-0.00153109	0.997825	NO	40.757	18.3979	-1.14751	0.00347646	YES	24.4952	24.4187	-0.00451267	0.99527	NO	32.3019	24.8758	-0.376876	0.362437	NO	32.1083	20.6466	-0.637042	0.0225009	NO
XLOC_018492	LK033354:21979:23464:-1	GSBRNA2T00014695001	CDY54828	BnaC03g75800D	water	pathotype_3A	AT1G24350	Acid phosphatase/vanadium-dependent haloperoxidase-related protein	4.61106	3.29992	-0.482667	0.457459	NO	1.60692	3.47502	1.11272	0.344556	NO	3.74655	5.05801	0.433007	0.567085	NO	6.19379	8.36876	0.434191	0.500973	NO	3.54311	8.1973	1.21013	0.0195262	YES	5.52497	10.2862	0.896674	0.0430024	NO
XLOC_069308	LK032296:19614:20750:-1	GSBRNA2T00052533001	CDY32544	BnaC02g17370D	water	pathotype_3A	AT1G67600	Acid phosphatase/vanadium-dependent haloperoxidase-related protein	1.02487	2.55468	1.3177	0.00055029	YES	1.04808	1.30545	0.3168	0.492243	NO	0.941494	0.9904	0.0730594	0.882969	NO	1.25264	2.00119	0.675883	0.0495984	NO	0.957958	0.832586	-0.202363	0.538354	NO	0.696906	0.70803	0.0228464	1	NO
XLOC_004760	LK031795:74646:75739:-1	GSBRNA2T00155393001	CDX71706	BnaC08g31680D	water	pathotype_3A	AT3G61770	Acid phosphatase/vanadium-dependent haloperoxidase-related protein	1.61254	1.7966	0.155934	0.699385	NO	1.52492	1.3063	-0.223252	0.682107	NO	1.20439	1.10428	-0.1252	0.780214	NO	1.53995	1.47277	-0.0643504	0.928647	NO	1.3986	1.29977	-0.105716	0.787715	NO	0.75425	1.60141	1.08623	0.00184113	YES
XLOC_049700	LK032041:712638:718409:-1	GSBRNA2T00078888001	CDY14291	BnaA08g14220D	water	pathotype_3A	AT4G26970	aconitase 2	9.33987	11.8976	0.349196	0.11331	NO	11.4418	6.92997	-0.723393	0.00106894	NO	14.1673	9.9594	-0.508434	0.0943916	NO	12.9612	9.94725	-0.38183	0.0939506	NO	17.5777	11.1665	-0.654569	0.0130954	NO	17.6811	6.36839	-1.47321	0.000209619	YES
XLOC_101644	LK035257:9622:15753:-1	GSBRNA2T00053597001	CDY66424	BnaAnng22230D	water	pathotype_3A	AT4G26970	aconitase 2	6.84558	6.69415	-0.0322719	0.914876	NO	11.6173	7.14565	-0.701138	0.00430812	NO	19.5292	11.9417	-0.709625	0.0142262	NO	11.7335	7.96901	-0.558161	0.00393147	NO	20.097	9.82705	-1.03215	0.000497496	YES	27.3869	7.28923	-1.90965	0.000209619	YES
XLOC_043840	LK031989:85454:87537:-1	GSBRNA2T00000668001	CDY08741	BnaA06g24830D	water	pathotype_3A	AT5G65890	ACT domain repeat 1	0.695854	0.607344	-0.196271	1	NO	0.762195	0.707561	-0.107306	1	NO	0.663442	1.29279	0.962449	0.000592385	NO	0.669577	0.676804	0.0154881	1	NO	0.698655	1.02846	0.557841	0.00303013	NO	0.812653	1.72708	1.08762	0.000209619	YES
XLOC_000832	LK031787:3675212:3679445:-1	GSBRNA2T00099302001	CDX68068	BnaA07g21080D	water	pathotype_3A	AT1G76990	ACT domain repeat 3	12.1593	6.70233	-0.859326	0.00055029	NO	15.5715	11.3728	-0.45332	0.0819419	NO	16.8615	6.26031	-1.42943	0.000592385	YES	13.7713	9.09778	-0.598078	0.00294719	NO	22.9106	9.09459	-1.33293	0.000497496	YES	21.1218	3.95228	-2.41798	0.000209619	YES
XLOC_012425	LK031817:61736:64577:1	GSBRNA2T00131753001	CDX79183	BnaC06g21200D	water	pathotype_3A	AT1G76990	ACT domain repeat 3	8.50972	3.96259	-1.10267	0.00055029	YES	14.4758	8.40691	-0.783996	0.00106894	NO	16.0822	5.59667	-1.52282	0.000592385	YES	19.6282	12.5901	-0.640638	0.00294719	NO	28.6253	11.5077	-1.31469	0.000497496	YES	24.5604	4.59008	-2.41974	0.000209619	YES
XLOC_021301	LK031850:1151683:1155467:-1	GSBRNA2T00146543001	CDX87550	BnaA07g33230D	water	pathotype_3A	AT1G76990	ACT domain repeat 3	50.2832	61.047	0.279844	0.273809	NO	67.0854	45.2928	-0.566717	0.0423679	NO	60.3371	28.1649	-1.09915	0.000592385	YES	43.6703	37.4187	-0.222893	0.456498	NO	48.5072	28.6262	-0.760863	0.00644522	NO	46.4969	13.5032	-1.78383	0.000209619	YES
XLOC_014918	LK031825:1766707:1768824:1	GSBRNA2T00135312001	CDX81587	BnaC02g18910D	water	pathotype_3A	AT1G69040	ACT domain repeat 4	3.66476	2.73662	-0.421324	0.0724068	NO	5.99472	4.33823	-0.466586	0.0781518	NO	3.19886	5.44329	0.766921	0.00837276	NO	2.95485	2.91467	-0.0197523	0.974731	NO	4.77796	5.78874	0.276855	0.325769	NO	2.30611	6.78296	1.55645	0.000209619	YES
XLOC_030264	LK031892:308045:310764:-1	GSBRNA2T00101985001	CDX95965	BnaA07g27660D	water	pathotype_3A	AT1G69040	ACT domain repeat 4	8.35855	4.88333	-0.775387	0.00055029	NO	17.5662	8.94187	-0.974154	0.00106894	NO	7.013	9.75042	0.475433	0.120555	NO	7.73479	8.55037	0.144625	0.675841	NO	12.0694	6.80975	-0.82568	0.000497496	NO	6.0936	12.352	1.01938	0.000209619	YES
XLOC_070424	LK032317:57152:59884:-1	GSBRNA2T00054837001	CDY33557	BnaC06g29950D	water	pathotype_3A	AT1G69040	ACT domain repeat 4	4.01546	3.04786	-0.397769	0.0776263	NO	9.27202	4.5836	-1.0164	0.00106894	YES	3.80677	4.41203	0.212875	0.542435	NO	5.77617	5.2624	-0.134392	0.712756	NO	10.4102	4.36982	-1.25235	0.000497496	YES	5.10124	6.56379	0.363681	0.092659	NO
XLOC_037659	LK031939:45649:48400:1	GSBRNA2T00115271001	CDY02975	BnaC07g22520D	water	pathotype_3A	AT2G03730	ACT domain repeat 5	62.454	46.5514	-0.423969	0.0914033	NO	118.407	70.6341	-0.745318	0.0114899	NO	47.2172	48.2622	0.0315812	0.94825	NO	19.0776	60.5851	1.66708	0.000717218	YES	45.6183	45.6723	0.00170676	0.996882	NO	61.8647	34.9556	-0.823593	0.0013864	NO
XLOC_050563	LK032051:250563:251704:1	GSBRNA2T00085190001	CDY15069	BnaC03g44300D	water	pathotype_3A	AT2G03730	ACT domain repeat 5	2.13849	2.99315	0.485072	0.172235	NO	2.79045	1.9286	-0.532944	0.224043	NO	1.20488	1.69209	0.489913	0.26747	NO	0.978948	2.93531	1.58421	0.000717218	YES	1.67651	2.68165	0.67766	0.0608538	NO	1.55835	2.09619	0.42775	0.182456	NO
XLOC_089401	LK032975:14093:16604:1	GSBRNA2T00002951001	CDY51199	BnaA06g39780D	water	pathotype_3A	AT2G03730	ACT domain repeat 5	71.9893	107.531	0.578898	0.023965	NO	102.794	71.6133	-0.521457	0.103981	NO	34.8617	37.7541	0.11499	0.793222	NO	19.8433	75.6267	1.93024	0.000717218	YES	35.3145	48.5098	0.458016	0.218438	NO	42.2061	28.8574	-0.54851	0.0235014	NO
XLOC_016438	LK031830:1882573:1885360:-1	GSBRNA2T00138396001	CDX82974	BnaC01g14240D	water	pathotype_3A	AT4G22780	ACT domain repeat 7	2.87388	2.36168	-0.283186	0.216056	NO	3.13972	3.13679	-0.00134696	0.99742	NO	3.46053	2.11732	-0.708754	0.00864657	NO	2.194	2.52899	0.204998	0.496447	NO	3.46616	2.47046	-0.488559	0.0341885	NO	4.23101	1.30584	-1.69602	0.000209619	YES
XLOC_028294	LK031879:817775:820141:-1	GSBRNA2T00157036001	CDX94123	BnaC07g37570D	water	pathotype_3A	AT4G22780	ACT domain repeat 7	23.0945	13.7636	-0.746691	0.00186121	NO	45.9185	40.5816	-0.17825	0.703571	NO	41.8656	95.7296	1.1932	0.0185198	YES	25.0725	33.092	0.400377	0.449699	NO	48.7519	59.1553	0.279049	0.545428	NO	61.8126	116.735	0.917264	0.0110038	NO
XLOC_078647	LK032494:253497:258740:1	GSBRNA2T00072719001	CDY41290	BnaA01g12490D	water	pathotype_3A	AT4G22780	ACT domain repeat 7	0.770007	0.777351	0.0136946	1	NO	0.963131	1.0575	0.13485	0.688441	NO	1.06139	0.820229	-0.371856	0.0986272	NO	0.954671	1.22145	0.355523	0.0869113	NO	1.68877	1.06011	-0.671755	0.000497496	NO	2.17743	0.785497	-1.47095	0.000209619	YES
XLOC_056953	LK032115:475865:478207:-1	GSBRNA2T00015217001	CDY21051	BnaA08g24740D	water	pathotype_3A	AT1G12420	ACT domain repeat 8	2.10033	2.00886	-0.064239	0.829675	NO	1.74623	2.90665	0.735114	0.00106894	NO	2.15466	4.75636	1.1424	0.000592385	YES	2.35344	2.77204	0.236177	0.40547	NO	2.05496	3.07439	0.58119	0.0103568	NO	2.90643	4.21937	0.537779	0.00926862	NO
XLOC_067893	LK032269:337042:339314:-1	GSBRNA2T00047419001	CDY31266	BnaC08g15610D	water	pathotype_3A	AT1G12420	ACT domain repeat 8	4.92895	4.81584	-0.0334929	0.923427	NO	3.88764	7.91894	1.02641	0.00106894	YES	4.9486	10.6593	1.10702	0.000592385	YES	5.04015	6.37006	0.33784	0.205515	NO	5.1409	7.88291	0.616707	0.0117325	NO	7.30762	7.08058	-0.0455341	0.859755	NO
XLOC_108888	LK048260:1:2125:-1	GSBRNA2T00022686001	CDY71956	BnaC08g48300D	water	pathotype_3A	AT1G12420	ACT domain repeat 8	6.31373	5.75074	-0.134745	0.647643	NO	4.51711	11.5361	1.35268	0.00106894	YES	5.34923	22.4741	2.07086	0.000592385	YES	7.27303	11.0126	0.598527	0.00530415	NO	8.68733	21.3887	1.29986	0.000497496	YES	9.9275	17.2954	0.800886	0.000209619	NO
XLOC_026217	LK031871:1205612:1207996:1	GSBRNA2T00153994001	CDX92272	BnaA05g21350D	water	pathotype_3A	AT3G18780	actin 2	100.629	101.739	0.0158267	0.964933	NO	102.179	90.8141	-0.170111	0.714527	NO	92.7918	51.6903	-0.844104	0.00809052	NO	117.499	143.702	0.290432	0.322417	NO	123.927	89.1946	-0.474462	0.170705	NO	123.288	56.9169	-1.1151	0.000209619	YES
XLOC_009258	LK031806:1709634:1711824:-1	GSBRNA2T00126496001	CDX76191	BnaA04g04550D	water	pathotype_3A	AT3G53750	actin 3	3.82355	3.30755	-0.20915	0.46188	NO	4.35778	5.34685	0.295096	0.404906	NO	4.31254	9.65569	1.16284	0.000592385	YES	3.28559	2.8147	-0.223171	0.502131	NO	6.35082	10.2347	0.688453	0.00236854	NO	5.3336	13.7277	1.36391	0.000209619	YES
XLOC_012875	LK031818:2066268:2068333:1	GSBRNA2T00132568001	CDX79746	BnaC03g20820D	water	pathotype_3A	AT3G53750	actin 3	0.979591	0.941002	-0.0579817	0.860956	NO	1.15225	1.86741	0.696587	0.0120153	NO	1.11378	3.08505	1.46983	0.000592385	YES	0.983121	0.831278	-0.242038	0.372059	NO	1.0784	3.07724	1.51274	0.000497496	YES	1.05878	3.86954	1.86976	0.000209619	YES
XLOC_021587	LK031852:134108:136055:-1	GSBRNA2T00146949001	CDX87810	BnaC06g08720D	water	pathotype_3A	AT5G09810	actin 7	0.622182	0.599719	-0.0530488	1	NO	0.638598	0.566001	-0.174105	1	NO	0.519647	0.685946	0.400564	1	NO	0.711208	0.609415	-0.222847	1	NO	0.885022	0.715806	-0.306145	0.250012	NO	0.554299	1.92729	1.79784	0.00724274	YES
XLOC_033281	LK031907:1198535:1205281:1	GSBRNA2T00107154001	CDX99027	BnaC09g48080D	water	pathotype_3A	AT5G07740	actin binding	1.299	1.10957	-0.2274	0.272982	NO	1.30623	1.22485	-0.0928072	0.805503	NO	1.61022	0.717979	-1.16524	0.000592385	YES	1.19774	1.15524	-0.052121	0.89485	NO	1.71367	0.936924	-0.871085	0.000497496	NO	1.37039	0.598279	-1.1957	0.000209619	YES
XLOC_033393	LK031907:1181406:1187728:-1	GSBRNA2T00107152001	CDX99025	BnaC09g48100D	water	pathotype_3A	AT5G07740	actin binding	5.13041	4.36904	-0.231758	0.293708	NO	8.06059	7.1325	-0.176478	0.641174	NO	8.40505	4.65075	-0.853793	0.00236596	NO	4.1872	6.58264	0.65268	0.000717218	NO	9.59269	5.24137	-0.871991	0.000497496	NO	11.1595	3.17545	-1.81324	0.000209619	YES
XLOC_098349	LK034179:3421:9775:-1	GSBRNA2T00037496001	CDY62689	BnaA10g29220D	water	pathotype_3A	AT5G58160	actin binding	28.6153	23.5597	-0.280466	0.398502	NO	30.3205	27.9981	-0.114965	0.877193	NO	37.7907	18.4527	-1.0342	0.00514177	YES	19.6192	29.0577	0.566654	0.127114	NO	23.4298	16.2183	-0.530722	0.16015	NO	40.9491	14.2173	-1.52618	0.000209619	YES
XLOC_034495	LK031916:498758:502865:1	GSBRNA2T00109545001	CDY00056	BnaC09g02450D	water	pathotype_3A	AT5G48460	Actin binding Calponin homology (CH) domain-containing protein	3.49064	2.41238	-0.533034	0.0130146	NO	3.91493	4.63069	0.242241	0.46445	NO	2.7519	5.1342	0.899711	0.00109135	NO	1.2917	1.27292	-0.0211349	0.967238	NO	1.47201	2.5155	0.773054	0.000497496	NO	1.0742	2.25216	1.06805	0.000209619	YES
XLOC_055715	LK032102:77578:81613:1	GSBRNA2T00009753001	CDY19947	BnaA09g03040D	water	pathotype_3A	AT5G48460	Actin binding Calponin homology (CH) domain-containing protein	2.84821	1.80398	-0.658872	0.00102213	NO	3.19987	3.36154	0.071109	0.892893	NO	2.21117	4.47597	1.01739	0.000592385	YES	4.69487	4.15897	-0.174859	0.575705	NO	4.89702	10.0874	1.04257	0.000497496	YES	3.49241	8.88436	1.34704	0.000209619	YES
XLOC_062420	LK032015:795481:799033:1	GSBRNA2T00060853001	CDY11999	BnaC03g14250D	water	pathotype_3A	AT5G55400	Actin binding Calponin homology (CH) domain-containing protein	1.93107	5.06213	1.39034	0.00055029	YES	1.63336	1.66803	0.0303024	0.968324	NO	1.41303	2.01763	0.513872	0.162439	NO	0.912597	1.04996	0.20229	0.603628	NO	0.68544	1.22416	0.836687	0.00669307	NO	0.647025	1.34985	1.0609	0.00627148	YES
XLOC_046818	LK032012:684518:686759:1	GSBRNA2T00049775001	CDY11640	BnaC06g30990D	water	pathotype_3A	AT1G27100	Actin cross-linking protein	12.1788	20.1759	0.728261	0.00055029	NO	9.63651	19.7363	1.03427	0.00106894	YES	10.6321	11.6672	0.134032	0.744536	NO	4.26468	19.0648	2.1604	0.000717218	YES	4.55521	10.5799	1.21574	0.000497496	YES	6.90424	4.9993	-0.465757	0.06637	NO
XLOC_046819	LK032012:706002:706733:1	GSBRNA2T00049779001	CDY11642	BnaC06g30970D	water	pathotype_3A	AT1G27100	Actin cross-linking protein	1.45543	2.3423	0.686477	0.373018	NO	1.64661	1.62506	-0.0190059	0.989867	NO	1.49496	1.5758	0.0759737	0.961352	NO	2.17415	1.58863	-0.452668	0.619089	NO	0.678754	1.73838	1.35678	0.0456692	YES	0.759199	1.05221	0.470875	0.288159	NO
XLOC_050129	LK032046:448582:453142:1	GSBRNA2T00084513001	CDY14706	BnaC05g19630D	water	pathotype_3A	AT1G27100	Actin cross-linking protein	73.513	98.016	0.415018	0.0967556	NO	49.9336	83.668	0.744665	0.00357432	NO	123.978	65.6686	-0.916809	0.0142262	NO	81.0876	70.1806	-0.208409	0.530465	NO	64.7022	68.5152	0.0826093	0.843801	NO	119.808	34.7336	-1.78632	0.000209619	YES
XLOC_051808	LK032061:569864:574085:-1	GSBRNA2T00090674001	CDY16218	BnaA09g29520D	water	pathotype_3A	AT1G27100	Actin cross-linking protein	154.755	181.747	0.231946	0.461117	NO	107.398	169.183	0.655617	0.0256941	NO	232.399	155.956	-0.575465	0.208593	NO	171.185	154.162	-0.151109	0.716796	NO	145.857	155.252	0.0900572	0.859437	NO	252.771	94.9879	-1.41202	0.000209619	YES
XLOC_059532	LK032144:483968:485254:1	GSBRNA2T00022189001	CDY23542	BnaC06g25110D	water	pathotype_3A	AT1G27100	Actin cross-linking protein	50.4054	58.2742	0.209279	0.426245	NO	43.2803	62.8399	0.53797	0.0339206	NO	78.372	47.1036	-0.734501	0.0200357	NO	48.1837	51.0958	0.0846595	0.848735	NO	52.4081	53.1655	0.0207006	0.958321	NO	84.9552	29.966	-1.50338	0.000209619	YES
XLOC_064890	LK032220:310950:313128:-1	GSBRNA2T00040326001	CDY28446	BnaC07g12740D	water	pathotype_3A	AT1G27100	Actin cross-linking protein	3.22642	2.41131	-0.420117	0.347759	NO	2.08747	4.77652	1.1942	0.0443165	YES	3.74613	4.63204	0.306247	0.748697	NO	4.70795	5.47556	0.217908	0.861916	NO	3.13388	3.11455	-0.00892621	0.990036	NO	3.93286	2.05702	-0.935023	0.256964	NO
XLOC_075973	LK032432:121678:122272:-1	GSBRNA2T00066565001	CDY38770	BnaA07g28420D	water	pathotype_3A	AT1G27100	Actin cross-linking protein	1.00345	3.04549	1.60171	0.00055029	YES	0.767106	1.26873	0.725887	0.0261222	NO	0.749364	1.19007	0.66731	0.33682	NO	1.06797	1.12047	0.0692341	0.933909	NO	0.773206	1.06556	0.462687	0.0735731	NO	0.645368	0.924294	0.51823	0.0751098	NO
XLOC_075974	LK032432:127947:128792:-1	GSBRNA2T00066566001	CDY38771	BnaA07g28430D	water	pathotype_3A	AT1G27100	Actin cross-linking protein	10.7012	18.5092	0.79047	0.00055029	NO	8.58567	18.722	1.12473	0.00106894	YES	11.6277	13.4791	0.213158	0.577418	NO	5.35068	17.595	1.71737	0.000717218	YES	5.45751	12.2766	1.1696	0.000497496	YES	9.52127	8.83607	-0.107749	0.67814	NO
XLOC_077573	LK032467:243527:247846:-1	GSBRNA2T00069452001	CDY40282	BnaA07g09180D	water	pathotype_3A	AT1G27100	Actin cross-linking protein	0.827251	1.0185	0.300046	0.12398	NO	0.686619	0.689814	0.00669763	1	NO	1.05395	0.880909	-0.258746	0.300594	NO	1.29934	0.922585	-0.494026	0.0160211	NO	0.999345	0.829332	-0.269033	0.190039	NO	1.38487	0.613407	-1.17483	0.000209619	YES
XLOC_084206	LK032666:56638:57673:1	GSBRNA2T00083970001	CDY46421	BnaA08g20090D	water	pathotype_3A	AT1G27100	Actin cross-linking protein	59.0216	22.6498	-1.38174	0.00055029	YES	56.7962	72.47	0.351589	0.244783	NO	66.6737	29.1198	-1.19512	0.000592385	YES	27.7119	55.1776	0.993577	0.000717218	NO	51.9223	47.1552	-0.138937	0.683681	NO	82.5436	14.1253	-2.54687	0.000209619	YES
XLOC_086371	LK032144:483968:485254:1	GSBRNA2T00022189001	CDY23542	BnaC06g25110D	water	pathotype_3A	AT1G27100	Actin cross-linking protein	59.9019	70.6667	0.238429	0.372267	NO	51.485	76.2496	0.566578	0.0383278	NO	98.4644	57.9055	-0.765902	0.0307581	NO	74.1793	89.4247	0.269657	0.376004	NO	103.291	86.6954	-0.252687	0.484284	NO	153.241	42.9269	-1.83585	0.000209619	YES
XLOC_090523	LK033071:47312:49449:1	GSBRNA2T00005232001	CDY52255	BnaC08g20270D	water	pathotype_3A	AT1G27100	Actin cross-linking protein	55.8736	73.1296	0.388289	0.189574	NO	48.6823	67.4313	0.470021	0.238738	NO	55.3115	40.2738	-0.457738	0.300066	NO	38.6551	60.0491	0.635484	0.0132013	NO	49.928	49.1258	-0.0233682	0.962895	NO	54.9386	26.4875	-1.05251	0.000209619	YES
XLOC_093998	LK033456:43185:44474:-1	GSBRNA2T00017807001	CDY56087	BnaA02g35740D	water	pathotype_3A	AT1G27100	Actin cross-linking protein	103.937	83.481	-0.31619	0.193613	NO	70.9295	134.645	0.924703	0.00106894	NO	145.133	103.632	-0.485906	0.169909	NO	63.7229	143.009	1.16622	0.000717218	YES	71.7929	88.2863	0.298348	0.346033	NO	116.128	55.8293	-1.05662	0.000209619	YES
XLOC_046817	LK032012:675764:677049:1	GSBRNA2T00049773001	CDY11639	BnaC06g31000D	water	pathotype_3A	AT1G69900	Actin cross-linking protein	4.26575	2.61436	-0.706342	0.00472483	NO	5.33175	5.45466	0.0328801	0.963198	NO	5.922	3.13817	-0.916161	0.00311842	NO	1.41003	2.21877	0.654037	0.0153627	NO	3.01762	1.84141	-0.7126	0.00867321	NO	4.45841	1.09644	-2.0237	0.000209619	YES
XLOC_075975	LK032432:131557:132826:-1	GSBRNA2T00066568001	CDY38772	BnaA07g28440D	water	pathotype_3A	AT1G69900	Actin cross-linking protein	4.31539	3.41112	-0.339245	0.223764	NO	5.79443	6.86703	0.24502	0.526917	NO	8.80601	4.91346	-0.841749	0.00891376	NO	2.50969	4.01022	0.676172	0.00949308	NO	5.40504	3.27972	-0.720733	0.00303013	NO	8.16568	2.51112	-1.70124	0.000209619	YES
XLOC_091407	LK033161:5475:7286:1	GSBRNA2T00008489001	CDY53064	BnaCnng24080D	water	pathotype_3A	AT1G69900	Actin cross-linking protein	7.87687	10.8278	0.459046	0.0333869	NO	5.60425	11.5605	1.04461	0.00106894	YES	10.1942	5.92946	-0.781782	0.00723661	NO	4.89795	8.28464	0.758261	0.000717218	NO	5.41414	5.82123	0.104592	0.745379	NO	7.81473	3.57706	-1.12742	0.000209619	YES
XLOC_093999	LK033456:45063:46853:-1	GSBRNA2T00017808001	CDY56089	BnaA02g35750D	water	pathotype_3A	AT1G69900	Actin cross-linking protein	10.9075	14.1583	0.376328	0.0874573	NO	6.075	12.1474	0.999691	0.00106894	NO	11.5047	6.05316	-0.926463	0.000592385	NO	7.7283	12.1552	0.653351	0.00132988	NO	6.16188	5.77378	-0.0938544	0.77921	NO	8.25502	3.08273	-1.42106	0.000209619	YES
XLOC_019670	LK031844:631436:633031:1	GSBRNA2T00144004001	CDX86048	BnaC03g55630D	water	pathotype_3A	AT3G46000	actin depolymerizing factor 2	32.0311	30.9776	-0.048248	0.879313	NO	41.1417	37.6354	-0.128511	0.780791	NO	42.0507	29.7788	-0.497844	0.110984	NO	24.6776	28.262	0.195661	0.528806	NO	37.8272	24.7059	-0.614568	0.0115106	NO	39.506	18.4416	-1.09911	0.000209619	YES
XLOC_033449	LK031908:604075:605436:1	GSBRNA2T00107291001	CDX99133	BnaA06g18240D	water	pathotype_3A	AT3G46000	actin depolymerizing factor 2	70.3654	70.9551	0.0120402	0.970862	NO	88.1989	82.1386	-0.1027	0.840944	NO	97.6987	60.0164	-0.702983	0.0238745	NO	65.6752	71.8661	0.129963	0.71844	NO	88.9261	55.5406	-0.679064	0.00720518	NO	106.273	44.2203	-1.26499	0.000209619	YES
XLOC_023537	LK031860:1329139:1330564:1	GSBRNA2T00150163001	CDX89737	BnaC03g46510D	water	pathotype_3A	AT2G16700	actin depolymerizing factor 5	18.7708	26.5207	0.498629	0.0241682	NO	10.4707	16.3782	0.645419	0.0187756	NO	9.24686	18.2912	0.984114	0.000592385	NO	15.2705	12.2395	-0.319203	0.263193	NO	6.36681	14.2082	1.15808	0.000497496	YES	4.58898	14.0731	1.61669	0.000209619	YES
XLOC_036900	LK031796:1624860:1626345:1	GSBRNA2T00100040001	CDX72508	BnaC07g45300D	water	pathotype_3A	AT2G16700	actin depolymerizing factor 5	10.3466	11.7608	0.184828	0.53054	NO	9.42645	10.6957	0.182244	0.676098	NO	7.39238	17.6921	1.25899	0.000592385	YES	15.3135	13.2914	-0.204311	0.554091	NO	15.0946	20.5373	0.444214	0.106619	NO	14.1269	36.1144	1.35413	0.000209619	YES
XLOC_089343	LK032970:26742:30085:1	GSBRNA2T00098332001	CDY51146	BnaA09g51810D	water	pathotype_3A	AT4G00680	actin depolymerizing factor 8	8.70013	5.52943	-0.653906	0.315178	NO	10.5103	8.90743	-0.238723	0.825588	NO	16.4509	4.68457	-1.81218	0.0841596	NO	2.6075	2.23349	-0.223367	0.855195	NO	5.01884	2.45007	-1.03453	0.073284	NO	7.04347	1.33217	-2.4025	0.000209619	YES
XLOC_008337	LK031789:2932576:2933572:1	GSBRNA2T00130883001	CDX69101	BnaC01g03520D	water	pathotype_3A	AT4G34970	actin depolymerizing factor 9	3.06953	3.29979	0.104356	0.791387	NO	1.75271	1.90539	0.120499	0.853891	NO	1.94502	0.907618	-1.09963	0.00450534	YES	2.17501	2.11066	-0.0433278	0.952623	NO	1.22485	1.1298	-0.116541	0.742293	NO	1.12621	0.549581	-1.03507	0.0544825	NO
XLOC_035576	LK031923:1168090:1169956:1	GSBRNA2T00111153001	CDY01102	BnaC05g40980D	water	pathotype_3A	AT3G12110	actin-11	4.56635	2.90635	-0.651833	0.00300211	NO	8.93151	3.47094	-1.36358	0.00106894	YES	6.49951	1.47363	-2.14095	0.000592385	YES	4.83773	4.23705	-0.19127	0.578241	NO	8.54118	2.46607	-1.79222	0.000497496	YES	7.18633	0.839847	-3.09706	0.000209619	YES
XLOC_043560	LK031986:253547:255856:-1	GSBRNA2T00000222001	CDY08455	BnaA05g26910D	water	pathotype_3A	AT3G12110	actin-11	4.97352	3.37668	-0.558662	0.0168105	NO	9.8873	4.46728	-1.14618	0.00106894	YES	8.21085	2.5051	-1.71266	0.000592385	YES	6.57875	6.24247	-0.0756965	0.874095	NO	11.9241	3.49789	-1.76932	0.000497496	YES	12.0889	1.46181	-3.04786	0.000209619	YES
XLOC_060637	LK032160:80300:82816:-1	GSBRNA2T00026799001	CDY24501	BnaA01g22050D	water	pathotype_3A	AT1G59910	Actin-binding FH2 (formin homology 2) family protein	15.5219	20.8161	0.423395	0.0489868	NO	10.6853	20.322	0.927415	0.00106894	NO	22.8337	20.6629	-0.144122	0.720391	NO	27.2197	27.9364	0.037495	0.943497	NO	29.1813	34.2282	0.230141	0.492085	NO	41.3853	17.9564	-1.20462	0.000209619	YES
XLOC_068257	LK032275:10987:13034:-1	GSBRNA2T00050101001	CDY31597	BnaA03g54550D	water	pathotype_3A	AT1G59910	Actin-binding FH2 (formin homology 2) family protein	1.63957	1.73435	0.0810776	0.799604	NO	2.16224	2.33454	0.110612	0.819008	NO	3.64404	4.26869	0.228255	0.502565	NO	2.43473	2.13763	-0.18775	0.569476	NO	2.8638	2.92248	0.0292624	0.932399	NO	7.4277	3.22659	-1.20291	0.000209619	YES
XLOC_070463	LK032318:215995:218402:-1	GSBRNA2T00054933001	CDY33614	BnaC01g28450D	water	pathotype_3A	AT1G59910	Actin-binding FH2 (formin homology 2) family protein	14.8704	20.4884	0.462364	0.0252405	NO	10.0781	18.3225	0.862396	0.00106894	NO	23.1911	17.6014	-0.397881	0.235126	NO	18.9269	15.9358	-0.248167	0.367191	NO	16.4677	20.9846	0.349692	0.232703	NO	21.8435	10.1227	-1.10961	0.000209619	YES
XLOC_106378	LK041241:1843:3522:-1	GSBRNA2T00096562001	CDY70125	BnaCnng66830D	water	pathotype_3A	AT1G59910	Actin-binding FH2 (formin homology 2) family protein	7.80214	6.8278	-0.192449	0.474286	NO	8.8353	10.4655	0.24429	0.484762	NO	14.6667	9.08526	-0.690945	0.0189403	NO	6.42523	7.326	0.189278	0.56808	NO	9.64614	8.10297	-0.251501	0.380971	NO	16.311	5.50097	-1.56809	0.000209619	YES
XLOC_013303	LK031819:207279:210257:-1	GSBRNA2T00132629001	CDX79799	BnaA05g03570D	water	pathotype_3A	AT2G43800	Actin-binding FH2 (formin homology 2) family protein	3.49952	3.19195	-0.132719	0.638486	NO	3.03068	4.60027	0.602077	0.0104145	NO	4.22274	7.50615	0.829894	0.00382357	NO	3.6989	2.95879	-0.322089	0.175948	NO	3.18608	6.64889	1.06133	0.000497496	YES	2.70564	8.72155	1.68861	0.000209619	YES
XLOC_053602	LK032079:426089:429057:-1	GSBRNA2T00002255001	CDY17909	BnaC04g03100D	water	pathotype_3A	AT2G43800	Actin-binding FH2 (formin homology 2) family protein	4.62913	3.95852	-0.22578	0.367004	NO	4.80435	6.59167	0.456303	0.0732077	NO	9.12468	11.9729	0.391927	0.205553	NO	6.83231	3.4503	-0.985652	0.000717218	NO	6.52958	11.571	0.825451	0.000497496	NO	5.32701	16.9419	1.6692	0.000209619	YES
XLOC_014833	LK031824:1611531:1612302:-1	GSBRNA2T00135001001	CDX81419	BnaC09g08300D	water	pathotype_3A	AT3G05470	Actin-binding FH2 (formin homology 2) family protein	1.09597	2.27669	1.05472	0.00186121	YES	0.832917	1.22643	0.558226	0.114174	NO	1.09411	0.782231	-0.484098	0.436991	NO	0.5	0.5	0	1	NO	0.5	0.5	0	1	NO	0.5	0.5	0	1	NO
XLOC_006851	LK031800:1052400:1055070:1	GSBRNA2T00111785001	CDX74041	BnaA03g30060D	water	pathotype_3A	AT3G07540	Actin-binding FH2 (formin homology 2) family protein	3.63137	2.7305	-0.411349	0.0714733	NO	2.41492	5.29523	1.13272	0.00106894	YES	3.35361	7.44482	1.15052	0.000592385	YES	5.12933	2.49461	-1.03996	0.000717218	YES	5.93649	11.7168	0.980897	0.000497496	NO	3.3617	11.7574	1.80631	0.000209619	YES
XLOC_042938	LK031982:456509:459190:1	GSBRNA2T00125214001	CDY07990	BnaC03g35330D	water	pathotype_3A	AT3G07540	Actin-binding FH2 (formin homology 2) family protein	2.52816	1.95212	-0.373046	0.107036	NO	2.13324	3.98623	0.901979	0.00106894	NO	2.8867	6.65546	1.20512	0.000592385	YES	4.00355	1.59145	-1.33094	0.000717218	YES	4.73765	8.689	0.875019	0.000497496	NO	2.83373	11.0883	1.96826	0.000209619	YES
XLOC_064384	LK032213:363916:366664:1	GSBRNA2T00038980001	CDY28040	BnaC05g44420D	water	pathotype_3A	AT3G07540	Actin-binding FH2 (formin homology 2) family protein	3.19686	3.29788	0.0448833	0.890835	NO	2.02143	4.12441	1.02881	0.00106894	YES	3.04133	5.14897	0.759581	0.0115113	NO	5.23787	2.2004	-1.25121	0.000717218	YES	3.67171	8.54881	1.21927	0.000497496	YES	2.08002	5.69315	1.45263	0.000209619	YES
XLOC_072954	LK032364:71319:73714:-1	GSBRNA2T00059495001	CDY35941	BnaA05g30090D	water	pathotype_3A	AT3G07540	Actin-binding FH2 (formin homology 2) family protein	2.28964	1.97772	-0.211283	0.659049	NO	1.27979	2.6939	1.07379	0.0321076	YES	1.44972	2.13477	0.558306	0.239293	NO	3.07782	1.52586	-1.01229	0.000717218	YES	2.68159	7.04422	1.39335	0.000497496	YES	1.64164	6.33735	1.94874	0.000209619	YES
XLOC_033280	LK031907:1188752:1196079:1	GSBRNA2T00107153001	CDX99026	BnaC09g48090D	water	pathotype_3A	AT5G07650	Actin-binding FH2 protein	1.09378	0.893515	-0.291756	0.0740961	NO	2.11338	1.73701	-0.282946	0.250957	NO	2.26049	0.907314	-1.31696	0.000592385	YES	1.09021	1.3644	0.323656	0.105111	NO	1.97747	0.962726	-1.03846	0.000497496	YES	2.69003	0.665336	-2.01547	0.000209619	YES
XLOC_021193	LK031850:121304:123641:-1	GSBRNA2T00146276001	CDX87311	BnaA07g35620D	water	pathotype_3A	AT1G80460	Actin-like ATPase superfamily protein	22.6116	23.6637	0.0656126	0.837259	NO	12.9327	11.2166	-0.205388	0.594749	NO	11.2756	10.7672	-0.0665611	0.88184	NO	18.2756	39.6842	1.11865	0.000717218	YES	8.79692	21.3656	1.28022	0.000497496	YES	8.28837	12.4516	0.587171	0.00926862	NO
XLOC_077226	LK032461:151666:154025:1	GSBRNA2T00068863001	CDY39977	BnaC06g40550D	water	pathotype_3A	AT1G80460	Actin-like ATPase superfamily protein	2.74446	5.56375	1.01954	0.00055029	YES	1.46868	1.44074	-0.0277101	0.96393	NO	1.42083	1.04113	-0.448583	0.171696	NO	0.607455	0.623671	0.0380076	1	NO	0.668416	0.712256	0.0916496	1	NO	0.670178	0.704962	0.0730012	1	NO
XLOC_102518	LK035785:10232:10651:1	GSBRNA2T00059589001	CDY67122	BnaCnng53680D	water	pathotype_3A	AT4G22720	Actin-like ATPase superfamily protein	1.79747	1.59805	-0.169655	0.785346	NO	1.74085	2.34843	0.431905	0.508948	NO	2.53782	1.09919	-1.20715	0.0350826	YES	1.58286	1.52304	-0.0555798	0.958141	NO	1.71969	1.41737	-0.27893	0.581791	NO	1.59812	1.27574	-0.325045	0.451165	NO
XLOC_057626	LK031834:774397:778152:-1	GSBRNA2T00139607001	CDX83847	BnaC08g17980D	water	pathotype_3A	AT1G18450	actin-related protein 4	9.54493	18.647	0.966137	0.00537453	NO	6.03667	3.57446	-0.756028	0.182399	NO	6.15513	1.01606	-2.59881	0.00154454	YES	3.84079	4.62813	0.269026	0.680013	NO	1.1404	2.13645	0.905669	0.043309	NO	9.46613	0.674034	-3.81188	0.33233	NO
XLOC_082114	LK031834:774397:778152:-1	GSBRNA2T00139607001	CDX83847	BnaC08g17980D	water	pathotype_3A	AT1G18450	actin-related protein 4	56.4212	62.1432	0.139359	0.70972	NO	32.0445	40.2216	0.327894	0.473761	NO	86.1494	37.669	-1.19346	0.00154454	YES	53.3417	40.5611	-0.395167	0.258703	NO	36.512	19.1854	-0.928362	0.0020275	NO	73.5852	26.5784	-1.46916	0.000209619	YES
XLOC_090617	LK033079:63064:65049:-1	GSBRNA2T00006775001	CDY52344	BnaA09g38930D	water	pathotype_3A	AT3G60830	actin-related protein 7	3.47603	3.28483	-0.0816218	0.826553	NO	2.91674	3.07018	0.0739665	0.91006	NO	1.93501	3.32221	0.779802	0.0211177	NO	3.92469	3.66848	-0.0973963	0.85156	NO	2.92254	4.12544	0.497325	0.073284	NO	1.85579	4.54017	1.29071	0.000209619	YES
XLOC_006023	LK031797:2057486:2058180:-1	GSBRNA2T00103558001	CDX73095	BnaC06g35430D	water	pathotype_3A	AT1G74500	activation-tagged BRI1(brassinosteroid-insensitive 1)-suppressor 1	17.8781	14.6764	-0.284695	0.343588	NO	44.1886	14.451	-1.6125	0.00106894	YES	19.0186	6.47485	-1.55449	0.000592385	YES	25.4739	22.4029	-0.185334	0.61718	NO	35.6445	9.00102	-1.98552	0.000497496	YES	18.4425	3.70723	-2.31462	0.000209619	YES
XLOC_030777	LK031894:1299774:1300442:-1	GSBRNA2T00102740001	CDX96550	BnaA07g31610D	water	pathotype_3A	AT1G74500	activation-tagged BRI1(brassinosteroid-insensitive 1)-suppressor 1	17.146	17.5888	0.036785	0.928931	NO	29.8624	10.88	-1.45665	0.00106894	YES	19.6136	5.2927	-1.88978	0.000592385	YES	116.035	70.2862	-0.723247	0.000717218	NO	93.7092	20.4783	-2.19409	0.000497496	YES	55.5752	7.67952	-2.85535	0.000209619	YES
XLOC_105631	LK039724:3635:3990:-1	GSBRNA2T00088861001	CDY69564	BnaAnng30830D	water	pathotype_3A	AT1G74500	activation-tagged BRI1(brassinosteroid-insensitive 1)-suppressor 1	1.66172	0.5	-1.73268	0.0865587	NO	1.31523	1.99898	0.603943	0.715437	NO	1.55343	1.07395	-0.532528	1	NO	3.48498	3.80945	0.128432	0.933915	NO	3.0324	2.07115	-0.550028	0.54774	NO	1.41757	0.5	-1.50342	0.0186035	YES
XLOC_060463	LK032157:419401:422070:-1	GSBRNA2T00026574001	CDY24361	BnaA07g02860D	water	pathotype_3A	AT2G17700	ACT-like protein tyrosine kinase family protein	8.03981	3.07992	-1.38427	0.00055029	YES	7.69871	9.60701	0.319471	0.314602	NO	5.70395	6.76032	0.24513	0.493177	NO	5.11657	5.11492	-0.000465318	0.99893	NO	7.50343	9.94396	0.40627	0.124739	NO	5.64437	5.97324	0.0817011	0.758461	NO
XLOC_099161	LK032502:64523:69575:1	GSBRNA2T00073290001	CDY41632	BnaC03g62520D	water	pathotype_3A	AT4G35780	ACT-like protein tyrosine kinase family protein	1.80865	2.52951	0.483945	0.348836	NO	1.50634	1.39463	-0.111163	0.910543	NO	0.863774	2.2439	1.37728	0.285417	NO	2.79918	2.53527	-0.142865	0.873591	NO	1.30488	3.57748	1.45503	0.00509989	YES	0.919294	1.1971	0.380942	0.390355	NO
XLOC_024099	LK031862:1027033:1030901:1	GSBRNA2T00150847001	CDX90274	BnaA08g17100D	water	pathotype_3A	AT4G38470	ACT-like protein tyrosine kinase family protein	68.2703	137.221	1.00717	0.00055029	YES	46.0227	41.0442	-0.165167	0.741988	NO	15.4839	24.9299	0.687108	0.0301526	NO	64.1864	120.409	0.907604	0.000717218	NO	22.7048	55.9513	1.30117	0.000497496	YES	15.9575	27.6476	0.79292	0.000744588	NO
XLOC_047318	LK032017:357003:360900:1	GSBRNA2T00061051001	CDY12083	BnaC03g59990D	water	pathotype_3A	AT4G38470	ACT-like protein tyrosine kinase family protein	126.686	284.453	1.16693	0.00055029	YES	65.8371	74.9331	0.186702	0.724326	NO	37.5198	39.5154	0.0747629	0.877218	NO	75.1235	131.765	0.810631	0.000717218	NO	19.8647	49.0334	1.30356	0.000497496	YES	17.3627	27.2397	0.64972	0.006146	NO
XLOC_075294	LK032417:148989:152553:-1	GSBRNA2T00065447001	CDY38150	BnaA07g02330D	water	pathotype_3A	AT4G38470	ACT-like protein tyrosine kinase family protein	2.27698	5.52085	1.27777	0.00055029	YES	2.34966	2.13304	-0.139541	0.763726	NO	1.67508	1.59949	-0.066618	0.86817	NO	2.16222	3.55925	0.71906	0.00132988	NO	1.43978	1.82339	0.340773	0.174207	NO	1.29359	1.54755	0.258602	0.249719	NO
XLOC_091131	LK032417:148989:152553:-1	GSBRNA2T00065447001	CDY38150	BnaA07g02330D	water	pathotype_3A	AT4G38470	ACT-like protein tyrosine kinase family protein	114.785	236.962	1.04572	0.00439292	YES	93.895	86.357	-0.120735	0.881093	NO	49.0339	46.849	-0.0657613	0.918571	NO	28.7444	70.966	1.30385	0.000717218	YES	17.2532	29.1303	0.755657	0.0519641	NO	17.2595	18.6335	0.110508	0.731022	NO
XLOC_097795	LK034057:28034:31683:1	GSBRNA2T00034554001	CDY61898	BnaAnng17990D	water	pathotype_3A	AT4G38470	ACT-like protein tyrosine kinase family protein	7.58145	18.0243	1.2494	0.00055029	YES	5.7377	5.69184	-0.0115774	0.983676	NO	3.45326	2.44588	-0.497605	0.110312	NO	4.21186	9.70481	1.20424	0.000717218	YES	2.29976	3.14507	0.451609	0.08506	NO	2.32904	2.15616	-0.111271	0.659121	NO
XLOC_106313	LK041089:57:3559:1	GSBRNA2T00096272001	CDY70078	BnaAnng32540D	water	pathotype_3A	AT4G38470	ACT-like protein tyrosine kinase family protein	8.50762	24.8505	1.54645	0.00055029	YES	8.44931	8.08954	-0.0627759	0.920471	NO	3.3939	4.96143	0.547812	0.0800008	NO	13.7207	31.5386	1.20076	0.000717218	YES	5.95631	10.7843	0.856442	0.000922584	NO	5.95211	6.74317	0.180026	0.464506	NO
XLOC_065994	LK032238:435729:437856:1	GSBRNA2T00043219001	CDY29523	BnaA06g14470D	water	pathotype_3A	AT1G20560	acyl activating enzyme 1	7.71821	15.6887	1.02339	0.00055029	YES	5.31643	6.20151	0.222162	0.535149	NO	3.35845	4.12749	0.297469	0.352941	NO	6.59403	7.29041	0.14484	0.66426	NO	4.32494	8.42034	0.961198	0.000497496	NO	2.2603	5.56358	1.2995	0.000209619	YES
XLOC_058961	LK032138:407734:410003:1	GSBRNA2T00021403001	CDY22985	BnaC03g40840D	water	pathotype_3A	AT1G65890	acyl activating enzyme 12	3.44589	1.15623	-1.57544	0.00055029	YES	3.10365	3.01326	-0.0426407	0.946973	NO	2.35543	1.30942	-0.847067	0.00236596	NO	1.52217	2.20034	0.531597	0.00748297	NO	3.20291	1.49061	-1.10348	0.000497496	YES	2.07801	0.849785	-1.29003	0.000209619	YES
XLOC_003629	LK031791:1563897:1565630:-1	GSBRNA2T00140552001	CDX70689	BnaC03g07730D	water	pathotype_3A	AT5G16370	acyl activating enzyme 5	22.469	51.773	1.20426	0.00055029	YES	17.1073	17.1884	0.00682318	0.989273	NO	13.0557	12.5247	-0.0599038	0.889053	NO	10.9085	26.0146	1.25387	0.000717218	YES	6.73244	12.0192	0.83614	0.000497496	NO	9.80611	8.70617	-0.171643	0.465889	NO
XLOC_011954	LK031815:1825468:1827123:-1	GSBRNA2T00130112001	CDX78686	BnaA03g05980D	water	pathotype_3A	AT5G16370	acyl activating enzyme 5	10.8034	35.3082	1.70852	0.00055029	YES	7.33421	15.3471	1.06525	0.00106894	YES	7.60196	13.8848	0.869063	0.00347646	NO	6.85145	19.3582	1.49846	0.000717218	YES	3.49388	9.58604	1.4561	0.000497496	YES	4.58166	9.10377	0.990594	0.000209619	NO
XLOC_076270	LK032439:321056:322708:1	GSBRNA2T00067223001	CDY39074	BnaA02g17630D	water	pathotype_3A	AT5G16370	acyl activating enzyme 5	0.942581	1.15275	0.290397	0.207472	NO	1.19908	1.07575	-0.156575	0.705177	NO	1.72799	0.744016	-1.21569	0.000592385	YES	1.10031	1.13065	0.0392399	0.937441	NO	1.54069	0.806951	-0.933024	0.000497496	NO	1.27636	0.598271	-1.09317	0.000209619	YES
XLOC_098527	LK034228:31124:33041:-1	GSBRNA2T00037824001	CDY62984	BnaCnng41240D	water	pathotype_3A	AT5G16370	acyl activating enzyme 5	1.39116	1.19977	-0.213523	0.378054	NO	1.82057	1.29381	-0.492766	0.0463868	NO	1.38783	0.790131	-0.812665	0.000592385	NO	1.76329	1.56166	-0.175189	0.577466	NO	2.45444	1.12442	-1.12621	0.000497496	YES	1.72127	0.718541	-1.26033	0.000209619	YES
XLOC_079356	LK032100:22044:22925:1	GSBRNA2T00009440001	CDY19708	BnaA09g03610D	water	pathotype_3A	AT3G05020	acyl carrier protein 1	86.866	66.8332	-0.378227	0.0881679	NO	97.1763	71.2506	-0.447702	0.09744	NO	79.4275	66.7391	-0.251106	0.479679	NO	4.59885	5.22873	0.185187	0.700954	NO	5.0562	6.12738	0.277217	0.41948	NO	2.20691	5.09052	1.20579	0.000574445	YES
XLOC_091574	LK032100:22044:22925:1	GSBRNA2T00009440001	CDY19708	BnaA09g03610D	water	pathotype_3A	AT3G05020	acyl carrier protein 1	6.48624	4.6662	-0.475134	0.106227	NO	14.9348	12.0229	-0.312893	0.387787	NO	11.7197	26.4323	1.17337	0.000592385	YES	0.5	0.521696	0.0612816	1	NO	0.5	0.5	0	1	NO	0.518426	0.5	-0.0522108	1	NO
XLOC_107976	LK031873:258286:260040:1	GSBRNA2T00154480001	CDX92669	BnaC07g39270D	water	pathotype_3A	AT1G54630	acyl carrier protein 3	0.553428	0.572293	0.0483581	1	NO	1.68705	0.555286	-1.6032	0.585986	NO	0.774012	0.527412	-0.553425	1	NO	0.666135	0.587623	-0.180925	1	NO	2.29271	0.839967	-1.44865	0.00536833	YES	0.920174	0.722645	-0.34862	0.296339	NO
XLOC_046184	LK032008:822158:823340:1	GSBRNA2T00049009001	CDY11051	BnaA03g47100D	water	pathotype_3A	AT4G25050	acyl carrier protein 4	1.75145	2.12524	0.279076	0.443153	NO	1.7067	1.58843	-0.103608	0.888379	NO	1.23709	1.4106	0.189359	0.67687	NO	1.00666	1.23474	0.294633	0.457889	NO	1.27387	1.68073	0.399872	0.219015	NO	0.87034	1.95967	1.17096	0.0010718	YES
XLOC_071200	LK032332:366824:368132:1	GSBRNA2T00056376001	CDY34337	BnaA01g14400D	water	pathotype_3A	AT4G25050	acyl carrier protein 4	3.35292	4.29684	0.357858	0.279977	NO	1.24934	1.50959	0.272985	0.595756	NO	1.01127	1.42415	0.493936	0.267416	NO	2.41043	3.45268	0.518426	0.136635	NO	0.969484	1.47795	0.608306	0.0688205	NO	0.85433	1.7769	1.0565	0.0031275	YES
XLOC_108337	LK032607:28274:30783:1	GSBRNA2T00081127001	CDY44961	BnaA08g06610D	water	pathotype_3A	AT1G33270	Acyl transferase/acyl hydrolase/lysophospholipase superfamily protein	6.04325	14.1742	1.22987	0.00055029	YES	4.41641	5.83364	0.401522	0.435101	NO	6.86131	3.37587	-1.02322	0.0202605	YES	4.84502	4.27461	-0.18071	0.770351	NO	3.81146	3.13102	-0.283711	0.526667	NO	4.50586	3.72009	-0.276465	0.425791	NO
XLOC_001602	LK031789:3811000:3813857:1	GSBRNA2T00131085001	CDX69270	BnaC01g01830D	water	pathotype_3A	AT4G37070	Acyl transferase/acyl hydrolase/lysophospholipase superfamily protein	1.25405	2.6289	1.06786	0.00055029	YES	2.03077	2.68012	0.400271	0.222478	NO	2.74097	2.24036	-0.290956	0.441288	NO	1.41124	1.64242	0.218856	0.563522	NO	2.74769	2.16804	-0.341828	0.246756	NO	2.56413	1.49598	-0.777381	0.00242464	NO
XLOC_005272	LK031796:2215522:2218157:1	GSBRNA2T00100166001	CDX72619	BnaC07g46410D	water	pathotype_3A	AT4G37070	Acyl transferase/acyl hydrolase/lysophospholipase superfamily protein	5.8308	12.3432	1.08195	0.00055029	YES	4.24861	7.45571	0.811355	0.00106894	NO	4.38894	4.81473	0.133582	0.734832	NO	4.84772	8.98901	0.890856	0.000717218	NO	5.25064	4.52109	-0.215823	0.456063	NO	4.23381	2.359	-0.843781	0.000209619	NO
XLOC_008402	LK031804:1938134:1940911:1	GSBRNA2T00121531001	CDX75619	BnaA01g00830D	water	pathotype_3A	AT4G37070	Acyl transferase/acyl hydrolase/lysophospholipase superfamily protein	1.41446	2.72376	0.945344	0.00055029	NO	2.43392	2.87728	0.241424	0.515117	NO	3.76597	1.65491	-1.18627	0.000592385	YES	1.25616	1.49698	0.25303	0.40819	NO	3.18414	1.74481	-0.867834	0.000497496	NO	3.12388	1.0227	-1.61096	0.000209619	YES
XLOC_080183	LK032532:227849:234009:1	GSBRNA2T00075257001	CDY42719	BnaA03g53720D	water	pathotype_3A	AT4G37070	Acyl transferase/acyl hydrolase/lysophospholipase superfamily protein	1.34969	2.13575	0.662118	0.00601411	NO	0.813063	0.982786	0.27351	0.302175	NO	1.08713	0.776866	-0.484781	0.056596	NO	1.34356	3.2371	1.26864	0.000717218	YES	1.51777	1.37769	-0.139698	0.627848	NO	1.56746	0.960356	-0.706787	0.00153985	NO
XLOC_036935	LK031933:211181:213857:1	GSBRNA2T00113754001	CDY02301	BnaA09g26010D	water	pathotype_3A	AT1G30520	acyl-activating enzyme 14	2.32539	4.68186	1.00961	0.00055029	YES	1.45609	2.43104	0.739477	0.00357432	NO	1.05435	2.18475	1.05111	0.000592385	YES	1.65541	3.72799	1.17121	0.000717218	YES	0.965227	2.83837	1.55612	0.000497496	YES	0.912458	2.75772	1.59565	0.000209619	YES
XLOC_036875	LK031932:671980:676221:-1	GSBRNA2T00113612001	CDY02201	BnaA03g39660D	water	pathotype_3A	AT5G23050	acyl-activating enzyme 17	42.8441	90.1176	1.07271	0.00055029	YES	31.6496	38.5688	0.285247	0.436078	NO	26.6096	24.4036	-0.124853	0.771053	NO	24.9881	29.6071	0.244702	0.425524	NO	19.9068	22.2729	0.162028	0.615514	NO	18.7997	17.7155	-0.0856975	0.732894	NO
XLOC_059747	LK032147:540987:546903:1	GSBRNA2T00024030001	CDY23710	BnaC01g24110D	water	pathotype_3A	AT5G23050	acyl-activating enzyme 17	4.48608	10.6013	1.24071	0.00055029	YES	2.77301	5.07274	0.871312	0.00106894	NO	2.84225	2.6613	-0.0949023	0.798091	NO	2.32997	4.7075	1.01465	0.000717218	YES	1.92649	2.8239	0.551714	0.0156629	NO	2.14214	1.81264	-0.24096	0.243967	NO
XLOC_098338	LK034178:6375:10966:1	GSBRNA2T00037488001	CDY62679	BnaCnng40810D	water	pathotype_3A	AT5G23050	acyl-activating enzyme 17	12.4915	55.6585	2.15566	0.00055029	YES	8.92868	15.9363	0.835798	0.00106894	NO	7.33433	6.5844	-0.155613	0.68327	NO	6.65461	15.2815	1.19936	0.000717218	YES	6.25785	9.66974	0.62781	0.00916136	NO	6.05801	4.17618	-0.53666	0.0137916	NO
XLOC_060151	LK032153:19037:22737:-1	GSBRNA2T00024572001	CDY24042	BnaA06g00400D	water	pathotype_3A	AT1G55320	acyl-activating enzyme 18	12.6606	16.9609	0.421867	0.0468346	NO	9.19407	13.3514	0.538215	0.0244179	NO	8.91097	12.395	0.476104	0.113829	NO	13.0004	14.2477	0.132173	0.701984	NO	10.2173	20.5973	1.01144	0.000497496	YES	7.37968	13.7976	0.902787	0.000209619	NO
XLOC_030027	LK031891:1233470:1236166:1	GSBRNA2T00101894001	CDX95896	BnaC05g36470D	water	pathotype_3A	AT3G16910	acyl-activating enzyme 7	14.8315	18.052	0.283494	0.22638	NO	16.1517	16.4861	0.0295641	0.962116	NO	17.394	11.912	-0.546174	0.0731848	NO	9.12698	14.2242	0.640138	0.000717218	NO	13.5458	11.4454	-0.243078	0.387769	NO	18.7509	8.86163	-1.08132	0.000209619	YES
XLOC_021657	LK031825:819576:820748:-1	GSBRNA2T00135169001	CDX81521	BnaC02g18250D	water	pathotype_3A	AT5G27630	acyl-CoA binding protein 5	9.83201	19.9968	1.02421	0.353527	NO	17.0135	14.2739	-0.2533	0.900612	NO	7.24852	20.9882	1.53382	0.213178	NO	11.599	18.3497	0.661756	0.689773	NO	11.0524	13.4755	0.285979	0.834514	NO	6.3045	21.4696	1.76784	0.0266525	YES
XLOC_106729	LK042033:252:3316:-1	GSBRNA2T00003181001	CDY70414	BnaAnng33600D	water	pathotype_3A	AT2G36720	Acyl-CoA N-acyltransferase with RING/FYVE/PHD-type zinc finger domain	1.99136	1.83498	-0.11799	0.690068	NO	1.68319	1.89984	0.17468	0.65834	NO	1.38483	2.55102	0.881366	0.000592385	NO	4.61266	4.86803	0.0777391	0.865106	NO	3.9844	5.43489	0.447888	0.0656652	NO	2.69755	6.32634	1.22972	0.000209619	YES
XLOC_025366	LK031867:270196:271776:1	GSBRNA2T00152656001	CDX91364	BnaC04g07860D	water	pathotype_3A	AT3G53680	Acyl-CoA N-acyltransferase with RING/FYVE/PHD-type zinc finger domain	0.82317	0.879985	0.0962885	0.713808	NO	0.716966	0.902065	0.331327	0.149223	NO	0.659455	1.32895	1.01094	0.000592385	YES	0.940753	0.903921	-0.0576193	0.900728	NO	0.821662	1.32429	0.688606	0.00167395	NO	0.760359	1.81863	1.2581	0.000209619	YES
XLOC_040664	LK031964:511012:511242:-1	GSBRNA2T00120794001	CDY05740	BnaC07g00630D	water	pathotype_3A	AT1G26220	Acyl-CoA N-acyltransferases (NAT) superfamily protein	0.5	0.5	0	1	NO	0.5	0.5	0	1	NO	0.5	0.5	0	1	NO	0.5	0.5	0	1	NO	0.5	0.68043	0.444519	1	NO	0.5	2.91086	2.54145	0.000209619	YES
XLOC_027207	LK031874:1033847:1036075:-1	GSBRNA2T00154974001	CDX93066	BnaA03g37880D	water	pathotype_3A	AT2G04845	Acyl-CoA N-acyltransferases (NAT) superfamily protein	5.05037	3.76051	-0.425461	0.156001	NO	3.70534	5.3292	0.524313	0.0954899	NO	4.32485	4.33789	0.00434337	0.992102	NO	0.808693	0.876594	0.116317	0.723127	NO	0.98126	0.71283	-0.461077	0.0165031	NO	1.59873	0.599321	-1.41553	0.000209619	YES
XLOC_047438	LK032018:687377:687931:1	GSBRNA2T00061275001	CDY12238	BnaC04g12680D	water	pathotype_3A	AT2G32020	Acyl-CoA N-acyltransferases (NAT) superfamily protein	53.0835	44.8037	-0.244646	0.335879	NO	46.9663	40.4481	-0.215554	0.585857	NO	89.2644	34.0054	-1.39232	0.000592385	YES	30.0511	62.7631	1.0625	0.000717218	YES	27.2984	24.3847	-0.16284	0.623803	NO	70.6681	20.298	-1.79972	0.000209619	YES
XLOC_050867	LK032054:228544:229098:1	GSBRNA2T00085637001	CDY15351	BnaC04g42720D	water	pathotype_3A	AT2G32020	Acyl-CoA N-acyltransferases (NAT) superfamily protein	55.4608	100.889	0.863229	0.00055029	NO	36.5373	35.8227	-0.0284959	0.966835	NO	52.9579	51.9333	-0.028186	0.95595	NO	34.3179	84.526	1.30043	0.000717218	YES	22.3474	30.5733	0.452165	0.0992568	NO	46.0144	47.598	0.0488155	0.853564	NO
XLOC_079536	LK032514:174525:175079:-1	GSBRNA2T00074135001	CDY42093	BnaA05g10930D	water	pathotype_3A	AT2G32020	Acyl-CoA N-acyltransferases (NAT) superfamily protein	12.1673	11.1233	-0.129424	0.726226	NO	16.491	13.7505	-0.262195	0.529492	NO	27.6503	12.7968	-1.11151	0.000592385	YES	10.3397	10.253	-0.0121356	0.985418	NO	14.6829	6.72528	-1.12647	0.000497496	YES	26.0957	9.39734	-1.47349	0.000209619	YES
XLOC_097148	LK033937:6754:7308:1	GSBRNA2T00030323001	CDY60958	BnaA04g28870D	water	pathotype_3A	AT2G32020	Acyl-CoA N-acyltransferases (NAT) superfamily protein	86.2364	139.698	0.695943	0.00055029	NO	79.9599	61.0615	-0.389014	0.183605	NO	97.4649	76.5794	-0.347926	0.389341	NO	56.6644	105.073	0.890877	0.000717218	NO	51.2065	37.4207	-0.45249	0.0927371	NO	110.056	52.922	-1.0563	0.000209619	YES
XLOC_097147	LK033937:4433:5032:1	GSBRNA2T00030322001	CDY60956	BnaA04g28860D	water	pathotype_3A	AT2G32030	Acyl-CoA N-acyltransferases (NAT) superfamily protein	19.4138	19.1614	-0.0188796	0.958984	NO	15.2085	19.0658	0.326109	0.349147	NO	35.8768	18.7554	-0.935745	0.00236596	NO	17.1502	21.1261	0.300801	0.316675	NO	23.4124	12.2537	-0.934055	0.000497496	NO	40.2162	9.56092	-2.07256	0.000209619	YES
XLOC_032587	LK032005:428674:429216:-1	GSBRNA2T00048420001	CDY10659	BnaA05g17030D	water	pathotype_3A	AT3G22560	Acyl-CoA N-acyltransferases (NAT) superfamily protein	0.604259	1.63854	1.43917	0.019433	YES	0.641602	0.62977	-0.0268536	1	NO	0.606605	0.634336	0.0644898	1	NO	0.862665	0.744081	-0.213341	0.769468	NO	0.560081	0.547386	-0.033078	1	NO	0.632109	0.63212	2.51057e-05	1	NO
XLOC_054731	LK031858:142912:146952:1	GSBRNA2T00149392001	CDX89210	BnaA01g16830D	water	pathotype_3A	AT4G28030	Acyl-CoA N-acyltransferases (NAT) superfamily protein	12.4798	29.8454	1.25791	0.00898303	YES	9.11959	9.88276	0.115945	0.922383	NO	5.8932	5.46252	-0.109485	0.918122	NO	4.63531	10.2391	1.14336	0.0153627	YES	4.13368	2.8783	-0.52221	0.480678	NO	4.26616	4.76646	0.15998	0.80043	NO
XLOC_005279	LK031796:2322275:2324046:1	GSBRNA2T00100195001	CDX72638	BnaC07g46600D	water	pathotype_3A	AT4G37580	Acyl-CoA N-acyltransferases (NAT) superfamily protein	1.23671	1.05558	-0.228468	0.432066	NO	0.812769	0.728945	-0.157035	1	NO	0.745517	0.727879	-0.0345426	1	NO	1.48314	0.654635	-1.17989	0.000717218	YES	0.660415	0.686196	0.0552478	1	NO	0.678769	0.690353	0.0244136	1	NO
XLOC_081641	LK032577:64203:65949:-1	GSBRNA2T00079445001	CDY44036	BnaA08g15700D	water	pathotype_3A	AT4G37580	Acyl-CoA N-acyltransferases (NAT) superfamily protein	3.51832	7.41069	1.07472	0.00055029	YES	1.48414	1.54781	0.0605993	0.923399	NO	1.80192	0.907833	-0.989036	0.000592385	NO	2.87034	2.00546	-0.517288	0.0339851	NO	1.37377	1.10825	-0.309858	0.209018	NO	1.37321	0.714271	-0.943012	0.000209619	NO
XLOC_048107	LK032027:637901:639367:1	GSBRNA2T00070488001	CDY12845	BnaC07g15880D	water	pathotype_3A	AT5G67430	Acyl-CoA N-acyltransferases (NAT) superfamily protein	0.624152	0.728494	0.22302	1	NO	1.32325	1.03116	-0.359813	0.315132	NO	1.68372	1.13407	-0.570148	0.102837	NO	1.00713	0.720061	-0.484057	0.080918	NO	1.51577	1.44863	-0.0653647	0.859354	NO	1.82291	0.865327	-1.07493	0.000396508	YES
XLOC_014751	LK031824:566961:570367:-1	GSBRNA2T00134772001	CDX81267	BnaC09g06780D	water	pathotype_3A	AT5G65110	acyl-CoA oxidase 2	9.68861	23.3295	1.26779	0.00055029	YES	6.66156	11.1462	0.74262	0.00106894	NO	4.82526	7.75927	0.685314	0.0187333	NO	1.49648	2.29657	0.617908	0.00294719	NO	1.11257	2.48261	1.15796	0.000497496	YES	0.833814	2.22345	1.415	0.000209619	YES
XLOC_043802	LK031989:725427:728328:1	GSBRNA2T00000782001	CDY08820	BnaA06g24040D	water	pathotype_3A	AT5G65110	acyl-CoA oxidase 2	10.1412	18.612	0.875998	0.00055029	NO	8.92033	9.58809	0.104146	0.823989	NO	7.21273	6.87776	-0.0686066	0.866517	NO	5.27899	10.6935	1.0184	0.000717218	YES	5.23357	6.72646	0.362052	0.154534	NO	5.27071	5.09328	-0.0494023	0.840278	NO
XLOC_049985	LK032044:312244:315186:-1	GSBRNA2T00079263001	CDY14540	BnaC03g49190D	water	pathotype_3A	AT5G65110	acyl-CoA oxidase 2	25.0766	42.8953	0.774478	0.00055029	NO	20.7774	20.265	-0.036025	0.954732	NO	17.2775	12.4955	-0.467486	0.140693	NO	18.3924	39.8974	1.11718	0.000717218	YES	16.3808	18.8435	0.202061	0.504774	NO	16.0962	11.9934	-0.424479	0.0435324	NO
XLOC_054351	LK032087:529965:533375:1	GSBRNA2T00005764001	CDY18687	BnaA09g07080D	water	pathotype_3A	AT5G65110	acyl-CoA oxidase 2	3.00238	6.46556	1.10667	0.00055029	YES	2.38618	3.9549	0.728938	0.00196981	NO	1.94237	3.52099	0.858163	0.0019633	NO	6.32775	10.1801	0.685983	0.000717218	NO	4.06258	12.4162	1.61176	0.000497496	YES	2.17708	9.74543	2.16233	0.000209619	YES
XLOC_006442	LK031799:2157720:2160796:1	GSBRNA2T00109281001	CDX73688	BnaC08g23150D	water	pathotype_3A	AT3G51840	acyl-CoA oxidase 4	110.823	382.841	1.78849	0.00055029	YES	86.3671	90.9598	0.0747472	0.906523	NO	42.11	42.0193	-0.00311075	0.99395	NO	45.3359	166.869	1.87999	0.000717218	YES	29.7201	66.6327	1.16479	0.000497496	YES	22.4419	32.034	0.513409	0.0273394	NO
XLOC_011339	LK031814:769764:772840:-1	GSBRNA2T00129327001	CDX78043	BnaA09g32380D	water	pathotype_3A	AT3G51840	acyl-CoA oxidase 4	71.2471	241.789	1.76285	0.00055029	YES	60.6625	67.1728	0.147072	0.783448	NO	32.0113	25.9108	-0.305028	0.432777	NO	63.0869	192.48	1.6093	0.000717218	YES	46.7447	63.763	0.447917	0.167867	NO	39.3714	35.4729	-0.150431	0.542768	NO
XLOC_018308	LK031838:284984:288342:-1	GSBRNA2T00141865001	CDX84603	BnaA03g16270D	water	pathotype_3A	AT2G35690	acyl-CoA oxidase 5	1.04682	0.714722	-0.550561	0.00336196	NO	1.57363	1.20132	-0.389482	0.131211	NO	1.54785	0.80554	-0.942238	0.000592385	NO	2.57472	1.97381	-0.383432	0.123872	NO	2.91876	1.44177	-1.01752	0.000497496	YES	1.98888	1.22473	-0.699495	0.0010718	NO
XLOC_045274	LK032001:485759:489505:1	GSBRNA2T00032013001	CDY10194	BnaC05g04370D	water	pathotype_3A	AT1G06310	acyl-CoA oxidase 6	2.27056	3.00848	0.405987	0.450897	NO	2.33198	1.39731	-0.738902	0.253992	NO	1.91461	0.7187	-1.41359	0.00275192	YES	2.18827	3.01781	0.463711	0.636198	NO	2.18578	1.15777	-0.916802	0.0401063	NO	1.71385	0.620586	-1.46554	0.000910983	YES
XLOC_095111	LK033608:30788:32640:1	GSBRNA2T00022731001	CDY57819	BnaA10g28070D	water	pathotype_3A	AT1G06310	acyl-CoA oxidase 6	0.69032	0.520877	-0.406323	1	NO	1.00149	0.715062	-0.486006	0.210557	NO	1.00379	0.583506	-0.782635	0.123651	NO	1.30391	2.04982	0.652649	0.053484	NO	7.09633	2.25007	-1.6571	0.000497496	YES	6.05291	1.12802	-2.42384	0.000209619	YES
XLOC_079262	LK032508:3297:4328:-1	GSBRNA2T00073741001	CDY41824	BnaA08g03190D	water	pathotype_3A	AT3G51970	acyl-CoA sterol acyl transferase 1	0.847761	1.23918	0.547656	0.0584852	NO	1.25836	1.11958	-0.168591	0.751687	NO	1.05115	0.628721	-0.741481	0.0504163	NO	2.02569	1.68338	-0.267053	0.481993	NO	2.29723	1.04587	-1.13519	0.000922584	YES	1.11951	0.538953	-1.05463	0.0544825	NO
XLOC_006999	LK031800:2282849:2286236:1	GSBRNA2T00112141001	CDX74338	BnaA03g27090D	water	pathotype_3A	AT4G00520	Acyl-CoA thioesterase family protein	7.00423	3.76908	-0.894014	0.00055029	NO	9.4711	9.94425	0.0703306	0.900612	NO	12.6019	6.54893	-0.94431	0.00154454	NO	6.81934	8.80138	0.368098	0.15678	NO	15.8157	8.14229	-0.957851	0.000497496	NO	19.7554	6.03713	-1.71031	0.000209619	YES
XLOC_026037	LK031870:710335:714026:-1	GSBRNA2T00153532001	CDX91905	BnaC03g32070D	water	pathotype_3A	AT4G00520	Acyl-CoA thioesterase family protein	5.1599	3.46253	-0.575517	0.0687058	NO	7.22091	7.02459	-0.0397666	0.956708	NO	8.88873	6.50263	-0.450954	0.269119	NO	6.97695	9.54309	0.45186	0.054205	NO	15.3272	8.05979	-0.92728	0.000497496	NO	19.2547	6.73413	-1.51565	0.000209619	YES
XLOC_038156	LK031943:631594:633407:1	GSBRNA2T00116133001	CDY03471	BnaC01g16110D	water	pathotype_3A	AT4G24230	acyl-CoA-binding domain 3	24.5952	42.6543	0.794314	0.00055029	NO	20.3937	18.8405	-0.114286	0.822074	NO	8.66488	8.73449	0.0115437	0.978929	NO	8.87616	16.1335	0.862052	0.000717218	NO	4.57733	11.7333	1.35803	0.000497496	YES	3.92366	7.09018	0.853622	0.000209619	NO
XLOC_046232	LK032008:555753:557519:-1	GSBRNA2T00048940001	CDY10995	BnaA03g46540D	water	pathotype_3A	AT4G24230	acyl-CoA-binding domain 3	27.0399	55.2778	1.03161	0.00055029	YES	26.6459	24.023	-0.149497	0.756461	NO	12.0532	9.70248	-0.312991	0.404642	NO	11.9506	27.4334	1.19885	0.000717218	YES	6.83351	13.0891	0.937667	0.000497496	NO	7.97427	8.45979	0.0852694	0.763318	NO
XLOC_071208	LK032332:57749:59777:-1	GSBRNA2T00056297001	CDY34268	BnaA01g13710D	water	pathotype_3A	AT4G24230	acyl-CoA-binding domain 3	18.1951	37.491	1.04299	0.00055029	YES	16.9799	16.2584	-0.0626427	0.950091	NO	8.2724	8.76732	0.08383	0.912021	NO	8.94292	17.274	0.949784	0.000717218	NO	6.27145	12.5542	1.0013	0.1164	NO	5.55969	7.75657	0.480414	0.256305	NO
XLOC_063420	LK032200:162902:165112:1	GSBRNA2T00036966001	CDY27129	BnaA08g07670D	water	pathotype_3A	AT1G31812	acyl-CoA-binding protein 6	3.13343	3.04782	-0.0399651	0.904603	NO	4.62292	4.24549	-0.122873	0.797294	NO	2.5984	5.21548	1.00518	0.000592385	YES	2.71185	2.77566	0.0335535	0.95612	NO	4.92198	6.92482	0.492538	0.0562668	NO	3.56497	7.99969	1.16605	0.000209619	YES
XLOC_014379	LK031823:534181:535019:-1	GSBRNA2T00134260001	CDX80863	BnaC03g01170D	water	pathotype_3A	AT5G03370	acylphosphatase family	4.56585	3.31648	-0.461231	0.142641	NO	5.9478	4.69691	-0.340644	0.407556	NO	9.73887	4.28975	-1.18286	0.000592385	YES	1.84992	1.9656	0.0875069	0.899129	NO	4.34374	2.40458	-0.853153	0.00453599	NO	4.44568	2.21204	-1.00703	0.000396508	YES
XLOC_097817	LK031879:1171983:1176701:-1	GSBRNA2T00157122001	CDX94190	BnaC07g38240D	water	pathotype_3A	AT4G23460	Adaptin family protein	2.02511	1.47685	-0.45548	0.0461158	NO	2.11567	1.80672	-0.227742	0.540594	NO	1.51758	3.21538	1.08322	0.000592385	YES	2.97004	3.11691	0.0696341	0.895977	NO	3.43503	5.65237	0.718533	0.0013105	NO	1.87023	5.17538	1.46845	0.000209619	YES
XLOC_000884	LK031787:4221553:4225209:-1	GSBRNA2T00099424001	CDX68169	BnaA07g22090D	water	pathotype_3A	AT1G74710	ADC synthase superfamily protein	5.00552	10.0796	1.00985	0.00055029	YES	7.41844	26.1084	1.81533	0.00106894	YES	6.98633	21.8836	1.64724	0.000592385	YES	5.84997	24.7697	2.08208	0.000717218	YES	13.6771	35.5626	1.3786	0.000497496	YES	8.17564	17.0874	1.06353	0.000209619	YES
XLOC_019463	LK031843:321307:325749:1	GSBRNA2T00143642001	CDX85852	BnaC06g22820D	water	pathotype_3A	AT1G74710	ADC synthase superfamily protein	5.86747	13.4362	1.19531	0.00055029	YES	6.18125	28.4685	2.2034	0.00106894	YES	7.30296	29.4551	2.01196	0.000592385	YES	5.63689	20.6341	1.87206	0.000717218	YES	8.48071	32.4714	1.93691	0.000497496	YES	6.13994	15.9191	1.37446	0.000209619	YES
XLOC_074333	LK032396:323646:328071:-1	GSBRNA2T00063787001	CDY37276	BnaCnng08300D	water	pathotype_3A	AT1G74710	ADC synthase superfamily protein	2.64314	3.68075	0.477747	0.036323	NO	3.08042	6.26704	1.02466	0.00106894	YES	4.44354	6.67571	0.587212	0.0601513	NO	1.79615	4.96565	1.46707	0.000717218	YES	3.13916	12.072	1.94321	0.000497496	YES	4.03452	4.5804	0.183077	0.447188	NO
XLOC_027652	LK031876:1480365:1481612:1	GSBRNA2T00156406001	CDX93709	BnaA06g03390D	water	pathotype_3A	AT1G48960	Adenine nucleotide alpha hydrolases-like superfamily protein	2.41456	2.26232	-0.0939573	0.807857	NO	2.00776	2.64575	0.39809	0.259555	NO	3.33416	2.91032	-0.196146	0.632889	NO	2.73986	2.11509	-0.373383	0.245265	NO	3.02658	2.32146	-0.382656	0.196785	NO	4.56098	1.60443	-1.50728	0.000209619	YES
XLOC_030169	LK031892:745832:746811:1	GSBRNA2T00102072001	CDX96035	BnaA07g26960D	water	pathotype_3A	AT1G68300	Adenine nucleotide alpha hydrolases-like superfamily protein	61.7894	71.8513	0.217655	0.382982	NO	59.6565	52.227	-0.191884	0.622929	NO	65.3068	35.0951	-0.895964	0.00311842	NO	84.283	88.0428	0.0629634	0.89356	NO	80.0074	52.6909	-0.60258	0.0154449	NO	99.1468	42.9412	-1.2072	0.000209619	YES
XLOC_030133	LK032317:47452:48681:1	GSBRNA2T00054835001	CDY33555	BnaC06g29970D	water	pathotype_3A	AT1G69080	Adenine nucleotide alpha hydrolases-like superfamily protein	4.47227	2.92128	-0.614407	0.0250189	NO	5.45644	3.47218	-0.652118	0.0290048	NO	6.69628	2.82407	-1.24558	0.000592385	YES	4.17911	2.55304	-0.71098	0.0110179	NO	7.25059	2.69091	-1.43	0.000497496	YES	5.61167	3.12682	-0.843734	0.00153985	NO
XLOC_070395	LK032317:47452:48681:1	GSBRNA2T00054835001	CDY33555	BnaC06g29970D	water	pathotype_3A	AT1G69080	Adenine nucleotide alpha hydrolases-like superfamily protein	2.9449	2.47061	-0.253351	0.409503	NO	2.63105	2.33215	-0.173978	0.721279	NO	3.79674	1.88778	-1.00807	0.00154454	YES	5.35225	2.87242	-0.897879	0.000717218	NO	6.00974	2.79404	-1.10495	0.000497496	YES	4.77593	2.7171	-0.813714	0.000910983	NO
XLOC_023084	LK031858:988423:989414:1	GSBRNA2T00149563001	CDX89338	BnaA01g15550D	water	pathotype_3A	AT2G21620	Adenine nucleotide alpha hydrolases-like superfamily protein	0.521329	0.51888	-0.00679235	1	NO	0.669287	0.537543	-0.316245	1	NO	0.550039	0.614416	0.159682	1	NO	0.65111	0.89129	0.452994	0.323421	NO	0.897537	0.672131	-0.417229	0.124558	NO	1.77115	0.811128	-1.12668	0.0034076	YES
XLOC_049211	LK032038:451181:452441:-1	GSBRNA2T00078241001	CDY13801	BnaA09g43030D	water	pathotype_3A	AT2G21620	Adenine nucleotide alpha hydrolases-like superfamily protein	173.091	131.774	-0.393465	0.118522	NO	289.55	264.762	-0.129116	0.826001	NO	411.659	255.307	-0.689217	0.107974	NO	80.0735	114.679	0.518204	0.0262681	NO	170.075	103.978	-0.709893	0.0316439	NO	385.341	149.998	-1.36119	0.000209619	YES
XLOC_013460	LK031819:2033382:2034711:-1	GSBRNA2T00133034001	CDX80128	BnaA05g00280D	water	pathotype_3A	AT2G47710	Adenine nucleotide alpha hydrolases-like superfamily protein	8.45951	31.1922	1.88254	0.00055029	YES	5.07819	4.78017	-0.0872524	0.903077	NO	7.78947	2.85598	-1.44754	0.000592385	YES	46.9843	38.1198	-0.301638	0.24201	NO	21.6447	9.49685	-1.18849	0.000497496	YES	41.1499	5.2082	-2.98203	0.000209619	YES
XLOC_088359	LK032891:62879:63898:-1	GSBRNA2T00096191001	CDY50224	BnaC08g14800D	water	pathotype_3A	AT2G47710	Adenine nucleotide alpha hydrolases-like superfamily protein	40.574	59.0586	0.541592	0.219008	NO	24.044	29.8034	0.3098	0.759915	NO	36.153	24.4413	-0.564794	0.437287	NO	25.2669	23.7038	-0.0921303	0.936264	NO	22.4996	14.5129	-0.632564	0.340298	NO	38.729	13.7167	-1.49748	0.0260752	YES
XLOC_091362	LK033154:28661:30015:-1	GSBRNA2T00008331001	CDY53014	BnaC04g00160D	water	pathotype_3A	AT2G47710	Adenine nucleotide alpha hydrolases-like superfamily protein	10.353	33.8452	1.7089	0.00055029	YES	6.36056	6.25913	-0.0231916	0.974067	NO	11.2911	3.66948	-1.62154	0.000592385	YES	55.1662	56.7511	0.0408637	0.939181	NO	32.213	17.5059	-0.879802	0.000497496	NO	43.3037	7.14599	-2.59928	0.000209619	YES
XLOC_093607	LK033411:53782:55046:1	GSBRNA2T00017008001	CDY55534	BnaA04g29570D	water	pathotype_3A	AT2G47710	Adenine nucleotide alpha hydrolases-like superfamily protein	5.25249	4.5029	-0.222147	0.527504	NO	9.80707	7.17032	-0.451785	0.169968	NO	7.66713	5.49241	-0.481247	0.197128	NO	8.97168	8.92233	-0.00795766	0.988055	NO	19.8195	9.50985	-1.05943	0.000497496	YES	20.726	6.61136	-1.64842	0.000209619	YES
XLOC_087094	LK032808:101946:103182:1	GSBRNA2T00092282001	CDY49062	BnaC05g48900D	water	pathotype_3A	AT3G01520	Adenine nucleotide alpha hydrolases-like superfamily protein	1.09676	1.80772	0.720925	0.121559	NO	0.975715	1.18158	0.276183	0.665859	NO	1.20614	1.14143	-0.0795576	0.892611	NO	52.9266	41.6183	-0.346775	0.296717	NO	52.3123	33.634	-0.63723	0.0439392	NO	70.7086	32.4036	-1.12573	0.000209619	YES
XLOC_080628	LK032546:64067:65200:1	GSBRNA2T00076108001	CDY43136	BnaA05g32500D	water	pathotype_3A	AT3G03270	Adenine nucleotide alpha hydrolases-like superfamily protein	15.0262	19.3627	0.3658	0.124303	NO	25.6404	20.7432	-0.30578	0.37561	NO	35.7091	37.3153	0.0634755	0.885492	NO	81.5851	25.0856	-1.70145	0.000717218	YES	50.165	39.0934	-0.359756	0.197425	NO	49.0039	74.8891	0.611859	0.00487226	NO
XLOC_088866	LK032932:51:1114:-1	GSBRNA2T00097263001	CDY50688	BnaC05g47950D	water	pathotype_3A	AT3G03270	Adenine nucleotide alpha hydrolases-like superfamily protein	48.5485	64.8638	0.417987	0.0581721	NO	58.0667	59.6582	0.0390094	0.951566	NO	76.5146	123.17	0.686844	0.0257064	NO	114.374	35.1132	-1.70367	0.000717218	YES	57.313	58.3717	0.0264067	0.945089	NO	54.2735	123.823	1.18996	0.000209619	YES
XLOC_091039	LK033122:62330:63690:-1	GSBRNA2T00007669001	CDY52729	BnaC01g44140D	water	pathotype_3A	AT3G17020	Adenine nucleotide alpha hydrolases-like superfamily protein	115.642	118.646	0.036998	0.91229	NO	99.8429	125.804	0.333446	0.309277	NO	155.305	128.669	-0.27144	0.473337	NO	79.7549	72.9754	-0.128163	0.732707	NO	83.1215	61.3539	-0.438067	0.112133	NO	159.096	74.9559	-1.08578	0.000209619	YES
XLOC_017156	LK031833:775819:776760:-1	GSBRNA2T00139227001	CDX83574	BnaC07g23140D	water	pathotype_3A	AT3G25930	Adenine nucleotide alpha hydrolases-like superfamily protein	17.105	10.2297	-0.741654	0.00102213	NO	17.1106	10.8211	-0.661043	0.0146207	NO	27.6851	7.8518	-1.81801	0.000592385	YES	21.3697	13.2646	-0.687985	0.00294719	NO	32.8866	8.78515	-1.90436	0.000497496	YES	34.6646	3.66681	-3.24087	0.000209619	YES
XLOC_034133	LK031913:574414:576560:1	GSBRNA2T00108362001	CDX99737	BnaC02g35830D	water	pathotype_3A	AT3G25930	Adenine nucleotide alpha hydrolases-like superfamily protein	19.7759	15.1628	-0.383207	0.099026	NO	14.1939	13.7565	-0.0451576	0.946979	NO	14.2919	5.83476	-1.29245	0.000592385	YES	20.0492	13.2171	-0.601139	0.00576304	NO	20.9047	11.766	-0.829203	0.0013105	NO	17.6588	2.6939	-2.71262	0.000209619	YES
XLOC_049017	LK032037:198529:199455:-1	GSBRNA2T00078012001	CDY13601	BnaA06g33220D	water	pathotype_3A	AT3G25930	Adenine nucleotide alpha hydrolases-like superfamily protein	1.85857	1.03686	-0.841977	0.0260776	NO	3.62886	1.46902	-1.30466	0.00106894	YES	3.27751	1.70029	-0.946819	0.0307581	NO	4.14351	3.12113	-0.408785	0.288545	NO	10.9055	2.35328	-2.21231	0.000497496	YES	9.59907	1.30913	-2.87428	0.000209619	YES
XLOC_078356	LK032487:89842:91580:-1	GSBRNA2T00072253001	CDY40982	BnaA02g27720D	water	pathotype_3A	AT3G25930	Adenine nucleotide alpha hydrolases-like superfamily protein	4.05251	3.77855	-0.100983	0.801543	NO	2.94276	3.1833	0.113353	0.869275	NO	3.03131	1.19653	-1.34108	0.000592385	YES	13.3734	6.23993	-1.09976	0.000717218	YES	12.0662	5.95297	-1.01929	0.000497496	YES	9.54433	1.47743	-2.69155	0.000209619	YES
XLOC_000571	LK031787:1064341:1065979:-1	GSBRNA2T00098717001	CDX67580	BnaA07g16200D	water	pathotype_3A	AT3G53990	Adenine nucleotide alpha hydrolases-like superfamily protein	33.3528	60.4723	0.858467	0.00055029	NO	22.8902	36.7476	0.68292	0.00196981	NO	20.7779	38.5199	0.890554	0.00154454	NO	20.4773	28.7033	0.487191	0.033126	NO	13.1862	31.8374	1.27169	0.000497496	YES	13.8657	37.8022	1.44695	0.000209619	YES
XLOC_006343	LK031799:889461:890977:1	GSBRNA2T00109033001	CDX73512	BnaC08g24910D	water	pathotype_3A	AT3G53990	Adenine nucleotide alpha hydrolases-like superfamily protein	64.4184	38.2029	-0.753791	0.00055029	NO	91.1613	51.7229	-0.817618	0.00106894	NO	61.7978	27.0842	-1.1901	0.000592385	YES	91.4628	72.9648	-0.325984	0.188177	NO	127.718	49.0995	-1.37918	0.000497496	YES	85.7126	29.7974	-1.52432	0.000209619	YES
XLOC_048521	LK032032:82964:84400:-1	GSBRNA2T00071026001	CDY13163	BnaC04g26720D	water	pathotype_3A	AT3G53990	Adenine nucleotide alpha hydrolases-like superfamily protein	17.3097	35.0556	1.01806	0.00055029	YES	20.7661	14.9232	-0.476673	0.0821437	NO	10.0785	5.17773	-0.960891	0.00382357	NO	20.328	32.3711	0.671238	0.000717218	NO	18.2102	16.5519	-0.13775	0.667261	NO	11.8752	9.08339	-0.386649	0.130835	NO
XLOC_001985	LK031789:3747791:3750402:-1	GSBRNA2T00131068001	CDX69253	BnaC01g02000D	water	pathotype_3A	AT4G35910	Adenine nucleotide alpha hydrolases-like superfamily protein	5.82379	5.45242	-0.0950616	0.825477	NO	4.41402	5.23619	0.246424	0.670772	NO	3.78398	5.81221	0.619182	0.172388	NO	5.17485	4.84988	-0.093568	0.864037	NO	3.19449	5.5699	0.802066	0.0353174	NO	2.37057	5.40297	1.18852	0.000209619	YES
XLOC_052574	LK032068:384657:385671:-1	GSBRNA2T00094845001	CDY16929	BnaC09g40560D	water	pathotype_3A	AT5G17390	Adenine nucleotide alpha hydrolases-like superfamily protein	5.33933	12.9378	1.27686	0.00055029	YES	4.77443	3.52386	-0.438172	0.40246	NO	4.27099	1.57157	-1.44236	0.03683	YES	4.38456	5.19337	0.244239	0.606845	NO	2.54043	2.38959	-0.0883096	0.879122	NO	4.16581	1.30462	-1.67497	0.0466991	YES
XLOC_075570	LK032068:384657:385671:-1	GSBRNA2T00094845001	CDY16929	BnaC09g40560D	water	pathotype_3A	AT5G17390	Adenine nucleotide alpha hydrolases-like superfamily protein	5.61485	9.71828	0.791454	0.00977697	NO	4.9093	3.43866	-0.513671	0.356832	NO	5.54718	1.79952	-1.62414	0.00837276	YES	5.13396	5.83855	0.185538	0.737283	NO	3.65592	2.62049	-0.480398	0.261396	NO	6.98088	1.92893	-1.85561	0.0132364	YES
XLOC_065239	LK031902:213769:214874:-1	GSBRNA2T00105302001	CDX97953	BnaA06g07040D	water	pathotype_3A	AT5G54430	Adenine nucleotide alpha hydrolases-like superfamily protein	45.2529	40.4599	-0.161517	0.621564	NO	52.4763	48.1811	-0.123199	0.859483	NO	61.8389	40.9038	-0.59628	0.11673	NO	39.1921	35.402	-0.146732	0.729896	NO	62.4779	32.039	-0.963517	0.000922584	NO	69.6983	29.5391	-1.2385	0.000209619	YES
XLOC_023981	LK031862:12598:14563:1	GSBRNA2T00150604001	CDX90088	BnaA08g18960D	water	pathotype_3A	AT1G27450	adenine phosphoribosyl transferase 1	18.0913	14.927	-0.277372	0.399493	NO	25.4677	26.1752	0.0395319	0.963718	NO	38.2491	20.1089	-0.927592	0.00943131	NO	15.844	14.0536	-0.172997	0.706563	NO	26.0707	13.2899	-0.972099	0.000497496	NO	52.9997	12.0018	-2.14273	0.000209619	YES
XLOC_063943	LK032207:325286:326679:1	GSBRNA2T00038366001	CDY27617	BnaA09g27900D	water	pathotype_3A	AT1G27450	adenine phosphoribosyl transferase 1	69.5322	49.0186	-0.504352	0.0177628	NO	90.6015	85.8139	-0.0783236	0.887615	NO	109.568	79.6288	-0.460464	0.173166	NO	56.2306	70.5292	0.326865	0.184641	NO	100.29	68.1912	-0.556527	0.0407302	NO	132.169	65.9283	-1.00341	0.000209619	YES
XLOC_000767	LK031787:3006879:3008558:-1	GSBRNA2T00099153001	CDX67942	BnaA07g19820D	water	pathotype_3A	AT1G80050	adenine phosphoribosyl transferase 2	13.0079	13.0506	0.00472806	0.988415	NO	11.3605	7.94636	-0.51566	0.0811229	NO	13.1521	6.11509	-1.10485	0.000592385	YES	19.2779	10.8437	-0.830091	0.000717218	NO	11.3552	9.87871	-0.200959	0.518419	NO	9.10138	6.28546	-0.534067	0.0303291	NO
XLOC_102522	LK035789:9333:11006:1	GSBRNA2T00059596001	CDY67125	BnaCnng53700D	water	pathotype_3A	AT1G80050	adenine phosphoribosyl transferase 2	2.67555	4.71474	0.817343	0.0116698	NO	3.95036	2.63285	-0.585359	0.133554	NO	5.4366	2.24186	-1.27801	0.000592385	YES	9.95247	5.45571	-0.867288	0.000717218	NO	9.23388	6.70873	-0.460897	0.136729	NO	6.28798	2.79097	-1.17183	0.000396508	YES
XLOC_028284	LK031879:665079:669171:-1	GSBRNA2T00157007001	CDX94098	BnaC07g37320D	water	pathotype_3A	AT4G22570	adenine phosphoribosyl transferase 3	2.99625	1.21074	-1.30727	0.00055029	YES	2.79848	2.22707	-0.329497	0.288794	NO	2.2217	2.48439	0.161228	0.662699	NO	3.68167	2.56725	-0.520137	0.0177784	NO	4.50032	3.88037	-0.213833	0.455374	NO	2.15182	3.69035	0.7782	0.000396508	NO
XLOC_033129	LK031906:1037008:1040339:-1	GSBRNA2T00106829001	CDX98754	BnaA03g45390D	water	pathotype_3A	AT4G22570	adenine phosphoribosyl transferase 3	1.88339	0.871687	-1.11145	0.00145941	YES	1.87098	1.66047	-0.172202	0.762129	NO	1.12669	1.77531	0.655978	0.0850588	NO	2.69917	1.92673	-0.486361	0.137116	NO	3.12253	3.52543	0.175084	0.624447	NO	1.68843	3.10823	0.880411	0.0031275	NO
XLOC_002262	LK031790:1820604:1822307:1	GSBRNA2T00135827001	CDX69780	BnaA10g21290D	water	pathotype_3A	AT5G11160	adenine phosphoribosyltransferase 5	2.56192	2.41608	-0.0845572	0.82218	NO	2.53747	0.928306	-1.45072	0.00106894	YES	2.23466	1.15321	-0.954403	0.0060673	NO	4.22343	1.66393	-1.34382	0.000717218	YES	1.13457	0.706022	-0.684355	0.00746345	NO	1.62512	0.626359	-1.37548	0.000209619	YES
XLOC_093537	LK033402:51783:54037:1	GSBRNA2T00016837001	CDY55438	BnaA04g29220D	water	pathotype_3A	AT2G37250	adenosine kinase	2.60917	1.99649	-0.386125	0.0997468	NO	2.57275	2.03892	-0.335506	0.27595	NO	2.68657	1.22658	-1.13112	0.000592385	YES	2.63351	2.49921	-0.0755148	0.87231	NO	3.12018	1.47031	-1.08551	0.000497496	YES	3.25339	1.55434	-1.06564	0.000209619	YES
XLOC_078685	LK032495:59520:61932:1	GSBRNA2T00072862001	CDY41314	BnaA01g32050D	water	pathotype_3A	AT3G09820	adenosine kinase 1	32.1306	21.2066	-0.599435	0.00225518	NO	30.2416	28.5218	-0.0844694	0.873189	NO	21.9226	42.4922	0.954779	0.00109135	NO	35.3282	34.1857	-0.0474273	0.92757	NO	36.2299	53.1373	0.552544	0.0345144	NO	23.7922	62.037	1.38264	0.000209619	YES
XLOC_046428	LK032010:354562:356824:1	GSBRNA2T00049270001	CDY11247	BnaA03g00830D	water	pathotype_3A	AT5G03300	adenosine kinase 2	19.6743	8.97354	-1.13256	0.00055029	YES	32.1526	20.0524	-0.68116	0.00279809	NO	31.8231	18.8919	-0.752307	0.0115113	NO	62.4496	43.7138	-0.514604	0.0177784	NO	113.758	94.0935	-0.273801	0.407217	NO	91.0986	83.4099	-0.12721	0.619583	NO
XLOC_052234	LK032066:226137:228352:1	GSBRNA2T00094477001	CDY16641	BnaA09g20190D	water	pathotype_3A	AT4G04880	adenosine/AMP deaminase family protein	2.85016	5.29135	0.892593	0.00055029	NO	1.79831	2.65971	0.564627	0.0466534	NO	1.71055	4.78911	1.4853	0.000592385	YES	4.55375	3.65139	-0.318609	0.26607	NO	3.11215	6.58606	1.0815	0.000497496	YES	2.10951	7.69425	1.86687	0.000209619	YES
XLOC_089055	LK032945:16799:18276:-1	GSBRNA2T00097688001	CDY50861	BnaA05g37220D	water	pathotype_3A	AT3G03900	adenosine-5'-phosphosulfate (APS) kinase 3	4.84993	2.32779	-1.059	0.00055029	YES	7.7544	5.70856	-0.441888	0.129722	NO	6.2555	4.6868	-0.416522	0.221459	NO	8.56534	5.51061	-0.636298	0.00829501	NO	18.0323	9.16931	-0.975698	0.000497496	NO	13.7907	10.4676	-0.397769	0.0830179	NO
XLOC_099852	LK032945:16799:18276:-1	GSBRNA2T00097688001	CDY50861	BnaA05g37220D	water	pathotype_3A	AT3G03900	adenosine-5'-phosphosulfate (APS) kinase 3	1.84884	0.709908	-1.38092	0.00300211	YES	1.63921	1.28637	-0.349698	0.484762	NO	1.6998	0.896775	-0.922547	0.0448917	NO	0.5	0.5	0	1	NO	0.5	0.5	0	1	NO	0.5	0.5	0	1	NO
XLOC_002581	LK031790:457711:458960:-1	GSBRNA2T00135480001	CDX69487	BnaA10g18360D	water	pathotype_3A	AT5G15950	Adenosylmethionine decarboxylase family protein	20.5417	10.3227	-0.992731	0.00055029	NO	9.87109	10.0516	0.0261424	0.968747	NO	14.4197	6.67953	-1.11022	0.000592385	YES	25.637	16.7878	-0.610814	0.00132988	NO	18.4902	13.7165	-0.430848	0.101779	NO	19.4016	5.13845	-1.91677	0.000209619	YES
XLOC_062711	LK032190:350499:351750:1	GSBRNA2T00035283001	CDY26478	BnaC09g41900D	water	pathotype_3A	AT5G15950	Adenosylmethionine decarboxylase family protein	39.7847	19.7667	-1.00914	0.00055029	YES	22.1296	21.8317	-0.0195529	0.975743	NO	32.4374	17.5396	-0.887042	0.00275192	NO	31.3169	18.7695	-0.738551	0.000717218	NO	28.8386	12.4541	-1.21138	0.000497496	YES	35.4512	4.88634	-2.85901	0.000209619	YES
XLOC_085064	LK032702:42574:43620:-1	GSBRNA2T00086894001	CDY47189	BnaAnng08590D	water	pathotype_3A	AT5G18930	Adenosylmethionine decarboxylase family protein	1.32218	1.08281	-0.288137	0.424074	NO	1.41264	1.1959	-0.240297	0.644088	NO	1.33201	1.87315	0.491862	0.234389	NO	1.18471	1.07537	-0.139702	0.788524	NO	0.93506	2.31251	1.30633	0.000497496	YES	1.08492	2.29564	1.0813	0.000744588	YES
XLOC_095512	LK033669:28819:31464:1	GSBRNA2T00023627001	CDY58453	BnaC08g47180D	water	pathotype_3A	AT5G35170	adenylate kinase family protein	1.06784	0.96341	-0.14847	0.564637	NO	0.772326	0.964519	0.3206	0.143476	NO	0.709985	1.44664	1.02685	0.000592385	YES	1.15733	1.05776	-0.129786	0.811482	NO	0.864861	1.5187	0.812297	0.000497496	NO	0.790797	2.49526	1.65781	0.000209619	YES
XLOC_020034	LK031845:905571:908291:-1	GSBRNA2T00144434001	CDX86314	BnaA06g30310D	water	pathotype_3A	AT5G48300	ADP glucose pyrophosphorylase 1	4.20648	4.17581	-0.0105574	0.974444	NO	4.08985	4.13871	0.0171332	0.978734	NO	3.03069	5.49838	0.85936	0.00450534	NO	3.84509	4.06767	0.0811853	0.858608	NO	4.17662	5.8969	0.497621	0.04539	NO	2.58373	7.04556	1.44726	0.000209619	YES
XLOC_035419	LK031922:582642:585188:-1	GSBRNA2T00110776001	CDY00843	BnaCnng00430D	water	pathotype_3A	AT5G48300	ADP glucose pyrophosphorylase 1	0.976109	1.10557	0.179671	0.474507	NO	1.2076	1.6803	0.47658	0.0674849	NO	1.12097	5.24794	2.227	0.000592385	YES	1.1253	0.982179	-0.196252	0.486749	NO	1.30381	4.39292	1.75244	0.000497496	YES	1.31349	11.933	3.18348	0.000209619	YES
XLOC_064235	LK032211:239411:241932:1	GSBRNA2T00038740001	CDY27884	BnaA07g04740D	water	pathotype_3A	AT5G48300	ADP glucose pyrophosphorylase 1	1.163	1.1486	-0.0179634	0.955326	NO	1.05159	1.97024	0.905798	0.00106894	NO	1.05663	9.10927	3.10786	0.000592385	YES	1.26015	1.05661	-0.254152	0.341718	NO	1.05096	5.61533	2.41766	0.000497496	YES	1.29097	21.0977	4.03055	0.000209619	YES
XLOC_104464	LK037736:57:2665:1	GSBRNA2T00076549001	CDY68655	BnaCnng59960D	water	pathotype_3A	AT5G48300	ADP glucose pyrophosphorylase 1	10.204	9.75326	-0.0651756	0.868184	NO	9.18468	11.0712	0.26951	0.514454	NO	6.34217	14.9946	1.24139	0.000592385	YES	11.2828	10.8897	-0.0511609	0.931994	NO	12.2383	18.0681	0.562042	0.0407302	NO	7.76184	23.1542	1.5768	0.000209619	YES
XLOC_002651	LK031790:1117065:1119551:-1	GSBRNA2T00135656001	CDX69637	BnaA10g19860D	water	pathotype_3A	AT5G13490	ADP/ATP carrier 2	67.1639	52.8789	-0.344994	0.208137	NO	110.543	94.5073	-0.22611	0.627429	NO	113.494	63.8183	-0.830574	0.0189403	NO	56.7076	54.7373	-0.0510178	0.932738	NO	102.113	61.7287	-0.726153	0.0311525	NO	116.989	48.769	-1.26234	0.000209619	YES
XLOC_063947	LK032207:392285:395682:1	GSBRNA2T00038380001	CDY27626	BnaA09g27810D	water	pathotype_3A	AT1G27680	ADPGLC-PPase large subunit	1.70084	1.49353	-0.187517	0.46308	NO	1.99762	2.16326	0.114925	0.8009	NO	1.91579	2.93956	0.617661	0.0313129	NO	1.85036	1.37285	-0.430635	0.062965	NO	2.36245	3.86456	0.71002	0.000922584	NO	1.77922	3.96479	1.156	0.000209619	YES
XLOC_083762	LK032646:46781:50617:1	GSBRNA2T00083141001	CDY46024	BnaA02g17020D	water	pathotype_3A	AT1G74910	ADP-glucose pyrophosphorylase family protein	3.42439	5.42339	0.663348	0.00145941	NO	4.55638	4.25478	-0.0988035	0.84342	NO	5.18305	3.71969	-0.478619	0.131229	NO	3.2503	3.7873	0.220597	0.486203	NO	4.19861	4.12614	-0.025119	0.945701	NO	2.49079	5.06539	1.02407	0.000209619	YES
XLOC_003937	LK031792:1265617:1268062:1	GSBRNA2T00144789001	CDX71216	BnaC07g04950D	water	pathotype_3A	AT2G15310	ADP-ribosylation factor B1A	1.20126	1.15497	-0.0566955	0.874349	NO	2.19017	1.51303	-0.533602	0.0767811	NO	2.5677	1.86844	-0.458642	0.178725	NO	1.58629	1.1466	-0.468291	0.0873529	NO	3.51796	1.63425	-1.10611	0.000497496	YES	3.62486	1.70423	-1.08881	0.000209619	YES
XLOC_086185	LK031792:1265617:1268062:1	GSBRNA2T00144789001	CDX71216	BnaC07g04950D	water	pathotype_3A	AT2G15310	ADP-ribosylation factor B1A	0.814538	0.881537	0.114039	0.679453	NO	1.59048	1.03166	-0.624492	0.0310502	NO	2.05712	1.07564	-0.935427	0.00577046	NO	1.56701	1.18687	-0.400849	0.163222	NO	3.44081	1.46837	-1.22853	0.000497496	YES	2.97452	1.48136	-1.00573	0.000574445	YES
XLOC_002534	LK032068:587825:590384:-1	GSBRNA2T00094893001	CDY16963	BnaC09g40900D	water	pathotype_3A	AT5G17060	ADP-ribosylation factor B1B	4.19409	2.49776	-0.747723	0.00055029	NO	5.7146	6.52056	0.190343	0.644735	NO	6.45977	4.81429	-0.42416	0.204807	NO	3.62758	4.82852	0.412574	0.123087	NO	6.27245	4.41745	-0.505815	0.0619723	NO	8.77598	3.98636	-1.13849	0.000209619	YES
XLOC_069238	LK032295:120153:121055:-1	GSBRNA2T00052435001	CDY32465	BnaA09g51310D	water	pathotype_3A	AT1G02440	ADP-ribosylation factor D1A	1.3805	3.06975	1.15293	0.105457	NO	1.48034	7.07703	2.25722	0.0248614	YES	1.56916	17.8551	3.50827	0.00666449	YES	1.17768	2.72035	1.20784	0.101441	NO	0.988875	3.48883	1.81888	0.0187556	YES	1.1154	11.3676	3.34929	0.0180768	YES
XLOC_100146	LK034673:12587:13064:-1	GSBRNA2T00044264001	CDY65156	BnaA07g36220D	water	pathotype_3A	AT2G18390	ADP-ribosylation factor family protein	3.32866	2.95374	-0.172399	0.797776	NO	2.9218	2.76535	-0.0793953	0.95136	NO	2.38	4.66681	0.971475	0.143856	NO	5.07838	4.73601	-0.100696	0.921827	NO	3.50172	4.4999	0.361829	0.481113	NO	1.96267	6.00356	1.613	0.00807276	YES
XLOC_059018	LK031932:167036:168577:1	GSBRNA2T00113492001	CDY02106	BnaA03g40610D	water	pathotype_3A	AT3G49870	ADP-ribosylation factor-like A1C	45.6417	50.0729	0.133677	0.637872	NO	43.5145	38.6889	-0.169577	0.685556	NO	53.3305	34.4543	-0.630277	0.0387609	NO	48.7098	41.3307	-0.236998	0.418457	NO	50.528	28.5494	-0.823623	0.000497496	NO	72.6213	35.169	-1.04609	0.000209619	YES
XLOC_001846	LK031789:2232313:2232671:-1	GSBRNA2T00130714001	CDX68966	BnaC01g04870D	water	pathotype_3A	AT4G33300	ADR1-like 1	39.3554	40.1535	0.0289641	0.941641	NO	18.6292	41.4826	1.15494	0.00106894	YES	43.6885	20.8365	-1.06814	0.00236596	YES	37.1007	32.7427	-0.180273	0.661825	NO	33.1741	24.7462	-0.42285	0.174675	NO	33.0218	11.947	-1.46677	0.000209619	YES
XLOC_064734	LK032611:168187:171515:-1	GSBRNA2T00081287001	CDY45035	BnaA08g11840D	water	pathotype_3A	AT4G33300	ADR1-like 1	2.13954	1.78727	-0.259543	0.650041	NO	1.80792	2.54969	0.495991	0.421663	NO	1.18819	3.5454	1.57718	0.0191593	YES	1.33946	2.35986	0.817053	0.11813	NO	2.20324	2.30174	0.0630982	0.914161	NO	1.14137	1.51799	0.411401	0.371689	NO
XLOC_105465	LK039421:1438:4171:-1	GSBRNA2T00087758001	CDY69431	BnaCnng63440D	water	pathotype_3A	AT4G33300	ADR1-like 1	19.2269	16.8709	-0.188589	0.452213	NO	17.1537	22.9549	0.420282	0.121153	NO	24.9004	16.855	-0.562992	0.0754069	NO	18.9935	23.344	0.297546	0.235505	NO	20.4986	16.6877	-0.29674	0.291994	NO	24.599	9.60412	-1.35687	0.000209619	YES
XLOC_002946	LK032604:180643:184739:1	GSBRNA2T00080934001	CDY44876	BnaC09g50760D	water	pathotype_3A	AT5G04720	ADR1-like 2	5.80233	11.6538	1.0061	0.00055029	YES	4.74647	10.5157	1.14762	0.00106894	YES	5.7848	10.7572	0.894964	0.00416156	NO	5.45818	11.8396	1.11713	0.000717218	YES	4.91684	10.4776	1.09151	0.00167395	YES	5.08376	10.5318	1.05078	0.000209619	YES
XLOC_082531	LK032604:180643:184739:1	GSBRNA2T00080934001	CDY44876	BnaC09g50760D	water	pathotype_3A	AT5G04720	ADR1-like 2	9.55157	17.8842	0.904876	0.00055029	NO	6.92795	14.6186	1.0773	0.00106894	YES	8.90326	15.717	0.81992	0.00514177	NO	10.5034	16.3943	0.642338	0.00132988	NO	8.00203	15.8465	0.985726	0.000497496	NO	7.76743	14.2321	0.873639	0.000209619	NO
XLOC_047092	LK032015:162468:165512:1	GSBRNA2T00060700001	CDY11870	BnaC03g12960D	water	pathotype_3A	AT5G57410	Afadin/alpha-actinin-binding protein	6.67008	6.89944	0.0487752	0.881381	NO	4.95579	5.59898	0.176049	0.661452	NO	5.04966	7.03884	0.479151	0.12872	NO	0.831715	0.904134	0.120447	0.720036	NO	0.746798	1.27726	0.774257	0.000497496	NO	0.690417	1.43412	1.05462	0.000209619	YES
XLOC_009944	LK031808:870752:873527:-1	GSBRNA2T00127248001	CDX76756	BnaC08g33420D	water	pathotype_3A	AT2G25530	AFG1-like ATPase family protein	1.2084	0.950435	-0.346435	0.0864896	NO	0.905911	0.987426	0.124303	0.712228	NO	1.26578	1.62044	0.356363	0.240551	NO	1.27038	1.19848	-0.0840495	0.839943	NO	1.21494	1.39623	0.200652	0.42142	NO	1.17683	2.54317	1.11173	0.000209619	YES
XLOC_046754	LK032011:805710:808546:-1	GSBRNA2T00049608001	CDY11525	BnaA09g40910D	water	pathotype_3A	AT2G25530	AFG1-like ATPase family protein	1.45314	0.969084	-0.584475	0.267114	NO	1.58419	1.25808	-0.332527	0.685723	NO	1.48298	2.1494	0.535434	0.315045	NO	1.9906	1.56142	-0.350345	0.747032	NO	2.09888	2.69578	0.361083	0.634571	NO	1.52898	4.4909	1.55444	0.000209619	YES
XLOC_005353	LK031796:236095:239044:-1	GSBRNA2T00099714001	CDX72246	BnaC07g42680D	water	pathotype_3A	AT4G30490	AFG1-like ATPase family protein	3.59859	8.39971	1.22291	0.00055029	YES	4.20403	3.46465	-0.279063	0.437664	NO	4.21621	4.0151	-0.0705108	0.86823	NO	4.35219	5.14699	0.241987	0.4255	NO	4.12409	5.17659	0.327926	0.225273	NO	4.11343	3.97448	-0.0495758	0.854411	NO
XLOC_076440	LK032443:144411:147473:-1	GSBRNA2T00067426001	CDY39208	BnaA03g50200D	water	pathotype_3A	AT4G30490	AFG1-like ATPase family protein	2.4776	6.42329	1.37437	0.00055029	YES	4.08757	2.79566	-0.548055	0.0298286	NO	3.61953	2.79536	-0.372768	0.286085	NO	2.27476	2.77402	0.286264	0.344696	NO	3.04174	2.76921	-0.135422	0.657511	NO	4.14771	2.01094	-1.04444	0.000209619	YES
XLOC_006971	LK031800:2031784:2032769:1	GSBRNA2T00112061001	CDX74273	BnaA03g27740D	water	pathotype_3A	AT3G02140	AFP2 (ABI five-binding protein 2) family protein	23.3799	7.09227	-1.72095	0.00055029	YES	51.6231	33.7177	-0.614511	0.0125491	NO	37.8427	17.0427	-1.15086	0.000592385	YES	7.94869	22.0652	1.47298	0.000717218	YES	48.7813	16.8362	-1.53476	0.000497496	YES	44.0326	8.96357	-2.29643	0.000209619	YES
XLOC_026069	LK031870:1079516:1080373:-1	GSBRNA2T00153624001	CDX91976	BnaC03g32780D	water	pathotype_3A	AT3G02140	AFP2 (ABI five-binding protein 2) family protein	23.313	5.67356	-2.03881	0.00055029	YES	58.7522	33.9962	-0.789269	0.00106894	NO	41.1063	16.342	-1.33077	0.000592385	YES	14.2636	37.6322	1.39963	0.000717218	YES	57.4387	22.3018	-1.36486	0.000497496	YES	66.3695	12.6818	-2.38776	0.000209619	YES
XLOC_104485	LK037777:4254:5084:-1	GSBRNA2T00077042001	CDY68672	BnaA05g37500D	water	pathotype_3A	AT3G02140	AFP2 (ABI five-binding protein 2) family protein	2.86991	1.58224	-0.859037	0.00102213	NO	9.37519	4.35518	-1.10612	0.00106894	YES	7.63427	2.87829	-1.40728	0.000592385	YES	1.26544	1.91969	0.601233	0.0339851	NO	7.74966	1.95609	-1.98616	0.000497496	YES	7.14126	1.31979	-2.43587	0.000209619	YES
XLOC_000461	LK031945:574247:578747:-1	GSBRNA2T00116497001	CDY03698	BnaA02g15390D	water	pathotype_3A	AT1G71692	AGAMOUS-like 12	2.00048	1.80329	-0.149715	0.754401	NO	2.37693	1.73639	-0.453008	0.341332	NO	3.64205	1.07335	-1.76263	0.00347646	YES	3.2003	1.92354	-0.734443	0.0537106	NO	3.69433	2.14959	-0.781251	0.0266178	NO	5.00604	0.937621	-2.41659	0.000396508	YES
XLOC_030674	LK031894:332901:335615:-1	GSBRNA2T00102484001	CDX96334	BnaA07g29450D	water	pathotype_3A	AT1G71692	AGAMOUS-like 12	5.10318	4.3204	-0.240232	0.457271	NO	3.74169	3.67084	-0.0275798	0.971087	NO	4.37272	1.80667	-1.2752	0.00154454	YES	8.66631	4.57282	-0.922334	0.000717218	NO	6.33223	2.83646	-1.15862	0.000497496	YES	5.90181	1.2736	-2.21224	0.000209619	YES
XLOC_038480	LK031945:574247:578747:-1	GSBRNA2T00116497001	CDY03698	BnaA02g15390D	water	pathotype_3A	AT1G71692	AGAMOUS-like 12	2.55748	1.25233	-1.0301	0.00055029	YES	4.53457	2.54033	-0.83595	0.00430812	NO	5.56844	2.04911	-1.44228	0.000592385	YES	2.94849	1.82085	-0.695364	0.0248187	NO	5.59874	1.88273	-1.57228	0.000497496	YES	5.76051	0.928914	-2.63258	0.000209619	YES
XLOC_073670	LK032381:301508:306135:1	GSBRNA2T00062460001	CDY36686	BnaCnng07880D	water	pathotype_3A	AT1G71692	AGAMOUS-like 12	6.45665	6.32123	-0.0305805	0.935884	NO	8.40156	7.61698	-0.141438	0.760996	NO	10.6984	5.57806	-0.93956	0.00154454	NO	7.03992	6.22655	-0.177126	0.628264	NO	9.44867	5.31674	-0.829569	0.000497496	NO	8.84828	2.80809	-1.65581	0.000209619	YES
XLOC_075060	LK032412:258036:265845:-1	GSBRNA2T00064974001	CDY37947	BnaC02g20640D	water	pathotype_3A	AT1G71692	AGAMOUS-like 12	2.35283	1.76652	-0.413487	0.149311	NO	3.76016	3.11713	-0.270576	0.495611	NO	5.68234	2.2503	-1.33637	0.000592385	YES	1.7629	1.69446	-0.0571251	0.929384	NO	3.83679	1.81003	-1.08389	0.000497496	YES	5.47479	1.54669	-1.82362	0.000209619	YES
XLOC_020481	LK031847:266884:271008:-1	GSBRNA2T00145444001	CDX86738	BnaA09g21280D	water	pathotype_3A	AT4G11880	AGAMOUS-like 14	2.72848	2.21022	-0.303907	0.299628	NO	2.80045	2.87378	0.037291	0.958649	NO	3.32473	1.35743	-1.29236	0.000592385	YES	3.17906	2.68919	-0.241429	0.521065	NO	3.58178	1.80611	-0.987791	0.000497496	NO	3.16574	0.852945	-1.89202	0.000209619	YES
XLOC_048591	LK032033:821053:824834:1	GSBRNA2T00071267001	CDY13289	BnaC09g23670D	water	pathotype_3A	AT4G11880	AGAMOUS-like 14	23.8568	23.7387	-0.00715961	0.981817	NO	26.2327	22.5882	-0.215797	0.615555	NO	26.4707	9.32692	-1.50492	0.000592385	YES	26.8257	26.2628	-0.0305951	0.959914	NO	27.8474	17.5048	-0.669792	0.0117325	NO	25.815	3.48019	-2.89097	0.000209619	YES
XLOC_003543	LK031791:849383:851284:-1	GSBRNA2T00140350001	CDX70519	BnaC03g06030D	water	pathotype_3A	AT5G13790	AGAMOUS-like 15	1.52132	0.74834	-1.02356	0.00225518	YES	3.29771	1.16385	-1.50256	0.00106894	YES	1.61819	0.905822	-0.837082	0.0107438	NO	0.894466	0.71062	-0.331948	0.192182	NO	1.92096	0.947121	-1.02021	0.000922584	YES	1.40675	0.685473	-1.03719	0.155892	NO
XLOC_011879	LK031815:1210095:1211995:-1	GSBRNA2T00129941001	CDX78537	BnaA03g04490D	water	pathotype_3A	AT5G13790	AGAMOUS-like 15	1.83934	1.1291	-0.70402	0.174726	NO	3.72784	1.43131	-1.38101	0.00814853	YES	3.06428	1.56715	-0.967405	0.210425	NO	2.646	1.34728	-0.973769	0.0836273	NO	4.09936	1.67244	-1.29344	0.0781287	NO	3.95998	1.52845	-1.37342	0.0304222	YES
XLOC_101109	LK035019:19604:21509:-1	GSBRNA2T00051079001	CDY65963	BnaA10g29830D	water	pathotype_3A	AT5G13790	AGAMOUS-like 15	2.04143	1.84836	-0.143334	0.719704	NO	2.68588	2.44833	-0.133597	0.840337	NO	3.50999	1.74041	-1.01204	0.00577046	YES	2.73712	1.96662	-0.47694	0.152357	NO	2.49536	2.03644	-0.293199	0.397941	NO	2.71479	1.34425	-1.01404	0.0013864	YES
XLOC_005460	LK031796:1363806:1366081:-1	GSBRNA2T00099979001	CDX72464	BnaC07g44860D	water	pathotype_3A	AT3G57230	AGAMOUS-like 16	5.36462	7.41751	0.467459	0.0663601	NO	7.81246	6.36087	-0.296553	0.4267	NO	7.06297	10.2607	0.538789	0.103858	NO	5.66538	3.95818	-0.517336	0.0976846	NO	5.39915	4.92575	-0.132389	0.748578	NO	4.82879	12.1376	1.32975	0.000209619	YES
XLOC_022738	LK031857:50927:52868:1	GSBRNA2T00149041001	CDX88943	BnaA04g02430D	water	pathotype_3A	AT3G57390	AGAMOUS-like 18	1.86978	1.88553	0.0121016	0.974053	NO	1.33962	1.88809	0.495098	0.10961	NO	1.72167	3.17633	0.883552	0.00837276	NO	1.74839	1.76238	0.011498	0.98288	NO	1.24032	2.8273	1.18872	0.000497496	YES	1.38935	4.38286	1.65747	0.000209619	YES
XLOC_033146	LK031906:1191187:1196074:-1	GSBRNA2T00106863001	CDX98780	BnaA03g45650D	water	pathotype_3A	AT4G22950	AGAMOUS-like 19	1.54831	1.66505	0.104871	0.759388	NO	2.30912	2.34479	0.0221156	0.974301	NO	2.09907	1.05339	-0.994707	0.00416156	NO	1.08164	1.21116	0.163159	0.669373	NO	2.00259	1.13658	-0.817168	0.00236854	NO	2.16721	0.744151	-1.54217	0.000209619	YES
XLOC_046058	LK031906:1191187:1196074:-1	GSBRNA2T00106863001	CDX98780	BnaA03g45650D	water	pathotype_3A	AT4G22950	AGAMOUS-like 19	6.39446	7.23163	0.177498	0.725179	NO	7.31171	4.87968	-0.583422	0.111098	NO	7.81525	2.02504	-1.94834	0.000592385	YES	4.06588	4.81979	0.245403	0.613358	NO	6.22751	3.47244	-0.842706	0.0248029	NO	7.04503	1.13072	-2.63937	0.000209619	YES
XLOC_093817	LK033430:28011:37604:-1	GSBRNA2T00017372001	CDY55821	BnaCnng29230D	water	pathotype_3A	AT4G22950	AGAMOUS-like 19	4.26015	4.06415	-0.0679506	0.903934	NO	6.88853	5.39633	-0.352218	0.558218	NO	4.17093	3.30147	-0.337261	0.548104	NO	5.59583	4.92561	-0.18405	0.778925	NO	8.79883	4.62656	-0.927372	0.00941066	NO	5.86127	2.35461	-1.31573	0.000396508	YES
XLOC_104564	LK037881:4033:4787:-1	GSBRNA2T00077577001	CDY68745	BnaCnng60320D	water	pathotype_3A	AT4G22950	AGAMOUS-like 19	10.3163	11.6923	0.180639	0.604638	NO	17.2142	11.0831	-0.635238	0.0248614	NO	19.7093	5.77147	-1.77187	0.000592385	YES	12.2428	11.588	-0.079302	0.894053	NO	17.0237	6.81933	-1.31984	0.000497496	YES	21.6395	2.6568	-3.02591	0.000209619	YES
XLOC_026870	LK031873:125477:128930:-1	GSBRNA2T00154448001	CDX92641	BnaC07g38990D	water	pathotype_3A	AT4G24540	AGAMOUS-like 24	0.936213	1.23871	0.403927	0.0880218	NO	0.719799	1.19344	0.729454	0.00631134	NO	0.692303	1.59892	1.20762	0.000592385	YES	0.780248	0.797232	0.0310669	1	NO	0.701869	1.76691	1.33195	0.000497496	YES	0.672304	2.23884	1.73557	0.000209619	YES
XLOC_067272	LK032258:113381:116231:1	GSBRNA2T00046036001	CDY30701	BnaA02g33230D	water	pathotype_3A	AT5G62165	AGAMOUS-like 42	4.47017	2.73156	-0.710605	0.0248008	NO	8.8659	7.04783	-0.331088	0.400133	NO	17.8234	5.36124	-1.73313	0.000592385	YES	6.5477	6.06044	-0.111566	0.859854	NO	18.712	9.30083	-1.00853	0.000497496	YES	31.4104	4.6446	-2.75762	0.000209619	YES
XLOC_018829	LK031845:1114227:1117417:-1	GSBRNA2T00144478001	CDX86353	BnaA06g30700D	water	pathotype_3A	AT3G30260	AGAMOUS-like 79	5.17282	5.56795	0.106195	0.761846	NO	8.99104	9.69164	0.108253	0.840116	NO	15.2939	4.33394	-1.81921	0.000592385	YES	5.55229	3.81701	-0.54064	0.0605394	NO	10.3955	4.21608	-1.30199	0.000497496	YES	9.84279	1.27172	-2.95229	0.000209619	YES
XLOC_020054	LK031845:1114227:1117417:-1	GSBRNA2T00144478001	CDX86353	BnaA06g30700D	water	pathotype_3A	AT3G30260	AGAMOUS-like 79	2.91452	2.23802	-0.381035	0.201079	NO	6.50921	6.109	-0.0915462	0.874008	NO	9.04459	3.04879	-1.56882	0.000592385	YES	3.00088	2.22357	-0.432508	0.188644	NO	6.71823	2.84194	-1.24121	0.000497496	YES	7.38685	1.07819	-2.77634	0.000209619	YES
XLOC_034625	LK031916:680808:684304:-1	GSBRNA2T00109576001	CDY00082	BnaC09g02190D	water	pathotype_3A	AT3G30260	AGAMOUS-like 79	1.59014	0.951287	-0.741201	0.0710336	NO	3.6311	3.91831	0.109825	0.926361	NO	5.47817	1.74727	-1.64859	0.000592385	YES	0.839039	0.823981	-0.0261268	0.966918	NO	1.77465	0.957563	-0.890095	0.00453599	NO	2.82135	0.777073	-1.86026	0.000209619	YES
XLOC_103469	LK036595:4340:7916:1	GSBRNA2T00067587001	CDY67867	BnaCnng56720D	water	pathotype_3A	AT5G26950	AGAMOUS-like 93	9.45951	9.53394	0.0113071	0.971636	NO	7.12693	8.59032	0.269431	0.421592	NO	9.14055	8.67849	-0.0748369	0.851744	NO	15.9229	17.9678	0.174311	0.654664	NO	8.00149	17.0323	1.08993	0.000497496	YES	11.1955	19.2473	0.781737	0.000910983	NO
XLOC_041335	LK031969:154095:155439:-1	GSBRNA2T00122349001	CDY06386	BnaC05g31440D	water	pathotype_3A	AT3G20830	AGC (cAMP-dependent, cGMP-dependent and protein kinase C) kinase family protein	2.71729	5.45425	1.00521	0.00055029	YES	1.75937	2.60621	0.566894	0.0443165	NO	3.11448	3.76875	0.275095	0.447615	NO	3.97575	2.10907	-0.91462	0.000717218	NO	2.04012	5.22512	1.35681	0.000497496	YES	2.65754	3.05604	0.201572	0.431141	NO
XLOC_055336	LK032098:438714:440060:1	GSBRNA2T00009265001	CDY19600	BnaA05g20080D	water	pathotype_3A	AT3G20830	AGC (cAMP-dependent, cGMP-dependent and protein kinase C) kinase family protein	1.56799	3.20941	1.03339	0.00055029	YES	1.12541	1.60358	0.510842	0.0784295	NO	2.31968	1.95589	-0.246101	0.502237	NO	2.89654	1.48025	-0.968486	0.000717218	NO	1.57596	2.69022	0.771493	0.00269914	NO	1.84042	1.98442	0.108682	0.67697	NO
XLOC_010698	LK031811:1490031:1492959:-1	GSBRNA2T00128419001	CDX77529	BnaA07g06670D	water	pathotype_3A	AT3G23310	AGC (cAMP-dependent, cGMP-dependent and protein kinase C) kinase family protein	3.36558	3.22026	-0.063678	0.932574	NO	2.59145	3.5325	0.44693	0.545422	NO	2.58668	4.60986	0.833621	0.165503	NO	3.8233	3.41096	-0.164641	0.87039	NO	4.00963	5.99799	0.58101	0.352371	NO	2.19811	6.64688	1.59641	0.00122934	YES
XLOC_035373	LK031922:345602:347253:1	GSBRNA2T00110756001	CDY00833	BnaCnng00330D	water	pathotype_3A	AT3G25250	AGC (cAMP-dependent, cGMP-dependent and protein kinase C) kinase family protein	8.10808	7.14599	-0.182226	0.488883	NO	6.61191	8.23568	0.316821	0.297697	NO	18.7382	11.2449	-0.736712	0.0125071	NO	11.0974	8.72994	-0.346178	0.149403	NO	10.0368	11.3088	0.172142	0.556939	NO	24.9242	9.80799	-1.34552	0.000209619	YES
XLOC_001449	LK031789:2117553:2122524:1	GSBRNA2T00130681001	CDX68937	BnaC01g05160D	water	pathotype_3A	AT4G33080	AGC (cAMP-dependent, cGMP-dependent and protein kinase C) kinase family protein	5.10138	5.41129	0.085085	0.773231	NO	4.81339	3.77371	-0.35107	0.193481	NO	3.5207	5.11445	0.538717	0.0588815	NO	6.26441	5.2944	-0.242711	0.369435	NO	4.21308	5.79801	0.460683	0.0572436	NO	2.72166	7.99867	1.55527	0.000209619	YES
XLOC_008265	LK031804:650930:655504:1	GSBRNA2T00121199001	CDX75322	BnaA01g03800D	water	pathotype_3A	AT4G33080	AGC (cAMP-dependent, cGMP-dependent and protein kinase C) kinase family protein	5.19767	5.78423	0.15426	0.563579	NO	4.13521	3.96207	-0.0617062	0.913022	NO	3.09152	6.12588	0.986601	0.000592385	NO	7.61395	5.26028	-0.533506	0.0146596	NO	5.34387	6.72541	0.331737	0.203355	NO	3.22519	7.46408	1.21058	0.000209619	YES
XLOC_023467	LK031860:130638:134708:1	GSBRNA2T00149973001	CDX89614	BnaC03g45280D	water	pathotype_3A	AT2G13810	AGD2-like defense response protein 1	1.4524	5.0831	1.80727	0.00055029	YES	1.85253	2.62638	0.503579	0.0737609	NO	1.21023	2.01611	0.736297	0.0110076	NO	1.77561	8.44495	2.24977	0.000717218	YES	2.54907	4.27396	0.745602	0.0020275	NO	1.5086	2.00799	0.412542	0.0825935	NO
XLOC_027114	LK031874:1304504:1308433:1	GSBRNA2T00155039001	CDX93122	BnaA03g38440D	water	pathotype_3A	AT2G13810	AGD2-like defense response protein 1	0.560387	2.11733	1.91775	0.00225518	YES	0.614076	0.834634	0.442726	0.0869507	NO	0.561523	0.748016	0.413724	1	NO	0.617829	3.32472	2.42795	0.000717218	YES	0.668362	1.45434	1.12167	0.000922584	YES	0.543804	0.660203	0.279824	1	NO
XLOC_055240	LK032334:12938:19369:1	GSBRNA2T00056497001	CDY34425	BnaC01g22080D	water	pathotype_3A	AT1G09320	agenet domain-containing protein	0.503006	0.5033	0.000843792	1	NO	0.509279	0.507713	-0.00444419	1	NO	0.5	0.607312	0.28051	1	NO	5.95526	5.1149	-0.219458	0.901858	NO	2.96655	3.56174	0.263796	0.776564	NO	4.07535	1.526	-1.41717	0.00153985	YES
XLOC_022837	LK031857:1369023:1375525:1	GSBRNA2T00149287001	CDX89140	BnaA04g00460D	water	pathotype_3A	AT1G26540	Agenet domain-containing protein	2.21371	1.6918	-0.387907	0.0711621	NO	2.05426	1.91832	-0.0987754	0.827252	NO	2.18184	3.11101	0.511838	0.0800008	NO	3.07325	2.05811	-0.578445	0.00439113	NO	3.05151	3.35639	0.137387	0.638162	NO	2.16589	4.35609	1.00807	0.000209619	YES
XLOC_046609	LK031808:236823:239693:1	GSBRNA2T00127089001	CDX76625	BnaC08g32110D	water	pathotype_3A	AT1G26540	Agenet domain-containing protein	0.602966	0.654564	0.118458	1	NO	0.528508	0.59142	0.162256	1	NO	0.768175	2.09639	1.4484	0.000592385	YES	1.26931	1.00002	-0.344011	0.111309	NO	1.23942	1.46551	0.241745	0.337793	NO	1.59323	9.40443	2.56139	0.000209619	YES
XLOC_030287	LK031892:550699:554065:-1	GSBRNA2T00102034001	CDX96004	BnaA07g27270D	water	pathotype_3A	AT1G68580	agenet domain-containing protein / bromo-adjacent homology (BAH) domain-containing protein	43.618	54.114	0.311078	0.493572	NO	44.0039	53.1167	0.271534	0.700974	NO	55.5656	42.0131	-0.403353	0.448311	NO	34.8569	49.1466	0.495647	0.186144	NO	38.6125	41.4127	0.101005	0.844931	NO	61.5385	27.4488	-1.16475	0.0035434	YES
XLOC_075747	LK032427:227065:230778:1	GSBRNA2T00066289001	CDY38603	BnaC06g30260D	water	pathotype_3A	AT1G68580	agenet domain-containing protein / bromo-adjacent homology (BAH) domain-containing protein	27.7852	29.984	0.109876	0.795376	NO	27.9906	31.2955	0.161013	0.795257	NO	37.6888	26.0733	-0.531563	0.262777	NO	34.5747	52.988	0.615949	0.0174366	NO	38.5318	32.5272	-0.244403	0.542725	NO	58.8719	28.8762	-1.0277	0.000209619	YES
XLOC_060507	LK032158:115637:116694:-1	GSBRNA2T00026621001	CDY24390	BnaCnng04570D	water	pathotype_3A	AT2G35040	AICARFT/IMPCHase bienzyme family protein	1.12426	2.25688	1.00535	0.0191962	YES	1.11353	1.54795	0.475213	0.416103	NO	1.35793	1.27184	-0.0944866	0.85799	NO	0.631664	0.623201	-0.0194598	1	NO	0.590833	0.642686	0.121363	1	NO	0.629869	0.796385	0.338414	1	NO
XLOC_105448	LK032122:635090:637579:1	GSBRNA2T00016125001	CDY21643	BnaC09g46490D	water	pathotype_3A	AT2G35040	AICARFT/IMPCHase bienzyme family protein	13.7356	28.4721	1.05163	0.00055029	YES	9.51302	11.8534	0.317326	0.284782	NO	13.1025	10.8852	-0.267474	0.433911	NO	0.5	0.5	0	1	NO	0.5	0.5	0	1	NO	0.507441	0.5	-0.0213127	1	NO
XLOC_065132	LK032225:355082:358533:1	GSBRNA2T00041358001	CDY28721	BnaCnng06070D	water	pathotype_3A	AT3G02910	AIG2-like (avirulence induced gene) family protein	4.18687	3.37987	-0.308904	0.404107	NO	9.96549	6.09255	-0.709895	0.10541	NO	11.1371	6.227	-0.838764	0.136092	NO	4.8429	4.55978	-0.086907	0.886706	NO	10.8362	5.07567	-1.09419	0.000497496	YES	12.719	4.55035	-1.48294	0.000209619	YES
XLOC_089758	LK033004:7477:8489:-1	GSBRNA2T00003624001	CDY51523	BnaA05g33230D	water	pathotype_3A	AT3G02910	AIG2-like (avirulence induced gene) family protein	3.70712	3.10833	-0.254159	0.429366	NO	10.4432	7.04767	-0.567341	0.0430421	NO	8.67963	7.27069	-0.255541	0.482819	NO	2.64944	2.78681	0.0729272	0.902849	NO	9.55488	3.78318	-1.33664	0.000497496	YES	9.35446	3.41701	-1.45292	0.000209619	YES
XLOC_095576	LK033678:40855:42331:-1	GSBRNA2T00024841001	CDY58556	BnaAnng15300D	water	pathotype_3A	AT3G02910	AIG2-like (avirulence induced gene) family protein	9.8454	5.5361	-0.83058	0.00055029	NO	22.2291	12.0503	-0.88338	0.00106894	NO	22.2413	9.7399	-1.19126	0.000592385	YES	31.9722	11.0182	-1.53693	0.000717218	YES	39.3095	15.2614	-1.36499	0.000497496	YES	40.3562	10.5213	-1.93948	0.000209619	YES
XLOC_038847	LK031948:769914:771372:-1	GSBRNA2T00117642001	CDY04047	BnaC02g37620D	water	pathotype_3A	AT3G28930	AIG2-like (avirulence induced gene) family protein	0.936733	0.778544	-0.266859	0.375741	NO	1.91976	1.70627	-0.17008	0.765263	NO	1.31471	0.924118	-0.508597	0.166726	NO	1.77399	1.33607	-0.409007	0.261676	NO	4.14613	4.8603	0.22928	0.501175	NO	2.07119	4.18711	1.01549	0.0010718	YES
XLOC_018922	LK031841:518574:530241:-1	GSBRNA2T00142870001	CDX85232	BnaC07g25430D	water	pathotype_3A	AT3G28940	AIG2-like (avirulence induced gene) family protein	51.9145	44.9665	-0.207287	0.537846	NO	63.7544	56.5248	-0.173641	0.785756	NO	76.2919	50.1304	-0.605844	0.155569	NO	53.2882	46.0259	-0.21137	0.614161	NO	71.848	45.6159	-0.655411	0.0797113	NO	94.4808	40.3877	-1.22611	0.000209619	YES
XLOC_038846	LK031948:761009:762289:-1	GSBRNA2T00117640001	CDY04046	BnaC02g37610D	water	pathotype_3A	AT3G28940	AIG2-like (avirulence induced gene) family protein	1.10357	0.705865	-0.644713	0.019433	NO	2.03241	1.23455	-0.7192	0.0201064	NO	1.84956	0.708149	-1.38506	0.00275192	YES	1.89858	0.971662	-0.966394	0.00294719	NO	6.49846	2.30039	-1.49822	0.000497496	YES	2.88485	1.02268	-1.49615	0.000209619	YES
XLOC_082030	LK032588:209503:210627:1	GSBRNA2T00080111001	CDY44424	BnaA02g29530D	water	pathotype_3A	AT3G28940	AIG2-like (avirulence induced gene) family protein	1.81387	1.81289	-0.000779672	0.988042	NO	3.0612	1.39934	-1.12935	0.00106894	YES	1.79027	0.754469	-1.24664	0.0054649	YES	1.29906	1.54864	0.253538	0.560311	NO	3.90317	1.85119	-1.07619	0.000497496	YES	2.54282	0.681464	-1.89972	0.00950265	YES
XLOC_019904	LK031845:1336690:1337611:1	GSBRNA2T00144531001	CDX86398	BnaA06g31150D	water	pathotype_3A	AT3G28950	AIG2-like (avirulence induced gene) family protein	23.2783	11.5182	-1.01507	0.00055029	YES	38.5739	31.655	-0.285192	0.393977	NO	36.4637	30.0042	-0.281296	0.41916	NO	29.6961	17.1302	-0.793731	0.000717218	NO	66.5375	36.5433	-0.864561	0.000922584	NO	62.6971	34.3954	-0.866183	0.000209619	NO
XLOC_048746	LK032035:196775:198105:1	GSBRNA2T00077701001	CDY13422	BnaA03g51400D	water	pathotype_3A	AT4G31310	AIG2-like (avirulence induced gene) family protein	2.52875	1.96485	-0.364005	0.226277	NO	4.37134	2.47331	-0.821633	0.00279809	NO	3.84878	2.46903	-0.640457	0.0692888	NO	3.96964	4.15453	0.0656771	0.9093	NO	5.76072	3.14772	-0.871942	0.000922584	NO	5.99508	2.98051	-1.00822	0.000574445	YES
XLOC_079714	LK032519:268069:271467:-1	GSBRNA2T00074499001	CDY42263	BnaC02g11520D	water	pathotype_3A	AT5G57390	AINTEGUMENTA-like 5	3.06106	3.34908	0.129734	0.657374	NO	2.69777	3.00624	0.156193	0.721836	NO	2.7448	7.35301	1.42163	0.000592385	YES	3.30637	2.25343	-0.553126	0.0142916	NO	2.5058	4.06077	0.696482	0.0020275	NO	2.29209	5.18191	1.17682	0.000209619	YES
XLOC_085878	LK032745:123176:126524:-1	GSBRNA2T00088556001	CDY47943	BnaA02g08130D	water	pathotype_3A	AT5G57390	AINTEGUMENTA-like 5	3.59177	3.8663	0.106259	0.713728	NO	5.42486	4.70084	-0.206667	0.583915	NO	4.7651	16.1546	1.76137	0.000592385	YES	4.03503	2.29348	-0.815041	0.000717218	NO	3.45552	6.08686	0.816795	0.000497496	NO	3.63452	14.1865	1.96468	0.000209619	YES
XLOC_002748	LK031790:1982891:1987519:-1	GSBRNA2T00135885001	CDX69826	BnaA10g21750D	water	pathotype_3A	AT5G10510	AINTEGUMENTA-like 6	16.5896	19.861	0.259659	0.320707	NO	20.4342	13.9962	-0.545951	0.051168	NO	9.77848	6.33121	-0.627129	0.102837	NO	11.8133	24.7531	1.0672	0.000717218	YES	13.6099	10.6043	-0.360007	0.252584	NO	9.26124	5.14517	-0.847987	0.0035434	NO
XLOC_011537	LK032463:203930:207906:1	GSBRNA2T00069022001	CDY40102	BnaC02g00280D	water	pathotype_3A	AT5G10510	AINTEGUMENTA-like 6	4.00909	5.17259	0.367612	0.112878	NO	1.95795	2.4778	0.339716	0.286351	NO	2.35021	4.22979	0.847796	0.00450534	NO	3.50767	3.35998	-0.0620604	0.902849	NO	1.61654	2.93145	0.858705	0.000497496	NO	1.45468	4.35415	1.58169	0.000209619	YES
XLOC_108494	LK046920:61:2388:-1	GSBRNA2T00018081001	CDY71682	BnaCnng73930D	water	pathotype_3A	AT5G10510	AINTEGUMENTA-like 6	2.11916	2.37956	0.167202	0.663965	NO	0.924148	1.51008	0.708429	0.0430421	NO	1.21715	2.45946	1.01483	0.011765	YES	1.59315	1.79664	0.173419	0.739607	NO	0.994405	1.73776	0.805323	0.00916136	NO	0.828854	2.27896	1.45919	0.000396508	YES
XLOC_043860	LK031989:345099:348239:-1	GSBRNA2T00000719001	CDY08784	BnaA06g24400D	water	pathotype_3A	AT5G65510	AINTEGUMENTA-like 7	3.3736	1.66118	-1.02208	0.00569424	YES	3.245	3.89607	0.263801	0.700442	NO	2.30778	3.88119	0.749993	0.0488914	NO	1.42917	2.47979	0.795042	0.217358	NO	1.74357	3.95742	1.18252	0.00394078	YES	2.20108	4.65054	1.07919	0.00153985	YES
XLOC_049965	LK032044:805393:808489:1	GSBRNA2T00079331001	CDY14577	BnaC03g48820D	water	pathotype_3A	AT5G65510	AINTEGUMENTA-like 7	1.64374	1.46103	-0.169992	0.791463	NO	2.10588	2.03931	-0.0463421	0.968051	NO	1.92213	3.53161	0.87762	0.09042	NO	1.21266	1.3952	0.202302	0.741915	NO	1.45934	3.20656	1.13571	0.00453599	YES	2.02936	4.06876	1.00356	0.0304222	YES
XLOC_017510	LK031834:1228579:1232006:-1	GSBRNA2T00139690001	CDX83914	BnaC08g17310D	water	pathotype_3A	AT1G17290	alanine aminotransferas	34.1151	55.8522	0.711204	0.00725985	NO	17.08	11.4669	-0.574833	0.0321076	NO	35.3907	83.9321	1.24585	0.00694938	YES	78.3288	44.5003	-0.815728	0.000717218	NO	7.2622	16.2985	1.16626	0.000497496	YES	14.2797	125.892	3.14015	0.000209619	YES
XLOC_031067	LK031895:937048:940377:-1	GSBRNA2T00103004001	CDX96776	BnaA08g23190D	water	pathotype_3A	AT1G17290	alanine aminotransferas	79.386	120.734	0.604876	0.0451391	NO	53.7875	41.1189	-0.387469	0.255037	NO	94.8034	281.375	1.56948	0.00347646	YES	188.878	88.17	-1.09909	0.000717218	YES	14.8449	37.9717	1.35496	0.000497496	YES	26.2943	296.811	3.49672	0.000209619	YES
XLOC_062517	LK032186:523395:526705:-1	GSBRNA2T00034927001	CDY26256	BnaA06g11610D	water	pathotype_3A	AT1G17290	alanine aminotransferas	80.5532	64.776	-0.314483	0.278813	NO	64.7056	38.8662	-0.735375	0.0069207	NO	79.6182	150.997	0.92335	0.0502759	NO	148.888	82.9193	-0.844448	0.000717218	NO	38.9356	49.0588	0.333422	0.303531	NO	58.7916	198.177	1.75311	0.000209619	YES
XLOC_086475	LK032775:102433:105807:1	GSBRNA2T00091180001	CDY48485	BnaC05g13450D	water	pathotype_3A	AT1G17290	alanine aminotransferas	78.8334	70.361	-0.164031	0.645749	NO	59.9457	34.7992	-0.784602	0.00279809	NO	67.1176	117.74	0.810841	0.094067	NO	148.238	85.0597	-0.801368	0.000717218	NO	37.1569	36.2947	-0.0338713	0.938017	NO	53.2857	141.795	1.41199	0.000209619	YES
XLOC_014845	LK031824:1814898:1817401:-1	GSBRNA2T00135026001	CDX81443	BnaC09g08540D	water	pathotype_3A	AT2G13360	alanine:glyoxylate aminotransferase	44.4836	127.831	1.52289	0.00055029	YES	23.0048	46.1707	1.00504	0.00106894	YES	17.7944	11.4027	-0.642048	0.0370021	NO	3.50521	8.05603	1.20057	0.000717218	YES	1.49128	3.39369	1.1863	0.000497496	YES	1.3495	1.83642	0.444468	0.0496098	NO
XLOC_074275	LK032395:65368:67569:-1	GSBRNA2T00063691001	CDY37208	BnaA09g08290D	water	pathotype_3A	AT2G13360	alanine:glyoxylate aminotransferase	27.4603	67.734	1.30253	0.00055029	YES	12.211	22.5564	0.885355	0.00106894	NO	8.33122	7.6258	-0.127639	0.755116	NO	57.3168	107.773	0.910966	0.000717218	NO	18.0115	37.1016	1.04256	0.000497496	YES	18.3479	16.126	-0.186226	0.438745	NO
XLOC_024138	LK031862:1346184:1353450:1	GSBRNA2T00150940001	CDX90347	BnaA08g16370D	water	pathotype_3A	AT4G39660	alanine:glyoxylate aminotransferase 2	22.1446	80.4743	1.86157	0.00055029	YES	42.0921	27.2478	-0.62741	0.0235571	NO	15.2505	19.2191	0.333684	0.401977	NO	15.693	44.9434	1.51799	0.000717218	YES	20.4254	26.3122	0.365368	0.240621	NO	12.0914	19.3267	0.676614	0.00395004	NO
XLOC_098800	LK034301:18700:21093:-1	GSBRNA2T00039306001	CDY63451	BnaC03g76360D	water	pathotype_3A	AT4G39660	alanine:glyoxylate aminotransferase 2	11.0119	38.5141	1.80632	0.00055029	YES	20.9919	13.9155	-0.59314	0.0214289	NO	6.96017	8.80765	0.339635	0.333214	NO	6.21355	18.1348	1.54527	0.000717218	YES	7.66252	8.92639	0.220258	0.481113	NO	5.43448	6.75573	0.31397	0.19092	NO
XLOC_049891	LK035423:11093:13676:-1	GSBRNA2T00055628001	CDY66720	BnaA03g56490D	water	pathotype_3A	AT2G38400	alanine:glyoxylate aminotransferase 3	22.8007	115.443	2.34003	0.00055029	YES	28.0748	39.6375	0.49759	0.0887312	NO	15.5068	12.2622	-0.338683	0.32636	NO	10.4312	36.4987	1.80694	0.000717218	YES	13.5718	19.1206	0.494516	0.0609921	NO	10.5738	7.8731	-0.42549	0.0524057	NO
XLOC_101994	LK035423:11093:13676:-1	GSBRNA2T00055628001	CDY66720	BnaA03g56490D	water	pathotype_3A	AT2G38400	alanine:glyoxylate aminotransferase 3	11.3904	61.5344	2.43357	0.00055029	YES	19.4012	22.4403	0.209946	0.639578	NO	9.39163	8.50684	-0.142752	0.728048	NO	5.26901	22.9796	2.12475	0.000717218	YES	9.63666	12.4367	0.367999	0.193614	NO	9.70685	6.76875	-0.520114	0.0290824	NO
XLOC_097337	LK033970:24792:27684:-1	GSBRNA2T00030730001	CDY61225	BnaC06g43710D	water	pathotype_3A	AT1G70580	alanine-2-oxoglutarate aminotransferase 2	17.9106	22.3282	0.318053	0.448242	NO	12.2877	13.4618	0.131656	0.891556	NO	23.4872	7.23274	-1.69926	0.000592385	YES	23.6948	18.5719	-0.351449	0.535489	NO	22.3968	12.5209	-0.838954	0.0561185	NO	35.6065	5.79866	-2.61835	0.000209619	YES
XLOC_101494	LK035186:15371:18274:1	GSBRNA2T00053330001	CDY66294	BnaAnng22050D	water	pathotype_3A	AT1G70580	alanine-2-oxoglutarate aminotransferase 2	5.50454	6.30539	0.195964	0.441622	NO	6.52877	7.17101	0.135365	0.760028	NO	7.83093	6.67355	-0.230729	0.518773	NO	2.15104	1.69915	-0.340221	0.201385	NO	3.35985	2.49649	-0.428496	0.0964161	NO	3.44915	1.49059	-1.21036	0.000209619	YES
XLOC_079977	LK032527:157464:163678:1	GSBRNA2T00074976001	CDY42520	BnaC06g03380D	water	pathotype_3A	AT1G50200	Alanyl-tRNA synthetase	9.57602	8.53677	-0.165736	0.624187	NO	9.3036	8.74407	-0.0894841	0.889108	NO	4.67948	16.1489	1.78702	0.000592385	YES	20.5555	27.2888	0.408784	0.170142	NO	16.922	33.9353	1.00389	0.000497496	YES	8.34319	27.9028	1.74174	0.000209619	YES
XLOC_012913	LK037659:1416:3405:-1	GSBRNA2T00076023001	CDY68615	BnaCnng59770D	water	pathotype_3A	AT3G04620	Alba DNA/RNA-binding protein	1.07692	1.45837	0.437447	0.29122	NO	0.941151	1.12219	0.253815	0.706021	NO	1.20973	6.24528	2.36809	0.000592385	YES	7.27586	0.739633	-3.29824	0.000717218	YES	0.755688	0.774268	0.0350423	1	NO	0.825934	8.22361	3.31567	0.000209619	YES
XLOC_027735	LK031876:702525:706462:-1	GSBRNA2T00156233001	CDX93557	BnaA06g04910D	water	pathotype_3A	AT1G08520	ALBINA 1	4.64866	7.5049	0.691018	0.00055029	NO	3.33294	3.8173	0.195757	0.573906	NO	3.09763	4.46094	0.526183	0.0641568	NO	4.17119	5.24336	0.330033	0.151835	NO	2.35448	4.91196	1.06089	0.000497496	YES	1.72894	5.53862	1.67964	0.000209619	YES
XLOC_029277	LK031886:894255:899809:-1	GSBRNA2T00100574001	CDX95054	BnaC05g06170D	water	pathotype_3A	AT1G08520	ALBINA 1	3.16378	3.80684	0.266945	0.236794	NO	2.19021	3.04809	0.476836	0.034686	NO	2.30965	3.19722	0.469144	0.0995388	NO	3.02853	3.3958	0.165134	0.57965	NO	2.05362	3.92317	0.933851	0.000497496	NO	1.50377	4.48733	1.57727	0.000209619	YES
XLOC_025860	LK031870:232412:237862:1	GSBRNA2T00153447001	CDX91838	BnaC03g31400D	water	pathotype_3A	AT4G01800	Albino or Glassy Yellow 1	4.17313	8.02961	0.9442	0.00055029	NO	2.56257	3.50526	0.45193	0.0794868	NO	2.1194	2.73578	0.368296	0.247357	NO	3.7371	4.9364	0.40154	0.0736335	NO	2.01528	3.82718	0.925301	0.000497496	NO	1.58531	3.24616	1.03397	0.000396508	YES
XLOC_039789	LK031958:200216:202176:-1	GSBRNA2T00119555001	CDY04842	BnaAnng00240D	water	pathotype_3A	AT5G01370	ALC-interacting protein 1	2.8513	1.3327	-1.09727	0.00055029	YES	4.29272	5.06545	0.238798	0.49991	NO	11.0493	9.43937	-0.227192	0.50532	NO	3.12078	2.20965	-0.498089	0.0386609	NO	4.84328	7.88814	0.703701	0.00303013	NO	10.0387	8.16418	-0.298193	0.182512	NO
XLOC_021298	LK031850:1121213:1122810:-1	GSBRNA2T00146534001	CDX87542	BnaA07g33310D	water	pathotype_3A	AT1G77120	alcohol dehydrogenase 1	250.049	172.181	-0.538285	0.0591319	NO	148.743	74.9584	-0.98866	0.00106894	NO	229.163	454.807	0.98888	0.0502759	NO	445.671	257.501	-0.791401	0.00132988	NO	57.2082	72.4191	0.340148	0.373911	NO	127.202	496.91	1.96586	0.000209619	YES
XLOC_022050	LK031855:459839:461554:1	GSBRNA2T00147859001	CDX88342	BnaC06g37860D	water	pathotype_3A	AT1G77120	alcohol dehydrogenase 1	348.309	185.448	-0.909353	0.00186121	NO	135.558	81.0516	-0.741998	0.0104145	NO	303.026	537.64	0.827199	0.217725	NO	567.801	301.431	-0.913558	0.000717218	NO	81.5495	100.06	0.295123	0.4867	NO	210.874	626.466	1.57085	0.000209619	YES
XLOC_029879	LK031890:225458:226519:-1	GSBRNA2T00101482001	CDX95611	BnaC03g24920D	water	pathotype_3A	AT2G44730	Alcohol dehydrogenase transcription factor Myb/SANT-like family protein	24.7177	27.1681	0.136369	0.624774	NO	20.9399	19.5939	-0.09585	0.848064	NO	20.4319	13.403	-0.608267	0.0450694	NO	16.2689	21.7488	0.418819	0.062965	NO	16.2808	11.4554	-0.507144	0.0439392	NO	23.2707	11.2288	-1.05131	0.000209619	YES
XLOC_014704	LK031824:1895517:1899741:1	GSBRNA2T00135037001	CDX81452	BnaC09g08630D	water	pathotype_3A	AT2G14170	aldehyde dehydrogenase 6B2	47.1697	102.122	1.11436	0.00055029	YES	54.1166	65.5515	0.276558	0.574729	NO	45.4627	32.683	-0.476143	0.216154	NO	4.60493	12.1081	1.39472	0.000717218	YES	4.71878	10.1652	1.10716	0.0020275	YES	6.05651	4.47889	-0.435345	0.155182	NO
XLOC_074251	LK032395:113431:117515:1	GSBRNA2T00063699001	CDY37216	BnaA09g08370D	water	pathotype_3A	AT2G14170	aldehyde dehydrogenase 6B2	30.5741	86.8084	1.50552	0.00055029	YES	34.5381	41.9056	0.278954	0.422351	NO	20.698	22.4363	0.116343	0.77085	NO	46.1805	131.792	1.51291	0.000717218	YES	51.0638	121.282	1.24799	0.000497496	YES	33.0749	67.8444	1.03649	0.000209619	YES
XLOC_034836	LK031917:892577:896077:-1	GSBRNA2T00109883001	CDY00303	BnaA06g22040D	water	pathotype_3A	AT5G62530	aldehyde dehydrogenase 12A1	13.5514	32.247	1.25072	0.0514833	NO	17.9372	23.9941	0.419725	0.742243	NO	8.67957	14.0288	0.692696	0.697439	NO	10.222	26.307	1.36377	0.0359572	YES	10.5689	34.8227	1.7202	0.0971299	NO	8.19406	18.1993	1.15123	0.169458	NO
XLOC_097413	LK033987:11932:15474:1	GSBRNA2T00033737001	CDY61347	BnaC03g74750D	water	pathotype_3A	AT5G62530	aldehyde dehydrogenase 12A1	17.1539	40.8854	1.25305	0.00405717	YES	19.258	25.8999	0.427489	0.586877	NO	10.1479	13.4953	0.411273	0.647186	NO	11.2963	29.8622	1.40247	0.000717218	YES	9.86189	34.892	1.82296	0.0189403	YES	8.12017	16.2864	1.00409	0.0610108	NO
XLOC_060777	LK032162:289680:293245:1	GSBRNA2T00027052001	CDY24674	BnaA05g30730D	water	pathotype_3A	AT3G66658	aldehyde dehydrogenase 22A1	4.28068	3.7075	-0.207393	0.423511	NO	3.40683	4.34233	0.350039	0.244684	NO	2.90494	5.27234	0.859935	0.00347646	NO	7.61743	6.93973	-0.134425	0.703446	NO	6.7451	8.80177	0.383954	0.130584	NO	4.57533	9.43355	1.04392	0.000209619	YES
XLOC_025799	LK031869:543420:546349:-1	GSBRNA2T00153223001	CDX91724	BnaC08g06430D	water	pathotype_3A	AT1G23800	aldehyde dehydrogenase 2B7	116.797	196.815	0.752837	0.00186121	NO	233.588	137.535	-0.764167	0.0192112	NO	120.469	91.2868	-0.400184	0.37272	NO	36.4086	133.119	1.87037	0.000717218	YES	97.6033	92.2891	-0.0807697	0.867695	NO	118.062	62.6627	-0.913866	0.000396508	NO
XLOC_094803	LK033564:13539:16331:-1	GSBRNA2T00020791001	CDY57318	BnaA08g20300D	water	pathotype_3A	AT1G23800	aldehyde dehydrogenase 2B7	38.7435	20.8673	-0.89271	0.00055029	NO	145.677	63.191	-1.20498	0.00106894	YES	93.1147	75.4474	-0.303538	0.473097	NO	9.76958	17.5729	0.846984	0.000717218	NO	34.4394	30.3774	-0.181062	0.596742	NO	26.3512	23.224	-0.182252	0.461765	NO
XLOC_097538	LK034009:37107:40042:-1	GSBRNA2T00034004001	CDY61548	BnaA09g29890D	water	pathotype_3A	AT1G23800	aldehyde dehydrogenase 2B7	0.683417	0.787568	0.204638	1	NO	1.20983	1.3749	0.184531	0.801032	NO	1.89637	3.32654	0.810782	0.018313	NO	0.880208	0.831681	-0.0818142	0.892482	NO	1.35717	4.07128	1.58488	0.000497496	YES	1.7438	6.62586	1.92587	0.000209619	YES
XLOC_027184	LK031874:727469:731600:-1	GSBRNA2T00154907001	CDX93017	BnaA03g37390D	water	pathotype_3A	AT3G24503	aldehyde dehydrogenase 2C4	9.72632	8.71158	-0.15896	0.533603	NO	17.234	11.3572	-0.60165	0.0136033	NO	22.1863	7.46073	-1.57228	0.000592385	YES	6.02663	5.59519	-0.107164	0.786667	NO	13.3687	6.11726	-1.1279	0.000497496	YES	13.6897	8.13038	-0.751696	0.000396508	NO
XLOC_008298	LK031804:1002074:1005108:1	GSBRNA2T00121301001	CDX75414	BnaA01g02880D	water	pathotype_3A	AT4G34240	aldehyde dehydrogenase 3I1	5.59581	2.5541	-1.13153	0.00055029	YES	5.16834	6.03207	0.222952	0.543016	NO	4.72491	2.96446	-0.672518	0.0238745	NO	1.52271	2.13629	0.488466	0.0365409	NO	2.43933	2.48526	0.0269118	0.939272	NO	2.93249	2.21639	-0.403914	0.0741624	NO
XLOC_021026	LK031850:351993:356941:1	GSBRNA2T00146351001	CDX87380	BnaA07g34930D	water	pathotype_3A	AT1G79440	aldehyde dehydrogenase 5F1	5.26303	9.61134	0.868844	0.00055029	NO	5.5805	11.1281	0.995741	0.00106894	NO	5.96977	9.97151	0.740137	0.00636642	NO	4.75722	5.37329	0.175687	0.567226	NO	3.24686	8.50979	1.39008	0.000497496	YES	4.64467	9.29692	1.00118	0.000209619	YES
XLOC_037116	LK031935:351603:355067:1	GSBRNA2T00114120001	CDY02483	BnaA08g00900D	water	pathotype_3A	AT1G54100	aldehyde dehydrogenase 7B4	72.9805	411.078	2.49383	0.00055029	YES	59.6165	89.8959	0.592544	0.0372459	NO	36.6337	36.7192	0.00336321	0.993114	NO	43.2072	142.586	1.72249	0.000717218	YES	24.3113	61.5937	1.34116	0.000497496	YES	26.1847	36.632	0.48438	0.0285057	NO
XLOC_097493	LK034000:10926:14566:1	GSBRNA2T00033883001	CDY61473	BnaC03g78230D	water	pathotype_3A	AT1G54100	aldehyde dehydrogenase 7B4	49.5165	250.675	2.33984	0.00055029	YES	46.8964	64.5709	0.461407	0.127305	NO	31.9906	37.8179	0.241421	0.549141	NO	29.6884	100.927	1.76534	0.000717218	YES	25.4816	54.9267	1.10805	0.000497496	YES	26.9307	47.0175	0.803946	0.000209619	NO
XLOC_044156	LK031993:25765:33089:1	GSBRNA2T00001302001	CDY09091	BnaA02g05170D	water	pathotype_3A	AT5G20960	aldehyde oxidase 1	2.07876	3.14615	0.597864	0.512306	NO	3.01078	6.68129	1.14999	0.16449	NO	4.385	23.4827	2.42095	0.0125071	YES	2.41492	2.81036	0.21878	0.905114	NO	5.53713	10.6866	0.948593	0.30656	NO	5.75914	24.8999	2.11221	0.000396508	YES
XLOC_047587	LK032020:240772:246380:1	GSBRNA2T00061440001	CDY12326	BnaA06g20180D	water	pathotype_3A	AT3G43600	aldehyde oxidase 2	1.52048	1.04722	-0.537968	0.00102213	NO	2.00247	1.36883	-0.548841	0.00566951	NO	1.78985	1.90545	0.0902931	0.778988	NO	1.22428	1.17362	-0.0609754	0.859507	NO	1.51236	2.40993	0.67219	0.000497496	NO	1.19233	2.69701	1.17758	0.000209619	YES
XLOC_067541	LK032264:395890:400568:1	GSBRNA2T00046522001	CDY30951	BnaA06g19620D	water	pathotype_3A	AT3G43600	aldehyde oxidase 2	1.74958	2.01981	0.207211	0.347368	NO	1.41216	1.56478	0.148058	0.660953	NO	1.56377	1.5718	0.00738932	0.983201	NO	5.0428	4.26205	-0.242677	0.326937	NO	2.44073	4.67951	0.939045	0.000497496	NO	2.05111	4.45031	1.1175	0.000209619	YES
XLOC_036430	LK031929:23988:26517:-1	GSBRNA2T00112872001	CDY01751	BnaC06g27910D	water	pathotype_3A	AT1G69740	Aldolase superfamily protein	4.68263	5.43487	0.214926	0.463926	NO	4.4611	4.67031	0.0661188	0.918735	NO	3.3839	6.38309	0.915568	0.00311842	NO	5.59305	6.36485	0.186491	0.595253	NO	5.34337	8.54013	0.676508	0.00746345	NO	3.90347	8.11944	1.05662	0.000209619	YES
XLOC_016858	LK032425:237738:240463:-1	GSBRNA2T00066184001	CDY38533	BnaC03g26640D	water	pathotype_3A	AT2G26800	Aldolase superfamily protein	11.0998	13.3174	0.262779	0.271051	NO	10.2978	11.2905	0.132776	0.766087	NO	11.0696	7.29728	-0.601172	0.0507526	NO	11.3812	14.4962	0.349022	0.138759	NO	16.2771	12.2484	-0.41025	0.119847	NO	20.378	7.93225	-1.36121	0.000209619	YES
XLOC_039364	LK031955:135062:137357:-1	GSBRNA2T00118624001	CDY04467	BnaA07g12930D	water	pathotype_3A	AT2G26800	Aldolase superfamily protein	9.46376	10.5824	0.161181	0.552198	NO	10.8712	11.0811	0.0275899	0.966245	NO	11.6967	6.79261	-0.784064	0.00780797	NO	7.60498	9.50323	0.321473	0.212157	NO	10.2542	7.65763	-0.421242	0.099726	NO	11.2251	5.50905	-1.02685	0.000209619	YES
XLOC_075685	LK032425:237738:240463:-1	GSBRNA2T00066184001	CDY38533	BnaC03g26640D	water	pathotype_3A	AT2G26800	Aldolase superfamily protein	12.2859	12.1547	-0.0154893	0.966152	NO	14.0028	13.1656	-0.0889421	0.873937	NO	16.2416	9.20752	-0.818809	0.00916241	NO	9.55762	12.4384	0.380078	0.0939506	NO	14.2122	10.6321	-0.418703	0.108019	NO	17.4432	7.08717	-1.29938	0.000209619	YES
XLOC_081287	LK032567:1075:3929:1	GSBRNA2T00077201001	CDY43716	BnaAnng07310D	water	pathotype_3A	AT2G36460	Aldolase superfamily protein	2.13509	0.982261	-1.12012	0.00055029	YES	4.87438	1.72038	-1.50249	0.00106894	YES	6.28087	1.07427	-2.54761	0.000592385	YES	0.816204	0.553733	-0.55974	0.194745	NO	4.28351	0.689692	-2.63477	0.000497496	YES	2.8169	0.608425	-2.21096	0.00735098	YES
XLOC_000555	LK031787:896354:898145:-1	GSBRNA2T00098683001	CDX67550	BnaA07g15900D	water	pathotype_3A	AT3G52930	Aldolase superfamily protein	187.052	162.18	-0.205843	0.526546	NO	137.91	109.567	-0.331914	0.340439	NO	156.721	330.237	1.0753	0.00752978	YES	479.097	224.13	-1.09598	0.000717218	YES	157.501	172.465	0.130943	0.767099	NO	155.908	475.515	1.6088	0.000209619	YES
XLOC_009141	LK035182:7896:9795:1	GSBRNA2T00053318001	CDY66283	BnaCnng50220D	water	pathotype_3A	AT3G52930	Aldolase superfamily protein	86.974	88.5399	0.0257436	0.941184	NO	103.83	80.4511	-0.368039	0.240821	NO	127.298	230.14	0.854302	0.0244914	NO	221.663	100.309	-1.14392	0.000717218	YES	109.075	106.652	-0.0324095	0.94092	NO	130.401	319.274	1.29184	0.000209619	YES
XLOC_048646	LK031787:896354:898145:-1	GSBRNA2T00098683001	CDX67550	BnaA07g15900D	water	pathotype_3A	AT3G52930	Aldolase superfamily protein	324.674	267.69	-0.278429	0.414738	NO	250.838	212.521	-0.239151	0.588	NO	325.753	495.109	0.603968	0.237415	NO	498.096	271.171	-0.877221	0.000717218	NO	204.966	185.499	-0.143973	0.746279	NO	241.452	502.631	1.05776	0.000209619	YES
XLOC_101485	LK035182:7896:9795:1	GSBRNA2T00053318001	CDY66283	BnaCnng50220D	water	pathotype_3A	AT3G52930	Aldolase superfamily protein	109.01	90.0379	-0.275856	0.311222	NO	115.981	84.9724	-0.448822	0.13282	NO	144.127	280.462	0.960465	0.0139599	NO	212.21	94.4768	-1.16746	0.000717218	YES	107.439	96.0034	-0.16236	0.669589	NO	125.226	312.203	1.31795	0.000209619	YES
XLOC_021025	LK031850:344927:347313:1	GSBRNA2T00146348001	CDX87378	BnaA07g34950D	water	pathotype_3A	AT1G79470	Aldolase-type TIM barrel family protein	15.7706	8.71061	-0.856392	0.00055029	NO	8.96033	7.48339	-0.25986	0.443307	NO	9.78786	19.5135	0.995407	0.00154454	NO	29.4395	14.3986	-1.03182	0.000717218	YES	9.34414	11.8693	0.345101	0.183236	NO	8.35706	27.2019	1.70264	0.000209619	YES
XLOC_022309	LK031855:1565367:1567653:-1	GSBRNA2T00148102001	CDX88544	BnaC06g39880D	water	pathotype_3A	AT1G79470	Aldolase-type TIM barrel family protein	8.91348	5.23802	-0.766967	0.00055029	NO	9.89222	7.61371	-0.377695	0.192696	NO	9.50444	22.3	1.23037	0.000592385	YES	17.156	8.68378	-0.982318	0.000717218	NO	8.29444	11.1563	0.427642	0.089354	NO	8.18274	34.5403	2.07762	0.000209619	YES
XLOC_031122	LK031896:159802:160891:1	GSBRNA2T00103778001	CDX96897	BnaC02g30350D	water	pathotype_3A	AT3G14150	Aldolase-type TIM barrel family protein	0.971922	1.16503	0.26146	0.399689	NO	0.70903	1.63585	1.20612	0.00106894	YES	0.759953	2.00953	1.40288	0.000592385	YES	7.57412	8.63509	0.189133	0.600908	NO	8.44295	6.04803	-0.481282	0.0765576	NO	10.2721	8.02889	-0.355452	0.160042	NO
XLOC_090536	LK032309:349486:351970:1	GSBRNA2T00054009001	CDY33247	BnaC01g37200D	water	pathotype_3A	AT3G14150	Aldolase-type TIM barrel family protein	6.60651	9.16969	0.472985	0.231726	NO	6.64461	11.2211	0.755958	0.0863976	NO	7.68076	13.7388	0.838935	0.111815	NO	7.44286	8.20544	0.140724	0.862098	NO	11.2644	14.6818	0.382258	0.42994	NO	8.77986	22.1546	1.33534	0.000396508	YES
XLOC_093676	LK033417:16670:19156:-1	GSBRNA2T00017143001	CDY55631	BnaA03g58240D	water	pathotype_3A	AT4G18360	Aldolase-type TIM barrel family protein	36.3699	56.8009	0.643169	0.00225518	NO	30.4289	29.3262	-0.053252	0.929763	NO	41.6269	20.6783	-1.0094	0.00109135	YES	45.3789	42.5119	-0.0941549	0.825135	NO	37.8443	25.7654	-0.554641	0.0299468	NO	41.4928	15.5804	-1.41313	0.000209619	YES
XLOC_095528	LK033671:6492:8177:-1	GSBRNA2T00023643001	CDY58476	BnaA03g58470D	water	pathotype_3A	AT4G21320	Aldolase-type TIM barrel family protein	2.68727	2.21492	-0.278887	0.365272	NO	2.03164	1.23631	-0.716602	0.0161443	NO	3.7192	2.04033	-0.86619	0.0110076	NO	4.19577	2.61012	-0.684819	0.00530415	NO	5.63754	2.33162	-1.27373	0.000497496	YES	4.40459	1.864	-1.24061	0.000209619	YES
XLOC_003534	LK031791:764814:767067:-1	GSBRNA2T00140330001	CDX70501	BnaC03g05850D	water	pathotype_3A	AT5G13420	Aldolase-type TIM barrel family protein	1.69684	5.30857	1.64547	0.00055029	YES	1.97913	1.67742	-0.238622	0.538584	NO	3.17067	3.04654	-0.057616	0.901567	NO	2.92817	4.58533	0.647026	0.00294719	NO	3.36851	3.83089	0.185569	0.553105	NO	7.90935	5.41584	-0.546374	0.017968	NO
XLOC_011869	LK031815:1127889:1130198:-1	GSBRNA2T00129921001	CDX78519	BnaA03g04310D	water	pathotype_3A	AT5G13420	Aldolase-type TIM barrel family protein	4.45503	9.15476	1.03909	0.00055029	YES	4.92553	5.92031	0.265394	0.449278	NO	8.07704	8.69542	0.106429	0.793073	NO	6.62346	9.958	0.588271	0.00663374	NO	9.95211	11.567	0.21694	0.451636	NO	13.7694	13.8475	0.00815984	0.97254	NO
XLOC_052064	LK032064:442723:445220:1	GSBRNA2T00091086001	CDY16492	BnaA08g02750D	water	pathotype_3A	AT5G13420	Aldolase-type TIM barrel family protein	1.31746	1.36137	0.0472925	0.888816	NO	1.2156	1.06086	-0.196443	0.600803	NO	0.684097	1.55817	1.18758	0.000592385	YES	2.47727	2.08562	-0.248275	0.448946	NO	2.04274	2.69002	0.397111	0.129878	NO	0.790058	2.13875	1.43674	0.000209619	YES
XLOC_020037	LK031845:923810:926916:-1	GSBRNA2T00144441001	CDX86321	BnaA06g30380D	water	pathotype_3A	AT5G48220	Aldolase-type TIM barrel family protein	1.49917	2.90115	0.95246	0.0471883	NO	1.28598	1.70157	0.403994	0.630875	NO	1.19537	1.86336	0.640446	0.309113	NO	1.249	1.49794	0.262208	0.729358	NO	0.899892	1.76742	0.973821	0.131722	NO	1.08709	2.27151	1.06318	0.0159486	YES
XLOC_003810	LK031791:3378524:3384407:-1	GSBRNA2T00140978001	CDX71035	BnaC03g11190D	water	pathotype_3A	AT5G60360	aleurain-like protease	5.44542	4.0828	-0.415484	0.087132	NO	11.8391	5.46566	-1.11509	0.00106894	YES	4.25928	1.41797	-1.58678	0.000592385	YES	7.88495	8.41664	0.0941428	0.827783	NO	15.0916	8.99669	-0.74628	0.0020275	NO	4.61256	1.29983	-1.82725	0.000209619	YES
XLOC_003816	LK031791:3416791:3419896:-1	GSBRNA2T00140989001	CDX71045	BnaC03g11290D	water	pathotype_3A	AT5G60360	aleurain-like protease	0.59634	0.520188	-0.197104	1	NO	2.1006	1.11651	-0.911801	0.00106894	NO	1.35108	0.641894	-1.0737	0.00109135	YES	0.5	0.5	0	1	NO	0.5	0.5	0	1	NO	0.5	0.5	0	1	NO
XLOC_022439	LK031856:792229:796426:1	GSBRNA2T00148811001	CDX88755	BnaA03g08940D	water	pathotype_3A	AT5G60360	aleurain-like protease	2.1777	1.30723	-0.736293	0.00263824	NO	8.6604	4.24326	-1.02926	0.00106894	YES	3.35256	1.10251	-1.60447	0.000592385	YES	1.08099	0.964392	-0.164656	0.602478	NO	1.79236	0.860879	-1.05798	0.000497496	YES	1.05341	0.558627	-0.915107	0.0113305	NO
XLOC_055521	LK032100:338532:339703:1	GSBRNA2T00009532001	CDY19784	BnaA09g04370D	water	pathotype_3A	AT5G60360	aleurain-like protease	2.01593	0.543777	-1.89036	0.00842015	YES	1.16522	0.740083	-0.654846	0.10856	NO	0.975422	0.707237	-0.463833	0.28677	NO	2.07302	1.31066	-0.661444	0.108834	NO	8.49514	2.61745	-1.69848	0.231748	NO	1.49488	4.44713	1.57285	0.0411089	YES
XLOC_068215	LK032274:222514:224918:-1	GSBRNA2T00047869001	CDY31550	BnaA10g13210D	water	pathotype_3A	AT5G60360	aleurain-like protease	3.95708	6.99364	0.821607	0.00055029	NO	6.19966	9.49893	0.615576	0.00869799	NO	6.08697	12.0696	0.987582	0.000592385	NO	3.42454	3.59478	0.0699933	0.893524	NO	7.89495	13.5239	0.776509	0.000922584	NO	6.73381	19.3164	1.52033	0.000209619	YES
XLOC_046556	LK031790:3302794:3304353:1	GSBRNA2T00136253001	CDX70142	BnaA10g24910D	water	pathotype_3A	AT5G05610	alfin-like 1	1.57677	0.574961	-1.45544	0.30569	NO	3.17781	2.18837	-0.538176	0.485861	NO	1.99609	4.16822	1.06225	0.0683326	NO	2.51174	1.40524	-0.837873	0.160139	NO	3.39093	1.23796	-1.45371	0.0350124	YES	3.33849	6.7926	1.02477	0.00713135	YES
XLOC_107195	LK043181:1162:2936:1	GSBRNA2T00007287001	CDY70751	BnaAnng34840D	water	pathotype_3A	AT5G20510	alfin-like 5	12.0334	10.4025	-0.210113	0.433335	NO	7.74827	12.203	0.65529	0.0109654	NO	12.6573	23.3001	0.880366	0.00416156	NO	13.237	8.41661	-0.653265	0.00485294	NO	9.98146	17.0065	0.768763	0.000922584	NO	8.61975	28.9694	1.74881	0.000209619	YES
XLOC_038337	LK031944:467573:469072:-1	GSBRNA2T00116304001	CDY03570	BnaC03g68290D	water	pathotype_3A	AT4G29680	Alkaline-phosphatase-like family protein	0.630521	0.782364	0.311296	1	NO	0.579204	1.18028	1.02698	0.0706149	NO	0.583699	1.53984	1.39948	0.0112789	YES	0.633274	0.695501	0.135223	1	NO	0.527952	1.07922	1.0315	0.013948	YES	0.640156	0.897378	0.487292	0.0280179	NO
XLOC_081058	LK032560:76044:76953:-1	GSBRNA2T00076802001	CDY43519	BnaA01g07250D	water	pathotype_3A	AT4G29690	Alkaline-phosphatase-like family protein	5.19211	4.63973	-0.16228	0.695074	NO	5.79822	7.26144	0.324646	0.4539	NO	2.98389	2.7936	-0.0950689	0.864816	NO	6.69596	7.04684	0.0736855	0.904744	NO	8.70035	29.0659	1.74018	0.000497496	YES	5.2539	3.24062	-0.697119	0.0110038	NO
XLOC_041724	LK031973:250601:252143:1	GSBRNA2T00123018001	CDY06783	BnaC01g08820D	water	pathotype_3A	AT4G29700	Alkaline-phosphatase-like family protein	9.74046	6.59291	-0.563075	0.00898303	NO	7.65175	7.65027	-0.000279073	0.99845	NO	4.88684	2.06105	-1.24552	0.000592385	YES	25.651	13.5269	-0.923184	0.000717218	NO	23.2088	30.3932	0.389077	0.154829	NO	11.6159	3.9003	-1.57444	0.000209619	YES
XLOC_081059	LK032560:77858:79207:-1	GSBRNA2T00076803001	CDY43520	BnaA01g07240D	water	pathotype_3A	AT4G29700	Alkaline-phosphatase-like family protein	17.4864	9.44658	-0.888369	0.00055029	NO	13.95	17.048	0.289337	0.388289	NO	6.37358	2.20197	-1.53331	0.000592385	YES	32.75	20.4806	-0.677237	0.000717218	NO	22.1164	33.0436	0.579254	0.0296066	NO	5.65648	1.32604	-2.09278	0.000209619	YES
XLOC_081057	LK032560:75574:75975:-1	GSBRNA2T00076801001	CDY43518	BnaA01g07260D	water	pathotype_3A	AT4G29710	Alkaline-phosphatase-like family protein	17.4363	15.1653	-0.20132	0.619143	NO	14.4861	23.3852	0.690927	0.0423679	NO	18.3875	6.6517	-1.46693	0.00109135	YES	20.7802	17.2814	-0.265989	0.54835	NO	18.9743	40.7995	1.1045	0.000497496	YES	16.4294	7.19278	-1.19166	0.000574445	YES
XLOC_032983	LK031906:464373:467557:1	GSBRNA2T00106708001	CDX98655	BnaA03g44400D	water	pathotype_3A	AT4G20070	allantoate amidohydrolase	32.0862	25.7976	-0.314716	0.202698	NO	15.9723	9.83968	-0.698889	0.00357432	NO	15.4181	11.336	-0.443713	0.173993	NO	47.2192	21.2859	-1.14948	0.000717218	YES	18.4542	10.1592	-0.861161	0.000497496	NO	15.0686	16.7559	0.153124	0.505662	NO
XLOC_036138	LK031927:1142625:1145915:1	GSBRNA2T00112691001	CDY01635	BnaC07g36250D	water	pathotype_3A	AT4G20070	allantoate amidohydrolase	46.6613	39.8903	-0.226189	0.403577	NO	20.0778	12.3037	-0.706509	0.00357432	NO	19.9924	14.7901	-0.43482	0.17936	NO	62.7406	27.6493	-1.18216	0.000717218	YES	23.8939	13.0979	-0.867307	0.000497496	NO	19.6152	14.8075	-0.405644	0.0646274	NO
XLOC_017045	LK031833:519199:520176:1	GSBRNA2T00139182001	CDX83551	BnaC07g22910D	water	pathotype_3A	AT3G25770	allene oxide cyclase 2	3.67499	1.54286	-1.25213	0.00055029	YES	3.24897	2.92229	-0.152883	0.803335	NO	3.93702	3.84031	-0.0358813	0.945815	NO	2.99871	4.38873	0.549462	0.0734429	NO	6.95326	3.65555	-0.927601	0.0020275	NO	11.6622	5.77907	-1.01293	0.000209619	YES
XLOC_038927	LK031949:1002659:1003573:1	GSBRNA2T00117871001	CDY04177	BnaA09g19550D	water	pathotype_3A	AT3G25770	allene oxide cyclase 2	2.96099	1.10516	-1.42182	0.00145941	YES	4.49119	4.4324	-0.0190097	0.979743	NO	5.57946	4.46676	-0.320897	0.460107	NO	1.28534	4.67819	1.8638	0.000717218	YES	7.40355	3.94981	-0.906434	0.00365145	NO	20.454	2.8584	-2.8391	0.000209619	YES
XLOC_048933	LK032037:76086:77082:1	GSBRNA2T00077985001	CDY13582	BnaA06g33410D	water	pathotype_3A	AT3G25770	allene oxide cyclase 2	5.18907	0.990287	-2.38956	0.00055029	YES	10.0225	5.44032	-0.881478	0.00106894	NO	6.50027	5.39488	-0.268909	0.5385	NO	3.87071	7.78201	1.00754	0.000717218	YES	18.3705	6.7212	-1.4506	0.000497496	YES	31.1748	7.72782	-2.01225	0.000209619	YES
XLOC_096458	LK033814:17604:18518:-1	GSBRNA2T00027807001	CDY59869	BnaC09g52570D	water	pathotype_3A	AT3G25770	allene oxide cyclase 2	22.9655	9.67456	-1.2472	0.00055029	YES	24.4615	35.1529	0.523131	0.0423679	NO	42.4498	18.7156	-1.18152	0.000592385	YES	10.3295	32.5276	1.65489	0.000717218	YES	32.8481	14.7406	-1.15601	0.000497496	YES	73.0032	7.11622	-3.35878	0.000209619	YES
XLOC_038928	LK031949:1012600:1013700:1	GSBRNA2T00117873001	CDY04179	BnaA09g19570D	water	pathotype_3A	AT3G25780	allene oxide cyclase 3	258.849	123.129	-1.07194	0.00055029	YES	336.364	402.222	0.257969	0.566913	NO	482.812	308.936	-0.644154	0.136268	NO	181.374	300.502	0.728407	0.00189698	NO	480.57	243.769	-0.979232	0.00796653	NO	800.159	155.766	-2.36091	0.000209619	YES
XLOC_096457	LK033814:7572:8565:-1	GSBRNA2T00027803001	CDY59866	BnaC09g52550D	water	pathotype_3A	AT3G25780	allene oxide cyclase 3	120.65	49.2628	-1.29226	0.00055029	YES	172.918	200.639	0.214514	0.599819	NO	259.418	124.321	-1.06121	0.00154454	YES	68.5505	126.885	0.888282	0.000717218	NO	215.885	92.5516	-1.22193	0.000497496	YES	422.461	55.4721	-2.92898	0.000209619	YES
XLOC_037072	LK031934:758392:759981:-1	GSBRNA2T00113997001	CDY02409	BnaA02g23180D	water	pathotype_3A	AT5G42650	allene oxide synthase	36.8252	11.4475	-1.68566	0.00055029	YES	48.771	56.6717	0.216605	0.575991	NO	72.0812	73.2737	0.0236724	0.960578	NO	44.2567	89.9548	1.0233	0.000717218	YES	160.482	79.0228	-1.02207	0.0013105	YES	208.031	80.1268	-1.37644	0.000209619	YES
XLOC_059967	LK032151:50902:52599:1	GSBRNA2T00024361001	CDY23912	BnaC02g29610D	water	pathotype_3A	AT5G42650	allene oxide synthase	99.7582	32.5579	-1.61543	0.00055029	YES	121.887	134.955	0.146934	0.772004	NO	172.104	162.57	-0.0822196	0.877283	NO	74.453	141.746	0.928906	0.000717218	NO	202.875	111.2	-0.867434	0.0197016	NO	254.011	113.06	-1.1678	0.000209619	YES
XLOC_084424	LK032678:80459:81356:-1	GSBRNA2T00085861001	CDY46600	BnaCnng14220D	water	pathotype_3A	AT3G22820	allergen-related	1.34047	2.53069	0.91679	0.00870085	NO	0.725823	1.28618	0.825402	0.0759794	NO	0.687405	1.41129	1.03779	0.0356055	YES	1.48957	0.935585	-0.67096	0.0547242	NO	0.586445	1.1565	0.979703	0.139497	NO	0.543454	1.69801	1.64362	0.33667	NO
XLOC_060312	LK032155:339890:341134:-1	GSBRNA2T00026332001	CDY24228	BnaC01g38080D	water	pathotype_3A	AT2G38150	alpha 1,4-glycosyltransferase family protein	2.7643	1.23754	-1.15943	0.00055029	YES	3.66378	2.37591	-0.624853	0.0436262	NO	5.76821	2.67002	-1.11127	0.00382357	YES	0.5	0.5	0	1	NO	0.5	0.511803	0.0336602	1	NO	0.5	0.5	0	1	NO
XLOC_080907	LK032554:124165:125412:-1	GSBRNA2T00076450001	CDY43382	BnaA01g30130D	water	pathotype_3A	AT2G38150	alpha 1,4-glycosyltransferase family protein	8.33358	1.70682	-2.28763	0.00055029	YES	11.7437	14.1687	0.27082	0.459581	NO	25.9454	9.56263	-1.44	0.000592385	YES	3.0964	5.54667	0.84103	0.00132988	NO	16.984	4.44002	-1.93554	0.000497496	YES	25.2319	3.07987	-3.03431	0.000209619	YES
XLOC_058070	LK032128:374531:375727:1	GSBRNA2T00018585001	CDY22177	BnaC01g39240D	water	pathotype_3A	AT3G09020	alpha 1,4-glycosyltransferase family protein	2.97873	6.19223	1.05576	0.00055029	YES	3.22513	2.93752	-0.134759	0.806681	NO	3.61303	4.09595	0.180989	0.653613	NO	4.54301	4.04749	-0.166621	0.684408	NO	2.551	3.05233	0.258848	0.401788	NO	3.41489	4.65521	0.447007	0.0808162	NO
XLOC_082323	LK032599:31891:33310:1	GSBRNA2T00080651001	CDY44675	BnaA05g29310D	water	pathotype_3A	AT3G09020	alpha 1,4-glycosyltransferase family protein	4.80106	9.97241	1.05459	0.00055029	YES	4.45507	7.04296	0.660734	0.0069207	NO	10.849	10.2504	-0.0818819	0.848828	NO	8.2215	8.62921	0.0698269	0.885504	NO	6.44914	8.23673	0.352965	0.185597	NO	17.1392	13.0511	-0.393128	0.0807295	NO
XLOC_091432	LK033163:28035:29255:1	GSBRNA2T00008525001	CDY53091	BnaCnng24210D	water	pathotype_3A	AT3G09020	alpha 1,4-glycosyltransferase family protein	12.0586	27.711	1.2004	0.00055029	YES	9.21874	14.0836	0.611375	0.0146207	NO	22.4068	17.7442	-0.336589	0.333851	NO	15.2701	14.0391	-0.121259	0.747291	NO	8.53095	11.4406	0.423384	0.10342	NO	19.2157	10.9848	-0.806777	0.000209619	NO
XLOC_045648	LK032003:808862:810097:-1	GSBRNA2T00032426001	CDY10490	BnaCnng03910D	water	pathotype_3A	AT5G01250	alpha 1,4-glycosyltransferase family protein	1.77564	2.53801	0.515359	0.0591319	NO	1.45689	1.4323	-0.0245602	0.970831	NO	2.16241	1.62632	-0.411029	0.257086	NO	2.66452	1.64346	-0.697139	0.00663374	NO	1.8482	1.41252	-0.387846	0.17505	NO	2.24181	1.02551	-1.12832	0.000396508	YES
XLOC_066374	LK032244:447152:452941:-1	GSBRNA2T00043725001	CDY29828	BnaC05g31620D	water	pathotype_3A	AT3G20440	Alpha amylase family protein	1.08482	1.02317	-0.0844086	0.865597	NO	1.17693	1.22088	0.0528833	0.964189	NO	0.942653	1.69291	0.844707	0.0710845	NO	1.24476	1.29855	0.0610408	0.931672	NO	1.15751	2.97856	1.36359	0.000497496	YES	0.882492	2.55086	1.53133	0.00184113	YES
XLOC_093025	LK033339:26267:32263:-1	GSBRNA2T00014452001	CDY54647	BnaA05g36120D	water	pathotype_3A	AT3G20440	Alpha amylase family protein	1.58027	1.56949	-0.00987524	0.977289	NO	1.52361	1.96597	0.367748	0.373468	NO	1.21199	2.42291	0.999363	0.00382357	NO	1.75963	1.83595	0.0612547	0.914029	NO	1.50369	4.32619	1.52459	0.000497496	YES	1.39786	3.93526	1.49324	0.000209619	YES
XLOC_006398	LK031814:1201949:1205008:-1	GSBRNA2T00129414001	CDX78118	BnaA09g33130D	water	pathotype_3A	AT3G52720	alpha carbonic anhydrase 1	1.60874	0.855942	-0.910346	0.00055029	NO	4.32565	2.36459	-0.871327	0.00106894	NO	3.61873	1.5807	-1.19492	0.000592385	YES	4.30365	1.60362	-1.42423	0.000717218	YES	14.179	3.95928	-1.84045	0.000497496	YES	5.07669	2.22353	-1.19104	0.000209619	YES
XLOC_011380	LK031814:1201949:1205008:-1	GSBRNA2T00129414001	CDX78118	BnaA09g33130D	water	pathotype_3A	AT3G52720	alpha carbonic anhydrase 1	1.42887	0.701501	-1.02635	0.00055029	YES	2.79512	1.45805	-0.938873	0.00106894	NO	2.27592	0.73128	-1.63795	0.000592385	YES	2.84615	1.21198	-1.23164	0.000717218	YES	8.38414	2.0778	-2.01261	0.000497496	YES	3.24808	0.911539	-1.83321	0.000209619	YES
XLOC_018425	LK032152:250317:254549:-1	GSBRNA2T00024488001	CDY23976	BnaC03g17150D	water	pathotype_3A	AT1G08080	alpha carbonic anhydrase 7	3.38137	1.02082	-1.72788	0.00055029	YES	12.5774	4.98718	-1.33454	0.00106894	YES	4.9698	1.80641	-1.46006	0.000592385	YES	4.12032	3.59626	-0.196259	0.63915	NO	11.4343	3.8248	-1.57991	0.000497496	YES	7.96049	2.55127	-1.64164	0.000209619	YES
XLOC_060067	LK032152:250317:254549:-1	GSBRNA2T00024488001	CDY23976	BnaC03g17150D	water	pathotype_3A	AT1G08080	alpha carbonic anhydrase 7	20.5522	4.19624	-2.29212	0.00055029	YES	89.7469	51.1685	-0.810606	0.00106894	NO	77.0526	30.5211	-1.33604	0.000592385	YES	15.302	20.6147	0.429953	0.0954267	NO	100.67	27.4986	-1.8722	0.000497496	YES	139.394	25.4407	-2.45396	0.000209619	YES
XLOC_046297	LK032009:239785:242992:1	GSBRNA2T00049068001	CDY11097	BnaC06g23490D	water	pathotype_3A	AT1G73680	alpha dioxygenase	0.940505	0.657092	-0.51734	0.00186121	NO	1.12762	0.896548	-0.330827	0.140187	NO	1.36434	0.615036	-1.14946	0.000592385	YES	0.714622	0.644727	-0.148492	1	NO	0.876684	0.682256	-0.361744	0.0202806	NO	0.968113	0.679059	-0.511639	0.00198948	NO
XLOC_096630	LK033847:505:3759:-1	GSBRNA2T00028223001	CDY60131	BnaA07g38980D	water	pathotype_3A	AT1G73680	alpha dioxygenase	1.5611	3.58604	1.19983	0.00055029	YES	1.24611	1.26718	0.0241992	0.965107	NO	1.04713	0.741886	-0.497166	0.0134887	NO	1.6337	1.28654	-0.344647	0.120736	NO	0.914416	1.04517	0.192812	0.341995	NO	0.893002	0.671255	-0.411802	0.0053887	NO
XLOC_041521	LK031971:146372:147059:-1	GSBRNA2T00122646001	CDY06531	BnaC02g12550D	water	pathotype_3A	AT2G40095	Alpha/beta hydrolase related protein	3.46566	3.98654	0.202007	0.679557	NO	3.89211	5.32544	0.452348	0.385991	NO	3.38058	3.52252	0.0593371	0.922953	NO	3.54858	5.15339	0.53828	0.165588	NO	5.65157	6.05562	0.099623	0.841745	NO	4.91629	2.08479	-1.23767	0.00184113	YES
XLOC_069241	LK032295:152488:155251:-1	GSBRNA2T00052446001	CDY32473	BnaA09g51230D	water	pathotype_3A	AT1G02660	alpha/beta-Hydrolases superfamily protein	36.9969	31.9122	-0.213296	0.415779	NO	37.8395	44.7409	0.241701	0.530738	NO	53.8093	25.3277	-1.08714	0.000592385	YES	23.1011	39.7354	0.782463	0.000717218	NO	40.3346	35.1635	-0.197939	0.572182	NO	62.0558	16.7444	-1.88989	0.000209619	YES
XLOC_074516	LK032400:236556:239077:1	GSBRNA2T00064050001	CDY37466	BnaC08g46040D	water	pathotype_3A	AT1G02660	alpha/beta-Hydrolases superfamily protein	9.11203	7.00605	-0.379171	0.0754523	NO	8.8658	9.95845	0.16767	0.665859	NO	13.0149	6.71632	-0.954421	0.000592385	NO	5.27274	8.50934	0.690494	0.000717218	NO	8.19591	8.06518	-0.0231974	0.950323	NO	12.0566	4.23001	-1.51109	0.000209619	YES
XLOC_089519	LK032983:29937:32435:1	GSBRNA2T00003111001	CDY51303	BnaCnng20480D	water	pathotype_3A	AT1G02660	alpha/beta-Hydrolases superfamily protein	37.0612	23.521	-0.65596	0.00102213	NO	39.5856	39.7784	0.00700953	0.989208	NO	40.6507	20.6954	-0.97397	0.00154454	NO	19.6614	34.8467	0.825656	0.000717218	NO	31.8464	25.906	-0.297844	0.342386	NO	37.9211	11.5749	-1.712	0.000209619	YES
XLOC_045250	LK032001:260922:262343:1	GSBRNA2T00031959001	CDY10148	BnaC05g03910D	water	pathotype_3A	AT1G05800	alpha/beta-Hydrolases superfamily protein	0.742491	0.609517	-0.284707	1	NO	0.687156	0.841382	0.292123	0.258119	NO	1.81563	1.02511	-0.82469	0.00864657	NO	0.805024	0.844476	0.0690246	0.870634	NO	1.01586	0.803702	-0.337973	0.1164	NO	3.08773	0.728323	-2.0839	0.000209619	YES
XLOC_089541	LK032985:33225:34646:-1	GSBRNA2T00003208001	CDY51320	BnaA10g03530D	water	pathotype_3A	AT1G05800	alpha/beta-Hydrolases superfamily protein	1.05172	0.703521	-0.580091	0.0148061	NO	1.30291	1.4282	0.132459	0.787446	NO	3.28238	1.4764	-1.15266	0.00109135	YES	1.2503	1.55451	0.314184	0.306841	NO	2.26063	1.10488	-1.03284	0.000497496	YES	6.55116	0.734765	-3.1564	0.000209619	YES
XLOC_045355	LK033608:753:4080:-1	GSBRNA2T00022725001	CDY57813	BnaA10g28020D	water	pathotype_3A	AT1G06250	alpha/beta-Hydrolases superfamily protein	3.37494	4.60306	0.447731	0.0514833	NO	4.27105	3.45763	-0.304807	0.39016	NO	4.28226	2.70457	-0.662973	0.0466724	NO	2.36261	2.60544	0.141146	0.728698	NO	2.7303	1.98818	-0.457611	0.127293	NO	4.46157	1.89038	-1.23888	0.000209619	YES
XLOC_045373	LK032001:649354:651770:-1	GSBRNA2T00032050001	CDY10228	BnaC05g04710D	water	pathotype_3A	AT1G06800	alpha/beta-Hydrolases superfamily protein	21.5596	22.6838	0.0733319	0.807811	NO	17.1588	33.0518	0.94578	0.00106894	NO	32.1449	26.4909	-0.279093	0.424514	NO	13.1114	25.7507	0.97379	0.000717218	NO	20.0308	21.8377	0.124601	0.707068	NO	33.3664	16.1367	-1.04805	0.000209619	YES
XLOC_093171	LK032001:649354:651770:-1	GSBRNA2T00032050001	CDY10228	BnaC05g04710D	water	pathotype_3A	AT1G06800	alpha/beta-Hydrolases superfamily protein	151.093	172.294	0.189436	0.659649	NO	117.152	240.115	1.03534	0.00566951	YES	298.277	158.076	-0.916034	0.0923758	NO	91.663	161.06	0.813187	0.0222738	NO	145.4	133.496	-0.123231	0.853455	NO	340.446	95.291	-1.83701	0.000209619	YES
XLOC_103925	LK037056:2206:2533:1	GSBRNA2T00072102001	CDY68253	BnaAnng26630D	water	pathotype_3A	AT1G06800	alpha/beta-Hydrolases superfamily protein	0.5	0.5	0	1	NO	0.5	0.5	0	1	NO	0.5	0.5	0	1	NO	1.21899	1.13216	-0.106605	0.887917	NO	4.19828	2.34352	-0.841121	0.0216036	NO	5.028	1.00779	-2.31879	0.000209619	YES
XLOC_104899	LK038423:2469:3113:1	GSBRNA2T00081987001	CDY68993	BnaCnng61300D	water	pathotype_3A	AT1G08310	alpha/beta-Hydrolases superfamily protein	1.08649	1.43186	0.398225	0.264531	NO	1.57909	1.27673	-0.306635	0.559561	NO	1.44843	1.2477	-0.215216	0.644566	NO	2.90512	2.73001	-0.0896915	0.89667	NO	1.95087	1.83295	-0.0899502	0.834142	NO	3.87709	1.80494	-1.10302	0.000574445	YES
XLOC_056473	LK032110:523880:526687:1	GSBRNA2T00012848001	CDY20663	BnaC08g13950D	water	pathotype_3A	AT1G10040	alpha/beta-Hydrolases superfamily protein	5.70109	5.44158	-0.0672122	0.821965	NO	6.18971	8.24976	0.41448	0.114554	NO	7.80218	7.71178	-0.0168134	0.968747	NO	4.80392	6.67963	0.475556	0.0245119	NO	7.80321	7.44552	-0.0676951	0.840166	NO	10.4412	5.17532	-1.01256	0.000209619	YES
XLOC_056912	LK032115:110696:113252:-1	GSBRNA2T00015114001	CDY20966	BnaA08g25590D	water	pathotype_3A	AT1G10740	alpha/beta-Hydrolases superfamily protein	2.20066	1.67392	-0.394706	0.101047	NO	3.44902	3.05769	-0.173744	0.673531	NO	3.52889	2.83358	-0.316589	0.373016	NO	3.40533	5.21371	0.614516	0.00705518	NO	8.32136	5.33518	-0.641282	0.00988847	NO	8.90925	3.75223	-1.24756	0.000209619	YES
XLOC_092689	LK033293:52598:55030:-1	GSBRNA2T00013640001	CDY54240	BnaC08g49970D	water	pathotype_3A	AT1G10740	alpha/beta-Hydrolases superfamily protein	1.35329	3.46903	1.35806	0.00055029	YES	1.57291	1.05646	-0.574205	0.00814853	NO	0.854806	0.939354	0.136072	0.609904	NO	0.8387	1.51043	0.848733	0.000717218	NO	0.673536	0.81291	0.271341	0.0739331	NO	0.755352	0.672345	-0.167947	1	NO
XLOC_097390	LK033983:28188:30623:-1	GSBRNA2T00033665001	CDY61314	BnaAnng17510D	water	pathotype_3A	AT1G10740	alpha/beta-Hydrolases superfamily protein	4.66068	11.8535	1.3467	0.00055029	YES	5.34273	3.45803	-0.627627	0.0114899	NO	2.37318	2.09951	-0.176769	0.609977	NO	2.67967	6.27983	1.22867	0.000717218	YES	2.65962	2.74843	0.0473876	0.891215	NO	2.49469	1.53305	-0.702456	0.00213528	NO
XLOC_094055	LK033466:48204:50368:1	GSBRNA2T00017955001	CDY56180	BnaC05g49390D	water	pathotype_3A	AT1G13610	alpha/beta-Hydrolases superfamily protein	0.884151	1.00073	0.178685	0.509479	NO	1.50529	0.99971	-0.59046	0.0265109	NO	1.77834	1.03309	-0.783569	0.0147038	NO	1.69959	0.792303	-1.10106	0.000717218	YES	2.73727	1.15813	-1.24094	0.000497496	YES	2.49159	0.824213	-1.59598	0.000209619	YES
XLOC_052545	LK031902:1241623:1243549:1	GSBRNA2T00105520001	CDX98133	BnaA06g08840D	water	pathotype_3A	AT1G13820	alpha/beta-Hydrolases superfamily protein	5.55391	5.9146	0.0907768	0.81016	NO	2.72748	3.66154	0.424882	0.291159	NO	4.20909	11.4002	1.43748	0.0019633	YES	4.87784	4.77965	-0.0293375	0.968464	NO	2.99096	2.10486	-0.506884	0.15104	NO	3.63976	2.20561	-0.722666	0.0198503	NO
XLOC_031064	LK031895:903199:904898:-1	GSBRNA2T00102995001	CDX96768	BnaA08g23110D	water	pathotype_3A	AT1G17430	alpha/beta-Hydrolases superfamily protein	19.2248	13.9165	-0.466172	0.0285421	NO	16.7795	16.1532	-0.0548797	0.926576	NO	18.8901	8.66602	-1.12419	0.000592385	YES	1.62894	1.16678	-0.481396	0.0679825	NO	1.97551	1.74377	-0.180015	0.571578	NO	1.61131	1.24616	-0.370746	0.135085	NO
XLOC_030875	LK031895:722654:725340:1	GSBRNA2T00102937001	CDX96722	BnaA08g22650D	water	pathotype_3A	AT1G18360	alpha/beta-Hydrolases superfamily protein	0.801602	0.729406	-0.136164	1	NO	0.74009	0.892395	0.269982	0.357562	NO	0.813422	1.23126	0.59806	0.0429887	NO	0.8505	0.737028	-0.206592	0.427339	NO	0.944439	1.57562	0.73839	0.00365145	NO	0.878406	2.23267	1.34581	0.000209619	YES
XLOC_031015	LK031895:541282:542259:-1	GSBRNA2T00102886001	CDX96674	BnaA08g22170D	water	pathotype_3A	AT1G19190	alpha/beta-Hydrolases superfamily protein	3.89639	7.15897	0.877614	0.0248008	NO	3.31909	4.62012	0.477143	0.291483	NO	6.14186	3.00973	-1.02904	0.026846	YES	4.29682	4.47887	0.0598655	0.946747	NO	3.55985	2.74914	-0.372836	0.461186	NO	4.44051	1.87166	-1.24641	0.000209619	YES
XLOC_057607	LK032123:137620:141791:-1	GSBRNA2T00016167001	CDY21679	BnaA09g44300D	water	pathotype_3A	AT1G19190	alpha/beta-Hydrolases superfamily protein	326.008	202.348	-0.688069	0.00898303	NO	301.584	340.216	0.173891	0.764465	NO	453.433	372.27	-0.28454	0.614853	NO	248.958	300.858	0.27318	0.434979	NO	374.117	291.344	-0.360766	0.444492	NO	559.887	203.243	-1.46193	0.000209619	YES
XLOC_078385	LK032488:76200:77171:1	GSBRNA2T00072319001	CDY41024	BnaC05g14820D	water	pathotype_3A	AT1G19190	alpha/beta-Hydrolases superfamily protein	13.787	13.4384	-0.0369472	0.913818	NO	17.4526	20.4216	0.226654	0.536502	NO	45.6865	21.4615	-1.09002	0.000592385	YES	15.2375	14.538	-0.0677974	0.889004	NO	27.7705	16.5463	-0.747045	0.0020275	NO	42.6822	15.518	-1.45969	0.000209619	YES
XLOC_081755	LK032580:92505:94683:-1	GSBRNA2T00079593001	CDY44139	BnaA09g31130D	water	pathotype_3A	AT1G23330	alpha/beta-Hydrolases superfamily protein	9.38721	7.29801	-0.363193	0.104647	NO	8.25898	13.2702	0.684155	0.00430812	NO	17.5604	11.0419	-0.669337	0.022603	NO	5.34821	6.07712	0.184332	0.585477	NO	10.3905	7.53904	-0.462812	0.0690883	NO	13.4158	5.26073	-1.3506	0.000209619	YES
XLOC_060222	LK032154:604556:606288:1	GSBRNA2T00024796001	CDY24174	BnaC03g57030D	water	pathotype_3A	AT1G29840	alpha/beta-Hydrolases superfamily protein	4.77892	4.20726	-0.183804	0.538771	NO	4.4697	5.45185	0.286568	0.429259	NO	6.70375	4.27207	-0.650033	0.0447167	NO	4.49476	2.93947	-0.612688	0.0117613	NO	5.12867	3.64181	-0.493929	0.0609921	NO	6.62018	3.10087	-1.0942	0.000209619	YES
XLOC_044650	LK031997:722281:723870:1	GSBRNA2T00031215001	CDY09593	BnaC05g23260D	water	pathotype_3A	AT1G30370	alpha/beta-Hydrolases superfamily protein	11.9456	23.429	0.971816	0.00055029	NO	6.92319	12.7448	0.8804	0.00106894	NO	14.4348	14.3145	-0.0120738	0.977077	NO	19.5647	17.1001	-0.194248	0.53144	NO	11.7365	19.4651	0.729888	0.00509989	NO	18.6732	7.98349	-1.22588	0.000209619	YES
XLOC_052659	LK032069:194764:196250:-1	GSBRNA2T00094970001	CDY17014	BnaA08g03780D	water	pathotype_3A	AT1G47480	alpha/beta-Hydrolases superfamily protein	17.0028	9.58161	-0.827432	0.00055029	NO	21.1635	19.6655	-0.105911	0.83452	NO	19.075	11.7046	-0.704607	0.0232548	NO	12.9518	11.9682	-0.113946	0.785466	NO	24.9032	12.8286	-0.956967	0.000497496	NO	20.3174	6.20702	-1.71074	0.000209619	YES
XLOC_105476	LK039440:1555:3146:1	GSBRNA2T00087775001	CDY69438	BnaC08g46740D	water	pathotype_3A	AT1G47480	alpha/beta-Hydrolases superfamily protein	10.393	7.29657	-0.510315	0.0221646	NO	8.49352	9.29988	0.13085	0.787705	NO	10.9033	4.13722	-1.39803	0.000592385	YES	7.59416	6.81747	-0.155654	0.669856	NO	10.3062	5.20843	-0.984592	0.000497496	NO	10.6926	2.19216	-2.28619	0.000209619	YES
XLOC_021647	LK031852:1451069:1452932:-1	GSBRNA2T00147165001	CDX87912	BnaC06g09740D	water	pathotype_3A	AT1G52510	alpha/beta-Hydrolases superfamily protein	0.960185	0.843219	-0.187405	0.753669	NO	0.97674	1.2108	0.309918	0.703427	NO	1.17161	1.87567	0.678916	0.32636	NO	1.17031	0.894385	-0.387925	0.562179	NO	1.51041	1.75034	0.212695	0.719688	NO	1.45552	4.24664	1.54478	0.000574445	YES
XLOC_088013	LK032867:81064:82922:-1	GSBRNA2T00094067001	CDY49911	BnaA05g14820D	water	pathotype_3A	AT1G52510	alpha/beta-Hydrolases superfamily protein	0.897124	0.814577	-0.139256	0.876876	NO	0.901709	0.824911	-0.128423	0.938103	NO	0.836204	2.02629	1.27691	0.317034	NO	1.28834	0.814761	-0.661065	0.438326	NO	0.858598	1.381	0.68566	0.369096	NO	0.961195	4.79015	2.31717	0.00420981	YES
XLOC_037153	LK031935:893524:895728:1	GSBRNA2T00114217001	CDY02538	BnaA08g01450D	water	pathotype_3A	AT1G52700	alpha/beta-Hydrolases superfamily protein	0.77247	1.02236	0.404347	0.146409	NO	1.01956	0.904603	-0.172586	0.710181	NO	1.39031	0.684791	-1.02168	0.00995522	YES	1.18935	0.883811	-0.428367	0.174236	NO	1.35742	0.89032	-0.608476	0.0361043	NO	1.12142	0.511946	-1.13126	0.312462	NO
XLOC_096900	LK033892:35376:37864:-1	GSBRNA2T00029758001	CDY60557	BnaA05g35750D	water	pathotype_3A	AT1G52700	alpha/beta-Hydrolases superfamily protein	11.2674	15.8709	0.494229	0.29466	NO	10.2882	13.3386	0.374614	0.5815	NO	8.18676	6.93273	-0.239869	0.74603	NO	24.6751	11.2886	-1.12819	0.0128264	YES	11.4618	11.8949	0.0535095	0.934476	NO	10.0428	6.21026	-0.693432	0.0882407	NO
XLOC_108973	LK048541:87:1883:-1	GSBRNA2T00023107001	CDY72010	BnaC03g78050D	water	pathotype_3A	AT1G52700	alpha/beta-Hydrolases superfamily protein	0.828809	0.857929	0.0498186	0.910727	NO	1.41388	1.02735	-0.460725	0.248402	NO	2.76863	1.18629	-1.22272	0.00636642	YES	1.49326	0.698023	-1.09712	0.0408205	YES	2.12164	0.747826	-1.50441	0.00334531	YES	2.65351	0.830099	-1.67655	0.000396508	YES
XLOC_015014	LK031790:402729:403727:1	GSBRNA2T00135466001	CDX69476	BnaA10g18250D	water	pathotype_3A	AT1G68620	alpha/beta-Hydrolases superfamily protein	10.2976	7.78586	-0.403377	0.0761002	NO	13.1765	8.97797	-0.553506	0.0285672	NO	13.3753	12.5214	-0.0951754	0.815864	NO	8.40272	14.1553	0.752414	0.000717218	NO	9.2571	6.90134	-0.423684	0.127293	NO	17.2788	8.25611	-1.06547	0.000209619	YES
XLOC_039019	LK031790:402729:403727:1	GSBRNA2T00135466001	CDX69476	BnaA10g18250D	water	pathotype_3A	AT1G68620	alpha/beta-Hydrolases superfamily protein	5.49794	4.33229	-0.343761	0.202737	NO	7.64838	5.39336	-0.50397	0.06774	NO	10.9769	8.28089	-0.406613	0.201207	NO	6.31024	7.71223	0.289453	0.297942	NO	8.84269	5.8184	-0.603863	0.0221635	NO	14.322	5.66083	-1.33915	0.000209619	YES
XLOC_042412	LK031978:279814:280562:-1	GSBRNA2T00124346001	CDY07373	BnaA07g24520D	water	pathotype_3A	AT1G68620	alpha/beta-Hydrolases superfamily protein	30.595	16.9561	-0.851492	0.00055029	NO	44.27	31.8429	-0.475358	0.0695399	NO	70.3814	35.9481	-0.969279	0.00109135	NO	19.0725	41.6147	1.1256	0.000717218	YES	39.809	21.9947	-0.855939	0.00167395	NO	89.3913	20.3032	-2.13843	0.000209619	YES
XLOC_092932	LK031790:402729:403727:1	GSBRNA2T00135466001	CDX69476	BnaA10g18250D	water	pathotype_3A	AT1G68620	alpha/beta-Hydrolases superfamily protein	5.47115	3.67118	-0.5756	0.0116698	NO	7.2847	4.58682	-0.667375	0.00631134	NO	10.7325	7.809	-0.458776	0.13976	NO	3.80666	6.87305	0.852425	0.000717218	NO	6.31327	3.98868	-0.662476	0.0110621	NO	12.0217	5.95987	-1.01229	0.000209619	YES
XLOC_109061	LK031790:402729:403727:1	GSBRNA2T00135466001	CDX69476	BnaA10g18250D	water	pathotype_3A	AT1G68620	alpha/beta-Hydrolases superfamily protein	0.5	0.536102	0.100579	1	NO	0.5	0.630386	0.334307	1	NO	0.5	2.53332	2.34103	0.000592385	YES	0.5	0.5	0	1	NO	0.531327	0.611609	0.20301	1	NO	0.5	1.3077	1.38703	0.000209619	YES
XLOC_005729	LK031797:1546991:1549577:1	GSBRNA2T00103424001	CDX72991	BnaC06g34390D	water	pathotype_3A	AT1G73480	alpha/beta-Hydrolases superfamily protein	2.56163	2.30197	-0.154193	0.6972	NO	3.85044	2.4129	-0.674255	0.0723062	NO	6.57629	2.56743	-1.35695	0.000592385	YES	3.00746	2.1098	-0.511439	0.15269	NO	5.23988	2.27531	-1.20347	0.000497496	YES	7.37442	2.45923	-1.58432	0.000209619	YES
XLOC_000903	LK031787:4401831:4405093:-1	GSBRNA2T00099467001	CDX68205	BnaA07g22450D	water	pathotype_3A	AT1G73920	alpha/beta-Hydrolases superfamily protein	12.6357	5.87162	-1.10568	0.00055029	YES	22.3635	18.0539	-0.308835	0.349975	NO	15.9134	9.5674	-0.734043	0.018313	NO	5.28672	13.4958	1.35207	0.000717218	YES	19.8848	10.5736	-0.911199	0.000922584	NO	25.3116	6.29601	-2.00729	0.000209619	YES
XLOC_005748	LK031797:1725900:1729558:1	GSBRNA2T00103468001	CDX73026	BnaC06g34740D	water	pathotype_3A	AT1G73920	alpha/beta-Hydrolases superfamily protein	17.245	11.92	-0.532794	0.0341775	NO	21.549	17.3262	-0.314666	0.40107	NO	19.3602	13.1262	-0.560645	0.117751	NO	11.2676	15.2109	0.432925	0.101225	NO	22.9372	11.9695	-0.938326	0.000497496	NO	32.3842	8.38401	-1.94958	0.000209619	YES
XLOC_030611	LK031894:1106706:1110585:1	GSBRNA2T00102674001	CDX96496	BnaA07g31070D	water	pathotype_3A	AT1G73920	alpha/beta-Hydrolases superfamily protein	12.2845	8.13219	-0.595123	0.0103433	NO	13.3196	12.5207	-0.0892355	0.881162	NO	9.67045	5.75916	-0.747725	0.029593	NO	6.3924	10.6457	0.735841	0.00344677	NO	13.0681	7.33337	-0.833501	0.00796653	NO	14.5038	3.61157	-2.00573	0.000209619	YES
XLOC_046335	LK032009:154342:157472:-1	GSBRNA2T00049043001	CDY11079	BnaC06g23310D	water	pathotype_3A	AT1G73920	alpha/beta-Hydrolases superfamily protein	14.8538	7.46731	-0.992172	0.00055029	NO	22.2201	24.0285	0.112881	0.816937	NO	19.662	11.714	-0.747176	0.0167379	NO	6.79805	15.1546	1.15656	0.000717218	YES	20.9998	13.5397	-0.63318	0.0206663	NO	29.7568	7.05078	-2.07736	0.000209619	YES
XLOC_096354	LK032273:87315:88863:1	GSBRNA2T00047740001	CDY31467	BnaC05g15760D	water	pathotype_3A	AT1G74640	alpha/beta-Hydrolases superfamily protein	11.6411	19.231	0.724206	0.0219351	NO	17.6068	15.5538	-0.178866	0.771302	NO	8.54326	29.0899	1.76766	0.000592385	YES	10.6409	16.0587	0.593735	0.0664059	NO	15.4806	20.9649	0.437515	0.19466	NO	7.83216	22.9384	1.55028	0.000209619	YES
XLOC_075511	LK032422:144337:146562:-1	GSBRNA2T00065752001	CDY38348	BnaA02g18410D	water	pathotype_3A	AT1G77420	alpha/beta-Hydrolases superfamily protein	14.1216	7.26911	-0.958053	0.00055029	NO	15.136	15.5419	0.0381789	0.951335	NO	15.6973	12.1684	-0.367377	0.271765	NO	17.8073	22.4332	0.333167	0.177621	NO	26.7573	15.1487	-0.820739	0.000497496	NO	34.263	14.5689	-1.23376	0.000209619	YES
XLOC_078208	LK032483:243633:245643:1	GSBRNA2T00071921001	CDY40888	BnaCnng09790D	water	pathotype_3A	AT1G77420	alpha/beta-Hydrolases superfamily protein	35.3813	15.8179	-1.16143	0.0221646	YES	36.1708	39.5265	0.127995	0.918943	NO	34.6194	32.7195	-0.08143	0.930115	NO	18.2436	33.1853	0.863154	0.197334	NO	31.616	22.5852	-0.485277	0.403696	NO	37.831	25.0584	-0.594275	0.266562	NO
XLOC_021069	LK031850:745374:747419:1	GSBRNA2T00146448001	CDX87465	BnaA07g34080D	water	pathotype_3A	AT1G78210	alpha/beta-Hydrolases superfamily protein	5.82564	2.81285	-1.05038	0.00055029	YES	10.6083	6.75546	-0.651068	0.00929165	NO	9.15441	10.097	0.141386	0.711959	NO	4.8581	5.98916	0.301961	0.295921	NO	10.9519	6.95337	-0.655397	0.0108228	NO	10.993	13.1129	0.254402	0.266813	NO
XLOC_074678	LK032403:179576:181492:-1	GSBRNA2T00064219001	CDY37585	BnaA02g19850D	water	pathotype_3A	AT1G80280	alpha/beta-Hydrolases superfamily protein	3.81761	4.34013	0.185069	0.550721	NO	2.7834	3.13519	0.171705	0.721772	NO	2.20265	3.77615	0.777676	0.0112789	NO	4.77935	3.55916	-0.425278	0.10351	NO	2.82602	6.07911	1.10509	0.000497496	YES	1.79714	4.09244	1.18726	0.000209619	YES
XLOC_037743	LK031939:97213:98497:-1	GSBRNA2T00115283001	CDY02986	BnaC07g22410D	water	pathotype_3A	AT2G03550	alpha/beta-Hydrolases superfamily protein	1.72184	1.36692	-0.333026	0.265388	NO	1.66384	1.47987	-0.169043	0.738451	NO	2.38307	2.7709	0.217533	0.587417	NO	2.49691	1.38443	-0.850851	0.000717218	NO	2.33769	3.08335	0.399415	0.159147	NO	1.8797	4.90484	1.3837	0.000209619	YES
XLOC_089408	LK031939:97213:98497:-1	GSBRNA2T00115283001	CDY02986	BnaC07g22410D	water	pathotype_3A	AT2G03550	alpha/beta-Hydrolases superfamily protein	1.00057	1.14539	0.195011	0.803111	NO	1.28242	1.10823	-0.210612	0.84025	NO	1.75016	2.98755	0.771476	0.259073	NO	1.43339	1.14343	-0.326061	0.718486	NO	0.928479	1.47832	0.671014	0.2771	NO	1.64351	7.87186	2.25992	0.000209619	YES
XLOC_089418	LK031939:97213:98497:-1	GSBRNA2T00115283001	CDY02986	BnaC07g22410D	water	pathotype_3A	AT2G03550	alpha/beta-Hydrolases superfamily protein	1.98447	1.61797	-0.294569	0.611713	NO	1.68602	1.38586	-0.282842	0.685717	NO	1.95847	3.77461	0.946601	0.0758094	NO	1.63246	1.37645	-0.246094	0.714904	NO	1.63386	1.98747	0.282649	0.531741	NO	1.29074	7.98224	2.6286	0.000209619	YES
XLOC_065711	LK032233:401426:403919:-1	GSBRNA2T00042157001	CDY29230	BnaA06g25270D	water	pathotype_3A	AT2G18360	alpha/beta-Hydrolases superfamily protein	0.862497	1.0772	0.320692	0.209514	NO	2.20506	2.64166	0.260627	0.520861	NO	4.64056	2.29425	-1.01628	0.00154454	YES	1.82542	1.26782	-0.525881	0.0517931	NO	4.57245	2.08488	-1.133	0.000497496	YES	5.34153	1.14228	-2.22534	0.000209619	YES
XLOC_073492	LK032377:55717:58910:-1	GSBRNA2T00062137001	CDY36478	BnaC03g48370D	water	pathotype_3A	AT2G18360	alpha/beta-Hydrolases superfamily protein	1.10145	1.02142	-0.108832	0.724628	NO	2.9739	3.45865	0.217853	0.611538	NO	7.38262	3.02732	-1.28609	0.000592385	YES	1.66571	1.08794	-0.61454	0.0135667	NO	5.58449	2.01782	-1.46863	0.000497496	YES	7.0773	1.19205	-2.56975	0.000209619	YES
XLOC_108359	LK032377:55717:58910:-1	GSBRNA2T00062137001	CDY36478	BnaC03g48370D	water	pathotype_3A	AT2G18360	alpha/beta-Hydrolases superfamily protein	1.30339	1.46108	0.16476	0.79582	NO	2.58181	3.08936	0.258925	0.718823	NO	4.97149	3.88682	-0.355088	0.488594	NO	1.84921	1.22079	-0.599099	0.280457	NO	6.26602	2.37635	-1.3988	0.000497496	YES	6.29745	1.57295	-2.00129	0.000209619	YES
XLOC_032173	LK031901:715629:720149:-1	GSBRNA2T00105127001	CDX97819	BnaC04g41200D	water	pathotype_3A	AT2G30550	alpha/beta-Hydrolases superfamily protein	1.74803	1.28509	-0.443862	0.0899348	NO	2.98357	1.62811	-0.873841	0.00106894	NO	2.60653	1.21043	-1.10661	0.00109135	YES	1.74096	1.55091	-0.166768	0.656644	NO	3.33137	1.16586	-1.51472	0.000497496	YES	3.37629	0.800976	-2.07561	0.000209619	YES
XLOC_066217	LK032241:193599:196369:-1	GSBRNA2T00043428001	CDY29665	BnaA04g17620D	water	pathotype_3A	AT2G30550	alpha/beta-Hydrolases superfamily protein	2.88671	1.38381	-1.06078	0.00055029	YES	5.5142	3.48497	-0.662005	0.00500586	NO	6.89315	2.22203	-1.63329	0.000592385	YES	3.15718	2.7399	-0.204513	0.540974	NO	7.72194	1.6977	-2.18538	0.000497496	YES	7.11039	1.02431	-2.79527	0.000209619	YES
XLOC_012881	LK031818:23700:25124:-1	GSBRNA2T00132163001	CDX79431	BnaC03g17670D	water	pathotype_3A	AT2G31690	alpha/beta-Hydrolases superfamily protein	1.08102	0.989043	-0.128284	0.643914	NO	0.935419	0.952524	0.0261427	0.964211	NO	2.09838	0.805685	-1.38099	0.000592385	YES	1.72492	1.18717	-0.538997	0.0216769	NO	1.2972	0.945528	-0.456206	0.0486874	NO	1.7845	0.547727	-1.70399	0.112479	NO
XLOC_047415	LK032018:359812:362295:1	GSBRNA2T00061216001	CDY12199	BnaC04g12290D	water	pathotype_3A	AT2G32520	alpha/beta-Hydrolases superfamily protein	1.95597	5.26783	1.42932	0.00055029	YES	0.981007	2.21442	1.17459	0.00106894	YES	0.801021	1.10386	0.462647	0.129068	NO	1.36265	2.18839	0.683453	0.0153627	NO	0.851281	1.31448	0.626786	0.0133181	NO	0.788245	1.09079	0.468659	0.0475413	NO
XLOC_041894	LK031974:647649:649886:1	GSBRNA2T00123319001	CDY07006	BnaA04g23090D	water	pathotype_3A	AT2G39400	alpha/beta-Hydrolases superfamily protein	50.5213	34.4016	-0.554416	0.00842015	NO	68.3449	85.7221	0.326834	0.358053	NO	100.995	26.9157	-1.90776	0.000592385	YES	33.7327	23.4145	-0.526746	0.038939	NO	102.761	39.8457	-1.3668	0.000497496	YES	97.9323	10.0961	-3.27799	0.000209619	YES
XLOC_027432	LK031875:641407:647441:-1	GSBRNA2T00155223001	CDX93265	BnaC04g46310D	water	pathotype_3A	AT2G39410	alpha/beta-Hydrolases superfamily protein	15.0531	8.642	-0.800623	0.00870085	NO	12.5105	16.9783	0.440553	0.303784	NO	14.2128	10.9014	-0.382677	0.458062	NO	6.01725	2.76315	-1.12279	0.000717218	YES	10.07	4.56161	-1.14244	0.00167395	YES	6.10364	1.62169	-1.91217	0.000209619	YES
XLOC_027431	LK031875:635912:638599:-1	GSBRNA2T00155222001	CDX93264	BnaC04g46320D	water	pathotype_3A	AT2G39420	alpha/beta-Hydrolases superfamily protein	2.02678	0.895631	-1.17821	0.00055029	YES	4.8194	4.17765	-0.206162	0.600389	NO	5.52081	3.04882	-0.856629	0.0048254	NO	0.64334	0.607214	-0.0833763	1	NO	0.77763	0.750467	-0.0512952	1	NO	0.939368	0.562507	-0.73982	0.0156271	NO
XLOC_041896	LK031974:654214:656904:1	GSBRNA2T00123321001	CDY07008	BnaA04g23070D	water	pathotype_3A	AT2G39420	alpha/beta-Hydrolases superfamily protein	0.770081	0.65429	-0.23508	1	NO	1.93196	1.66597	-0.213703	0.706939	NO	1.6588	0.777073	-1.09402	0.000592385	YES	0.886734	0.88398	-0.00448766	0.992631	NO	2.95367	1.55544	-0.925186	0.0020275	NO	3.17733	0.769768	-2.04532	0.000209619	YES
XLOC_042703	LK031980:304871:308130:-1	GSBRNA2T00124760001	CDY07651	BnaA03g18600D	water	pathotype_3A	AT2G39420	alpha/beta-Hydrolases superfamily protein	17.8539	14.8465	-0.266116	0.290525	NO	18.8963	16.955	-0.156393	0.721723	NO	37.3617	23.5709	-0.664553	0.03683	NO	18.4721	22.6612	0.294876	0.262378	NO	28.5256	14.5548	-0.970762	0.000497496	NO	43.7792	21.0968	-1.05322	0.000209619	YES
XLOC_063840	LK032205:84010:86491:-1	GSBRNA2T00038129001	CDY27476	BnaC04g51170D	water	pathotype_3A	AT2G47630	alpha/beta-Hydrolases superfamily protein	2.08168	2.88349	0.470068	0.0702282	NO	2.4129	2.86896	0.24976	0.5308	NO	4.44778	2.5024	-0.829773	0.00837276	NO	2.32988	2.51324	0.109293	0.825578	NO	3.24462	2.40367	-0.432811	0.114126	NO	4.23706	1.60915	-1.39676	0.000209619	YES
XLOC_093617	LK033411:59225:61575:-1	GSBRNA2T00017012001	CDY55538	BnaA04g29600D	water	pathotype_3A	AT2G47630	alpha/beta-Hydrolases superfamily protein	1.51259	1.55561	0.0404594	0.89704	NO	1.78231	2.26805	0.347704	0.307808	NO	3.65619	1.50332	-1.28219	0.000592385	YES	1.40967	1.52942	0.117631	0.763601	NO	2.26528	1.6138	-0.489228	0.0483709	NO	3.08977	1.51794	-1.02538	0.000209619	YES
XLOC_089047	LK032538:26967:28175:1	GSBRNA2T00075622001	CDY42894	BnaC05g47570D	water	pathotype_3A	AT3G03990	alpha/beta-Hydrolases superfamily protein	6.43369	15.4548	1.26434	0.00055029	YES	4.56578	5.46271	0.258755	0.50431	NO	5.19382	4.44018	-0.226178	0.559203	NO	12.9867	11.0736	-0.229911	0.425399	NO	6.60945	9.29922	0.492579	0.0611267	NO	4.69717	4.96963	0.0813466	0.762456	NO
XLOC_064165	LK032209:479263:480999:-1	GSBRNA2T00038601001	CDY27795	BnaA05g32040D	water	pathotype_3A	AT3G05120	alpha/beta-Hydrolases superfamily protein	5.62991	7.13525	0.341852	0.156354	NO	9.02744	10.7304	0.249315	0.476381	NO	15.6981	32.7192	1.05955	0.000592385	YES	4.36303	2.723	-0.680133	0.00294719	NO	4.40539	6.63637	0.591125	0.0195262	NO	5.48292	9.64907	0.815445	0.000744588	NO
XLOC_008778	LK031805:1051369:1053055:1	GSBRNA2T00123808001	CDX75839	BnaC03g39220D	water	pathotype_3A	AT3G15650	alpha/beta-Hydrolases superfamily protein	10.418	7.55762	-0.46307	0.0702282	NO	20.5536	13.7195	-0.583163	0.0436262	NO	14.364	6.84294	-1.06977	0.000592385	YES	8.69592	10.357	0.252203	0.457456	NO	16.3278	9.46233	-0.787063	0.00334531	NO	16.3009	2.9213	-2.48027	0.000209619	YES
XLOC_031897	LK031900:1013022:1014704:1	GSBRNA2T00104938001	CDX97691	BnaA05g23880D	water	pathotype_3A	AT3G15650	alpha/beta-Hydrolases superfamily protein	12.2494	17.7069	0.531601	0.110821	NO	18.5034	14.4851	-0.353221	0.433482	NO	14.1142	6.13409	-1.20223	0.0147038	YES	17.0289	14.0263	-0.279851	0.618791	NO	12.2867	8.43696	-0.542302	0.28125	NO	10.2043	2.90944	-1.81037	0.0191161	YES
XLOC_055894	LK032103:380000:381632:1	GSBRNA2T00010005001	CDY20140	BnaA01g28620D	water	pathotype_3A	AT3G15650	alpha/beta-Hydrolases superfamily protein	1.0433	0.9972	-0.0651924	0.951177	NO	4.73031	3.36302	-0.492177	0.410033	NO	3.14641	5.36827	0.770751	0.189023	NO	5.6536	6.32188	0.161184	0.902763	NO	20.1164	8.35864	-1.26703	0.0780396	NO	25.1508	8.63156	-1.54291	0.00447465	YES
XLOC_066648	LK032249:22503:24134:1	GSBRNA2T00044649001	CDY30093	BnaC05g37690D	water	pathotype_3A	AT3G15650	alpha/beta-Hydrolases superfamily protein	12.6468	12.5785	-0.0078125	0.989264	NO	23.0773	17.987	-0.35952	0.535902	NO	15.7276	8.63405	-0.865189	0.120555	NO	12.5772	20.9559	0.736546	0.00663374	NO	15.6537	14.7513	-0.0856616	0.844556	NO	11.1304	4.40076	-1.33868	0.000209619	YES
XLOC_085456	LK031935:893524:895728:1	GSBRNA2T00114217001	CDY02538	BnaA08g01450D	water	pathotype_3A	AT3G15650	alpha/beta-Hydrolases superfamily protein	1.35673	1.47264	0.118271	0.846355	NO	1.94134	1.80624	-0.104063	0.923815	NO	6.61953	1.92992	-1.77819	0.00109135	YES	2.68564	0.912928	-1.55669	0.0725957	NO	3.32131	1.11779	-1.57111	0.00424137	YES	4.82075	0.960956	-2.32672	0.0106594	YES
XLOC_095515	LK033670:2905:4643:1	GSBRNA2T00023630001	CDY58459	BnaA03g57470D	water	pathotype_3A	AT3G15650	alpha/beta-Hydrolases superfamily protein	5.24835	2.8055	-0.903606	0.00055029	NO	11.1815	6.53976	-0.773804	0.00430812	NO	13.1067	4.85909	-1.43155	0.000592385	YES	3.94715	4.85511	0.298693	0.375659	NO	11.3668	4.34322	-1.38799	0.000497496	YES	20.2379	2.65968	-2.92774	0.000209619	YES
XLOC_015844	LK031828:323369:326093:-1	GSBRNA2T00137371001	CDX82269	BnaA03g35520D	water	pathotype_3A	AT3G19970	alpha/beta-Hydrolases superfamily protein	4.31589	2.95965	-0.544232	0.0160576	NO	6.77239	6.75939	-0.002772	0.994423	NO	10.9013	4.99338	-1.12641	0.000592385	YES	5.95653	8.56922	0.524692	0.0153627	NO	9.79423	6.88695	-0.508067	0.0343597	NO	19.2894	3.8401	-2.32859	0.000209619	YES
XLOC_060724	LK032174:269716:272476:1	GSBRNA2T00029484001	CDY25363	BnaA05g19210D	water	pathotype_3A	AT3G19970	alpha/beta-Hydrolases superfamily protein	10.2623	5.76955	-0.830826	0.00055029	NO	12.8244	15.6402	0.286368	0.455278	NO	22.5142	8.27674	-1.4437	0.000592385	YES	8.85804	12.3096	0.474724	0.0842479	NO	15.9033	9.50703	-0.74226	0.00617036	NO	27.9377	4.60469	-2.60104	0.000209619	YES
XLOC_061551	LK032174:269716:272476:1	GSBRNA2T00029484001	CDY25363	BnaA05g19210D	water	pathotype_3A	AT3G19970	alpha/beta-Hydrolases superfamily protein	15.6235	10.1924	-0.616217	0.00336196	NO	13.9375	20.6338	0.566038	0.0252754	NO	29.4303	11.9564	-1.29952	0.000592385	YES	15.4219	18.0086	0.223706	0.452702	NO	25.0454	16.611	-0.592407	0.0206663	NO	35.6184	5.36909	-2.72987	0.000209619	YES
XLOC_018740	LK031840:604785:606499:-1	GSBRNA2T00142603001	CDX85111	BnaC07g07950D	water	pathotype_3A	AT3G23570	alpha/beta-Hydrolases superfamily protein	14.6087	10.2926	-0.505225	0.175043	NO	12.7966	9.59171	-0.415901	0.445311	NO	11.5276	6.78082	-0.765561	0.145409	NO	17.1872	13.0538	-0.396865	0.354866	NO	18.9862	11.6706	-0.702072	0.0989123	NO	16.36	7.56814	-1.11216	0.00122934	YES
XLOC_010675	LK031811:1242029:1243857:-1	GSBRNA2T00128370001	CDX77495	BnaA07g06330D	water	pathotype_3A	AT3G23600	alpha/beta-Hydrolases superfamily protein	58.0997	54.9921	-0.0793063	0.788101	NO	62.0159	61.3471	-0.015643	0.978358	NO	77.5086	35.93	-1.10917	0.000592385	YES	59.8682	46.7392	-0.357157	0.140837	NO	69.826	33.5358	-1.05806	0.000497496	YES	85.6587	15.4919	-2.46709	0.000209619	YES
XLOC_102812	LK032173:577628:580726:1	GSBRNA2T00029449001	CDY25341	BnaC01g30100D	water	pathotype_3A	AT3G24420	alpha/beta-Hydrolases superfamily protein	0.833077	0.925926	0.152447	0.70031	NO	1.00545	1.01896	0.0192504	0.983982	NO	2.24461	0.939287	-1.25683	0.0048254	YES	0.671365	1.0227	0.607218	0.10184	NO	1.24402	0.702361	-0.82472	0.0126569	NO	1.44684	0.609837	-1.24641	0.0185019	YES
XLOC_106011	LK032173:577628:580726:1	GSBRNA2T00029449001	CDY25341	BnaC01g30100D	water	pathotype_3A	AT3G24420	alpha/beta-Hydrolases superfamily protein	0.912195	1.38581	0.603315	0.0748921	NO	1.66901	1.4834	-0.170088	0.787367	NO	3.32877	1.54974	-1.10296	0.00943131	YES	0.576872	0.559701	-0.0435946	1	NO	0.797278	0.612374	-0.38067	0.118615	NO	0.999448	0.582708	-0.77836	0.0609253	NO
XLOC_104806	LK038266:3139:4547:-1	GSBRNA2T00081025001	CDY68922	BnaCnng61070D	water	pathotype_3A	AT3G44510	alpha/beta-Hydrolases superfamily protein	7.14502	6.81621	-0.0679683	0.864843	NO	6.74999	7.05924	0.0646275	0.929576	NO	6.91312	4.93534	-0.486187	0.196299	NO	6.08893	7.75677	0.349267	0.277272	NO	6.99517	4.24036	-0.722172	0.0110621	NO	8.15195	3.7803	-1.10864	0.000209619	YES
XLOC_001074	LK031788:2447355:2449697:1	GSBRNA2T00125964001	CDX68479	BnaC01g25570D	water	pathotype_3A	AT3G48080	alpha/beta-Hydrolases superfamily protein	0.767099	1.63349	1.09047	0.00055029	YES	1.10588	6.92775	2.6472	0.00106894	YES	1.3399	8.5793	2.67874	0.000592385	YES	0.670947	2.39054	1.83307	0.000717218	YES	1.15568	7.19072	2.63739	0.000497496	YES	1.2971	4.12753	1.66999	0.000209619	YES
XLOC_016481	LK031831:922859:925201:1	GSBRNA2T00138510001	CDX83034	BnaA01g20340D	water	pathotype_3A	AT3G48080	alpha/beta-Hydrolases superfamily protein	0.685123	1.18253	0.787446	0.00055029	NO	1.09685	6.07294	2.46903	0.00106894	YES	1.30737	8.98092	2.78019	0.000592385	YES	0.721699	2.86039	1.98674	0.000717218	YES	1.85519	15.2766	3.04168	0.000497496	YES	2.37638	10.5034	2.14402	0.000209619	YES
XLOC_016482	LK031831:929917:932190:1	GSBRNA2T00138512001	CDX83035	BnaA01g20350D	water	pathotype_3A	AT3G48080	alpha/beta-Hydrolases superfamily protein	0.931585	1.40847	0.596373	0.00633226	NO	1.01468	3.61325	1.83227	0.00106894	YES	1.04527	4.17649	1.99841	0.000592385	YES	0.5	0.520152	0.0570041	1	NO	0.5	0.543604	0.120628	1	NO	0.5	0.5	0	1	NO
XLOC_082645	LK032608:64690:67122:1	GSBRNA2T00081168001	CDY44979	BnaCnng12090D	water	pathotype_3A	AT3G48080	alpha/beta-Hydrolases superfamily protein	20.0564	26.6232	0.408621	0.0606236	NO	29.2212	41.3501	0.500875	0.0700792	NO	26.2385	34.8471	0.409353	0.225518	NO	14.9152	37.0066	1.311	0.000717218	YES	32.1188	42.75	0.412506	0.157062	NO	35.0836	22.5334	-0.638732	0.00299038	NO
XLOC_103769	LK036888:1155:3575:-1	GSBRNA2T00069939001	CDY68128	BnaAnng26220D	water	pathotype_3A	AT3G48080	alpha/beta-Hydrolases superfamily protein	25.5279	30.4255	0.253206	0.290272	NO	30.9824	47.1208	0.604915	0.01834	NO	32.9917	40.0238	0.278755	0.451158	NO	14.6548	31.4602	1.10215	0.000717218	YES	27.968	36.3212	0.377035	0.188109	NO	25.3057	20.6905	-0.290494	0.198514	NO
XLOC_076830	LK032452:241487:247926:-1	GSBRNA2T00068134001	CDY39579	BnaCnng09480D	water	pathotype_3A	AT3G48410	alpha/beta-Hydrolases superfamily protein	1.49483	1.82145	0.285107	0.686051	NO	1.39744	2.74581	0.974443	0.192051	NO	1.39863	4.40042	1.65363	0.0830992	NO	1.47909	1.9496	0.398471	0.652834	NO	1.90109	3.54989	0.900947	0.161852	NO	1.84007	4.26077	1.21135	0.0171121	YES
XLOC_011298	LK031814:346715:348242:-1	GSBRNA2T00129235001	CDX77971	BnaA09g31660D	water	pathotype_3A	AT3G51000	alpha/beta-Hydrolases superfamily protein	2.57832	8.15372	1.66103	0.00055029	YES	1.86754	4.19292	1.16682	0.00106894	YES	2.73317	4.30062	0.653969	0.0468022	NO	1.95428	4.26391	1.12554	0.000717218	YES	1.33413	3.13879	1.23431	0.000497496	YES	1.88039	3.07405	0.709109	0.00526041	NO
XLOC_070082	LK032310:286419:287861:1	GSBRNA2T00054086001	CDY33304	BnaA01g19710D	water	pathotype_3A	AT3G51000	alpha/beta-Hydrolases superfamily protein	5.18003	5.91965	0.192551	0.519807	NO	2.86042	3.81193	0.414295	0.217649	NO	2.74501	5.77021	1.07181	0.00236596	YES	8.05422	8.07237	0.00324742	0.99437	NO	5.02399	7.48279	0.574743	0.0257115	NO	4.61455	8.78681	0.92915	0.000209619	NO
XLOC_006627	LK031799:1836660:1841949:-1	GSBRNA2T00109208001	CDX73637	BnaC08g23660D	water	pathotype_3A	AT3G52430	alpha/beta-Hydrolases superfamily protein	9.82403	12.5585	0.354277	0.10745	NO	5.51645	13.1633	1.25471	0.00106894	YES	10.0637	9.49052	-0.084596	0.834815	NO	8.88882	11.8787	0.418313	0.063635	NO	8.17666	10.8697	0.410729	0.115036	NO	7.79953	5.54149	-0.493113	0.0282113	NO
XLOC_011181	LK031814:1055421:1059629:1	GSBRNA2T00129385001	CDX78091	BnaA09g32860D	water	pathotype_3A	AT3G52430	alpha/beta-Hydrolases superfamily protein	5.6433	8.19592	0.538367	0.010617	NO	3.18212	7.35154	1.20806	0.00106894	YES	3.97932	7.74095	0.959989	0.00154454	NO	3.60948	5.2861	0.550413	0.0139262	NO	3.59494	6.25972	0.80013	0.000497496	NO	2.63185	4.71017	0.839702	0.000209619	NO
XLOC_024599	LK031863:1073861:1079810:-1	GSBRNA2T00151242001	CDX90603	BnaA03g41780D	water	pathotype_3A	AT3G52430	alpha/beta-Hydrolases superfamily protein	0.696714	0.867727	0.316675	0.0846541	NO	0.696677	1.03908	0.576744	0.0069207	NO	0.708414	1.1012	0.636411	0.0120123	NO	0.651192	1.01027	0.633587	0.00132988	NO	0.690821	1.56567	1.1804	0.000497496	YES	0.625671	1.24042	0.987354	0.000209619	NO
XLOC_059199	LK032141:417008:418418:1	GSBRNA2T00021761001	CDY23217	BnaA04g05420D	water	pathotype_3A	AT3G52430	alpha/beta-Hydrolases superfamily protein	8.98336	9.33788	0.0558399	0.923338	NO	5.83245	7.86722	0.431752	0.548725	NO	12.4691	5.21669	-1.25715	0.0272249	YES	12.4852	17.7282	0.505827	0.0238454	NO	20.5621	14.0037	-0.55418	0.077482	NO	18.8506	6.26965	-1.58815	0.000209619	YES
XLOC_065482	LK032229:474917:479244:1	GSBRNA2T00041829001	CDY29081	BnaC07g32870D	water	pathotype_3A	AT3G52430	alpha/beta-Hydrolases superfamily protein	0.541557	0.807235	0.575876	1	NO	0.681429	1.87917	1.46346	0.00106894	YES	0.679055	1.93863	1.51344	0.000592385	YES	0.585719	1.1029	0.913016	0.000717218	NO	0.843131	2.89685	1.78066	0.000497496	YES	0.728722	1.54814	1.0871	0.000209619	YES
XLOC_022829	LK031857:1196375:1200287:1	GSBRNA2T00149270001	CDX89128	BnaA04g00580D	water	pathotype_3A	AT3G61680	alpha/beta-Hydrolases superfamily protein	1.50525	1.08644	-0.470391	0.0180196	NO	2.1609	1.69123	-0.353559	0.167349	NO	2.62	1.92502	-0.444693	0.124872	NO	1.92833	1.71554	-0.168689	0.591337	NO	3.20966	1.91976	-0.741495	0.000922584	NO	3.35377	1.54457	-1.11858	0.000209619	YES
XLOC_081532	LK032574:167916:173143:1	GSBRNA2T00077555001	CDY43945	BnaC04g21650D	water	pathotype_3A	AT3G61680	alpha/beta-Hydrolases superfamily protein	1.23395	1.11223	-0.149823	0.529864	NO	2.29612	1.97401	-0.218069	0.514674	NO	2.96984	2.07082	-0.520183	0.0679344	NO	1.86688	1.39981	-0.415401	0.0530019	NO	3.05478	1.80301	-0.760661	0.000922584	NO	3.49864	1.35356	-1.37003	0.000209619	YES
XLOC_028030	LK031878:924555:925725:1	GSBRNA2T00156793001	CDX93957	BnaC04g21160D	water	pathotype_3A	AT3G62860	alpha/beta-Hydrolases superfamily protein	1.33648	1.04796	-0.350856	0.28516	NO	1.43859	1.08228	-0.410583	0.318253	NO	1.55599	0.70347	-1.14527	0.00450534	YES	1.53997	1.05474	-0.546018	0.130025	NO	1.80055	1.1316	-0.670067	0.073284	NO	1.8031	0.606549	-1.57178	0.146692	NO
XLOC_000263	LK031787:2868414:2870126:1	GSBRNA2T00099121001	CDX67913	BnaA07g19530D	water	pathotype_3A	AT3G63010	alpha/beta-Hydrolases superfamily protein	3.77532	3.47767	-0.118478	0.710989	NO	2.74025	3.8847	0.503496	0.0838511	NO	3.39878	3.29353	-0.0453823	0.919194	NO	3.23616	3.56147	0.13819	0.739872	NO	4.05792	3.79977	-0.0948283	0.778324	NO	4.29969	1.83651	-1.22727	0.000209619	YES
XLOC_098726	LK034284:9119:10959:1	GSBRNA2T00039193001	CDY63333	BnaA09g55590D	water	pathotype_3A	AT3G63010	alpha/beta-Hydrolases superfamily protein	20.62	28.4595	0.464866	0.0341775	NO	40.4129	25.4746	-0.665756	0.00430812	NO	27.4685	22.3063	-0.300327	0.395574	NO	10.969	14.7065	0.423022	0.0652686	NO	20.1673	10.9322	-0.883434	0.000497496	NO	29.9528	9.64526	-1.6348	0.000209619	YES
XLOC_102964	LK036147:8246:9710:1	GSBRNA2T00063644001	CDY67478	BnaCnng55170D	water	pathotype_3A	AT3G63010	alpha/beta-Hydrolases superfamily protein	13.5866	14.3638	0.080253	0.79582	NO	28.0189	17.2919	-0.696304	0.00279809	NO	18.0067	19.4187	0.108913	0.786321	NO	11.2283	15.2371	0.440449	0.0559609	NO	19.6782	11.9937	-0.714321	0.00481068	NO	28.6151	12.5012	-1.19471	0.000209619	YES
XLOC_107081	LK042868:838:2547:-1	GSBRNA2T00005135001	CDY70667	BnaCnng69280D	water	pathotype_3A	AT3G63010	alpha/beta-Hydrolases superfamily protein	3.0234	2.55235	-0.244346	0.394036	NO	2.90254	3.64019	0.326698	0.342422	NO	3.43201	2.8456	-0.270321	0.447723	NO	3.4038	3.42194	0.00766819	0.986958	NO	4.92829	3.38123	-0.543539	0.030117	NO	5.21964	1.69523	-1.62247	0.000209619	YES
XLOC_007298	LK031800:2280247:2282455:-1	GSBRNA2T00112140001	CDX74337	BnaA03g27100D	water	pathotype_3A	AT4G00500	alpha/beta-Hydrolases superfamily protein	4.65847	3.76566	-0.306953	0.187907	NO	4.36638	5.83707	0.418807	0.130563	NO	10.8044	5.11855	-1.07781	0.000592385	YES	2.11017	2.09235	-0.012235	0.98265	NO	2.78942	2.05175	-0.44311	0.0664734	NO	4.63078	2.56039	-0.854892	0.000209619	NO
XLOC_025894	LK031870:714703:716585:1	GSBRNA2T00153533001	CDX91906	BnaC03g32080D	water	pathotype_3A	AT4G00500	alpha/beta-Hydrolases superfamily protein	2.40577	3.6238	0.591005	0.00569424	NO	2.16811	2.25571	0.0571436	0.926214	NO	4.71792	3.09566	-0.607904	0.0466724	NO	5.32257	3.55287	-0.583138	0.00530415	NO	7.0739	3.69019	-0.938811	0.000497496	NO	10.5584	3.84673	-1.45669	0.000209619	YES
XLOC_088541	LK032905:91776:94274:-1	GSBRNA2T00096615001	CDY50393	BnaCnng19250D	water	pathotype_3A	AT4G02340	alpha/beta-Hydrolases superfamily protein	5.06974	2.82155	-0.845424	0.00145941	NO	22.6512	10.4345	-1.11823	0.00106894	YES	9.78572	3.3455	-1.54846	0.000592385	YES	1.66667	1.77157	0.08806	0.877534	NO	7.53404	2.55179	-1.56191	0.000497496	YES	2.63765	0.976994	-1.43283	0.000209619	YES
XLOC_100703	LK034869:5098:7592:-1	GSBRNA2T00046952001	CDY65635	BnaAnng20800D	water	pathotype_3A	AT4G02340	alpha/beta-Hydrolases superfamily protein	3.24039	1.78634	-0.859161	0.00102213	NO	17.3125	7.05671	-1.29475	0.00106894	YES	6.33183	2.93011	-1.11167	0.000592385	YES	5.01922	4.97107	-0.0139068	0.982265	NO	27.8436	10.0953	-1.46367	0.000497496	YES	10.0866	2.40041	-2.07109	0.000209619	YES
XLOC_024832	LK031864:283986:288015:-1	GSBRNA2T00151435001	CDX90743	BnaA03g24230D	water	pathotype_3A	AT4G10030	alpha/beta-Hydrolases superfamily protein	11.764	6.22573	-0.918064	0.00055029	NO	14.9674	13.3531	-0.164649	0.740257	NO	16.0942	7.8889	-1.02864	0.000592385	YES	7.57431	9.88265	0.383783	0.170142	NO	10.7076	7.53489	-0.506977	0.0631939	NO	16.6243	6.00381	-1.46934	0.000209619	YES
XLOC_039978	LK031959:528097:530807:-1	GSBRNA2T00119845001	CDY05082	BnaC03g28800D	water	pathotype_3A	AT4G10030	alpha/beta-Hydrolases superfamily protein	13.8203	6.98841	-0.983753	0.00055029	NO	18.387	14.1923	-0.373578	0.190844	NO	14.8647	10.6481	-0.481294	0.117037	NO	10.828	13.7677	0.346521	0.150036	NO	18.1677	11.1465	-0.704785	0.00365145	NO	22.6316	10.0435	-1.17208	0.000209619	YES
XLOC_078500	LK031880:1222659:1225568:1	GSBRNA2T00157341001	CDX94276	BnaC02g29360D	water	pathotype_3A	AT4G10030	alpha/beta-Hydrolases superfamily protein	12.6076	7.0065	-0.847528	0.00055029	NO	19.2017	12.4324	-0.627129	0.0252754	NO	14.7585	8.2352	-0.841671	0.00694938	NO	15.1101	16.5974	0.135444	0.721591	NO	19.6614	13.8852	-0.501818	0.0611267	NO	26.104	11.2404	-1.21558	0.000209619	YES
XLOC_096857	LK033886:19997:22210:-1	GSBRNA2T00029697001	CDY60486	BnaC04g55880D	water	pathotype_3A	AT4G12830	alpha/beta-Hydrolases superfamily protein	2.39334	2.00601	-0.254697	0.735137	NO	2.28848	2.7119	0.244914	0.851552	NO	4.37914	1.98705	-1.14002	0.242006	NO	1.86251	1.6353	-0.187693	0.878101	NO	2.50155	1.60804	-0.637519	0.414941	NO	4.18734	1.13835	-1.8791	0.00601981	YES
XLOC_024093	LK031862:963485:967106:1	GSBRNA2T00150831001	CDX90263	BnaA08g17210D	water	pathotype_3A	AT4G14290	alpha/beta-Hydrolases superfamily protein	20.2464	13.9337	-0.539087	0.00870085	NO	13.1218	14.8323	0.176777	0.663128	NO	17.9884	7.17023	-1.32698	0.000592385	YES	16.1211	22.9878	0.511918	0.0135667	NO	20.661	10.2468	-1.01174	0.000497496	YES	16.487	3.32559	-2.30965	0.000209619	YES
XLOC_047310	LK032017:226907:230802:1	GSBRNA2T00061025001	CDY12069	BnaC03g59850D	water	pathotype_3A	AT4G14290	alpha/beta-Hydrolases superfamily protein	5.37978	3.73279	-0.527293	0.0122221	NO	4.37087	5.03905	0.205231	0.580284	NO	5.29121	3.24836	-0.703886	0.0171995	NO	4.72267	5.92645	0.327565	0.185919	NO	7.16679	4.10106	-0.80533	0.000497496	NO	5.86742	1.8656	-1.65309	0.000209619	YES
XLOC_048060	LK032026:683721:689703:-1	GSBRNA2T00070343001	CDY12752	BnaC04g28890D	water	pathotype_3A	AT4G14290	alpha/beta-Hydrolases superfamily protein	9.65525	8.02647	-0.266548	0.391456	NO	12.8536	10.4453	-0.299313	0.443157	NO	12.212	5.95355	-1.03648	0.00416156	YES	12.4764	12.9188	0.0502704	0.940569	NO	19.6637	12.1947	-0.689281	0.0221635	NO	18.1946	6.00637	-1.59895	0.000209619	YES
XLOC_044776	LK031998:661412:662771:1	GSBRNA2T00031405001	CDY09727	BnaC07g33340D	water	pathotype_3A	AT4G15955	alpha/beta-Hydrolases superfamily protein	3.11269	3.57608	0.200217	0.622368	NO	2.15947	1.98625	-0.12063	0.898457	NO	1.84199	1.11144	-0.728838	0.184164	NO	2.77643	3.15143	0.182776	0.771027	NO	2.47927	1.79996	-0.461951	0.369046	NO	2.15224	0.938345	-1.19765	0.0260752	YES
XLOC_024567	LK031863:796529:798169:-1	GSBRNA2T00151182001	CDX90550	BnaA03g42310D	water	pathotype_3A	AT4G15960	alpha/beta-Hydrolases superfamily protein	4.22782	3.84939	-0.135284	0.876371	NO	11.4448	7.26343	-0.655969	0.28438	NO	5.77428	2.30882	-1.32249	0.0929765	NO	2.85494	3.05528	0.0978442	0.936146	NO	7.21077	3.18466	-1.17901	0.00867321	YES	5.42379	0.9912	-2.45205	0.00601981	YES
XLOC_044847	LK031998:598261:599633:-1	GSBRNA2T00031395001	CDY09722	BnaC07g33390D	water	pathotype_3A	AT4G15960	alpha/beta-Hydrolases superfamily protein	3.44094	3.21993	-0.0957734	0.786513	NO	9.58722	7.05196	-0.443088	0.106086	NO	8.9565	5.36365	-0.73972	0.0139599	NO	4.04667	4.7221	0.222693	0.503326	NO	15.2223	7.02038	-1.11657	0.000497496	YES	12.5506	6.89269	-0.864617	0.000209619	NO
XLOC_024540	LK031863:516389:517921:-1	GSBRNA2T00151112001	CDX90495	BnaA03g42860D	water	pathotype_3A	AT4G16820	alpha/beta-Hydrolases superfamily protein	1.50717	2.69814	0.840123	0.00055029	NO	1.01691	1.67727	0.721923	0.0114899	NO	2.39892	1.16843	-1.03782	0.00311842	YES	1.05592	1.80809	0.775965	0.00244315	NO	0.830382	1.23686	0.574829	0.0121897	NO	1.46446	0.833936	-0.812363	0.000574445	NO
XLOC_044820	LK031998:302252:303784:-1	GSBRNA2T00031316001	CDY09664	BnaC07g33970D	water	pathotype_3A	AT4G16820	alpha/beta-Hydrolases superfamily protein	2.38212	2.75438	0.209482	0.506676	NO	1.63033	2.58576	0.665424	0.0151274	NO	4.14601	2.31326	-0.841796	0.0127536	NO	1.48959	2.73592	0.877108	0.000717218	NO	1.81098	2.36983	0.388013	0.151219	NO	4.01699	1.32012	-1.60545	0.000209619	YES
XLOC_033065	LK031906:284862:287388:-1	GSBRNA2T00106681001	CDX98634	BnaA03g44190D	water	pathotype_3A	AT4G19860	alpha/beta-Hydrolases superfamily protein	2.29681	6.60316	1.52353	0.00055029	YES	2.1411	2.79996	0.387054	0.172151	NO	2.3352	2.24668	-0.0557515	0.897104	NO	2.26971	2.78513	0.295237	0.304388	NO	1.69365	2.5036	0.563868	0.0158681	NO	1.32402	2.27654	0.781922	0.000744588	NO
XLOC_036216	LK031927:1065600:1068445:-1	GSBRNA2T00112671001	CDY01616	BnaC07g36060D	water	pathotype_3A	AT4G19860	alpha/beta-Hydrolases superfamily protein	4.98726	13.379	1.42365	0.00055029	YES	5.67615	6.74089	0.248026	0.47335	NO	5.08728	7.38957	0.538596	0.0653421	NO	5.21846	6.79956	0.381817	0.101615	NO	4.35193	7.42349	0.770442	0.000497496	NO	4.09651	7.20327	0.814257	0.000209619	NO
XLOC_024697	LK031864:417587:421166:1	GSBRNA2T00151463001	CDX90767	BnaA03g24470D	water	pathotype_3A	AT4G24140	alpha/beta-Hydrolases superfamily protein	0.857958	0.832729	-0.04306	0.874823	NO	0.976844	1.10568	0.178734	0.598158	NO	2.0576	1.03611	-0.989788	0.00109135	NO	0.853886	0.837122	-0.0286056	0.952335	NO	1.74028	0.958776	-0.860054	0.000497496	NO	2.09136	0.775689	-1.43089	0.000209619	YES
XLOC_038265	LK032332:8482:12099:-1	GSBRNA2T00056286001	CDY34259	BnaA01g13620D	water	pathotype_3A	AT4G24140	alpha/beta-Hydrolases superfamily protein	1.718	1.65737	-0.0518343	0.919784	NO	2.59466	2.95564	0.187925	0.777732	NO	8.64328	1.76315	-2.29342	0.000592385	YES	2.4496	1.58577	-0.627363	0.0972762	NO	8.17054	2.29782	-1.83017	0.000497496	YES	10.3297	1.48893	-2.79446	0.000209619	YES
XLOC_039927	LK031959:805838:809120:1	GSBRNA2T00119887001	CDY05112	BnaC03g29100D	water	pathotype_3A	AT4G24140	alpha/beta-Hydrolases superfamily protein	0.752564	0.80601	0.0989835	1	NO	0.94787	0.998585	0.075196	0.876165	NO	1.7191	0.816045	-1.07493	0.000592385	YES	0.925841	0.802118	-0.20695	0.441896	NO	1.77701	0.899363	-0.982476	0.000497496	NO	2.10469	0.759448	-1.47058	0.000209619	YES
XLOC_071204	LK032332:8482:12099:-1	GSBRNA2T00056286001	CDY34259	BnaA01g13620D	water	pathotype_3A	AT4G24140	alpha/beta-Hydrolases superfamily protein	1.5944	1.56993	-0.0223134	0.94989	NO	3.7016	2.93902	-0.332814	0.30414	NO	8.31614	3.42162	-1.28123	0.000592385	YES	3.07163	2.19455	-0.485079	0.0458231	NO	10	3.51386	-1.50888	0.000497496	YES	10.1378	2.27291	-2.15713	0.000209619	YES
XLOC_026698	LK031873:20444:22331:1	GSBRNA2T00154419001	CDX92618	BnaC07g38760D	water	pathotype_3A	AT4G24160	alpha/beta-Hydrolases superfamily protein	22.31	17.4828	-0.351754	0.128734	NO	23.3905	23.3127	-0.0048066	0.991971	NO	43.8398	21.6987	-1.01463	0.00666449	YES	6.90745	18.5866	1.42804	0.000717218	YES	11.6401	10.9126	-0.0931086	0.788513	NO	28.134	12.9033	-1.12457	0.000209619	YES
XLOC_046158	LK032008:541386:543340:1	GSBRNA2T00048935001	CDY10990	BnaA03g46490D	water	pathotype_3A	AT4G24160	alpha/beta-Hydrolases superfamily protein	13.5607	11.0858	-0.290719	0.235696	NO	16.1701	15.8126	-0.032254	0.960032	NO	22.1639	15.5582	-0.510537	0.120942	NO	7.08038	20.1832	1.51126	0.000717218	YES	14.8057	10.9996	-0.428702	0.113915	NO	26.5365	9.81758	-1.43454	0.000209619	YES
XLOC_026874	LK031873:183959:187147:-1	GSBRNA2T00154461001	CDX92650	BnaC07g39080D	water	pathotype_3A	AT4G24760	alpha/beta-Hydrolases superfamily protein	9.17108	10.3987	0.18124	0.489976	NO	8.28736	7.78709	-0.0898283	0.864413	NO	8.34721	2.80436	-1.57362	0.000592385	YES	6.88272	6.07083	-0.181085	0.579454	NO	7.33854	3.90235	-0.91115	0.000497496	NO	6.91458	1.98697	-1.79907	0.000209619	YES
XLOC_076423	LK032443:236664:241772:1	GSBRNA2T00067444001	CDY39224	BnaA03g50360D	water	pathotype_3A	AT4G30610	alpha/beta-Hydrolases superfamily protein	1.63873	1.22301	-0.422138	0.101892	NO	2.13885	1.14295	-0.90407	0.00106894	NO	1.20406	0.655984	-0.876178	0.00236596	NO	3.24161	2.92402	-0.148757	0.718315	NO	3.60289	1.97787	-0.865207	0.000497496	NO	1.81038	0.755246	-1.26127	0.000209619	YES
XLOC_005377	LK031796:471079:472704:-1	GSBRNA2T00099765001	CDX72285	BnaC07g43070D	water	pathotype_3A	AT4G31020	alpha/beta-Hydrolases superfamily protein	2.43182	2.50887	0.0450013	0.931569	NO	1.98427	1.80744	-0.134661	0.888224	NO	1.66208	10.2578	2.62567	0.000592385	YES	3.81512	3.67039	-0.0557951	0.947177	NO	1.88077	1.88697	0.00474805	0.992065	NO	1.89193	10.7561	2.50722	0.000209619	YES
XLOC_048799	LK032035:114786:116457:-1	GSBRNA2T00077677001	CDY13406	BnaA03g51240D	water	pathotype_3A	AT4G31020	alpha/beta-Hydrolases superfamily protein	7.45522	3.31906	-1.16748	0.139569	NO	18.7859	12.0683	-0.638428	0.159328	NO	14.184	52.8114	1.89658	0.000592385	YES	7.50195	9.29308	0.308891	0.487715	NO	20.3407	12.667	-0.683294	0.181907	NO	26.1058	95.0664	1.86457	0.000209619	YES
XLOC_064656	LK032216:416415:417674:-1	GSBRNA2T00039971001	CDY28238	BnaA01g06110D	water	pathotype_3A	AT4G31020	alpha/beta-Hydrolases superfamily protein	3.6376	3.42929	-0.085077	0.837196	NO	2.80971	5.20874	0.890513	0.00430812	NO	4.27261	29.0613	2.76591	0.000592385	YES	3.67136	3.96504	0.111021	0.843689	NO	2.72373	5.75863	1.08014	0.000497496	YES	4.97741	23.617	2.24636	0.000209619	YES
XLOC_089705	LK033000:76325:78125:1	GSBRNA2T00003557001	CDY51485	BnaC03g77410D	water	pathotype_3A	AT4G31020	alpha/beta-Hydrolases superfamily protein	1.59863	1.76622	0.143829	0.649234	NO	1.43025	1.97911	0.468583	0.120079	NO	2.26947	4.27005	0.911898	0.00723661	NO	1.05404	1.69908	0.688826	0.00393147	NO	0.971516	2.1764	1.16363	0.000497496	YES	1.49601	3.86249	1.36841	0.000209619	YES
XLOC_001973	LK031789:3601443:3604302:-1	GSBRNA2T00131036001	CDX69231	BnaC01g02220D	water	pathotype_3A	AT4G36530	alpha/beta-Hydrolases superfamily protein	9.99321	3.99996	-1.32096	0.00055029	YES	8.6157	10.3936	0.270661	0.440982	NO	6.90253	8.38268	0.280286	0.433586	NO	7.02906	5.50779	-0.351858	0.167798	NO	7.11855	7.57276	0.0892358	0.785026	NO	5.34562	6.00151	0.166968	0.498336	NO
XLOC_099499	LK034495:3459:6440:-1	GSBRNA2T00042405001	CDY64604	BnaA01g34490D	water	pathotype_3A	AT4G36530	alpha/beta-Hydrolases superfamily protein	6.12879	3.23039	-0.923894	0.00055029	NO	6.26626	6.56313	0.0667794	0.913573	NO	4.15914	9.24039	1.15167	0.000592385	YES	15.4398	13.7989	-0.162101	0.651903	NO	16.8233	20.5587	0.289288	0.345472	NO	13.8908	18.685	0.427751	0.061687	NO
XLOC_001976	LK031789:3625015:3627291:-1	GSBRNA2T00131042001	CDX69236	BnaC01g02170D	water	pathotype_3A	AT4G36610	alpha/beta-Hydrolases superfamily protein	1.5509	2.17978	0.491077	0.0890742	NO	2.51107	4.19667	0.740943	0.0136033	NO	8.26538	3.25091	-1.34624	0.000592385	YES	1.6474	1.2735	-0.371396	0.254328	NO	4.89868	2.62314	-0.901098	0.0013105	NO	5.49856	1.16097	-2.24372	0.000209619	YES
XLOC_099502	LK034495:27345:29581:-1	GSBRNA2T00042410001	CDY64609	BnaA01g34540D	water	pathotype_3A	AT4G36610	alpha/beta-Hydrolases superfamily protein	3.01716	4.87397	0.691906	0.0066408	NO	6.40289	8.69459	0.441395	0.214373	NO	19.7323	6.15568	-1.68057	0.000592385	YES	6.67826	5.84926	-0.191218	0.614607	NO	23.7975	8.82511	-1.43112	0.000497496	YES	33.9241	4.53992	-2.90157	0.000209619	YES
XLOC_014453	LK031823:1246063:1249050:-1	GSBRNA2T00134440001	CDX81008	BnaC03g02620D	water	pathotype_3A	AT5G06570	alpha/beta-Hydrolases superfamily protein	21.1697	17.7758	-0.252086	0.321625	NO	20.3869	37.134	0.865098	0.00106894	NO	33.1581	21.2802	-0.63985	0.0587252	NO	9.04918	16.4704	0.864017	0.000717218	NO	5.95343	6.56794	0.14172	0.666675	NO	7.76811	3.02354	-1.36132	0.000209619	YES
XLOC_033351	LK031907:697766:701896:-1	GSBRNA2T00107049001	CDX98936	BnaC09g48990D	water	pathotype_3A	AT5G06570	alpha/beta-Hydrolases superfamily protein	3.19894	5.49677	0.78099	0.00145941	NO	7.00403	4.14672	-0.756215	0.00430812	NO	12.198	6.72511	-0.859015	0.00809052	NO	3.20956	3.75418	0.226122	0.539117	NO	6.89998	3.36807	-1.03467	0.000497496	YES	11.6136	5.38479	-1.10885	0.000209619	YES
XLOC_002706	LK031790:1615986:1617761:-1	GSBRNA2T00135781001	CDX69743	BnaA10g20920D	water	pathotype_3A	AT5G11650	alpha/beta-Hydrolases superfamily protein	45.0903	32.0004	-0.494727	0.0212594	NO	40.5738	44.2737	0.125902	0.797157	NO	36.3863	18.4304	-0.981308	0.000592385	NO	22.1662	47.985	1.11422	0.000717218	YES	37.0749	20.2249	-0.87431	0.000497496	NO	41.3082	12.6983	-1.70179	0.000209619	YES
XLOC_031297	LK031897:802606:804523:1	GSBRNA2T00104117001	CDX97130	BnaC09g44950D	water	pathotype_3A	AT5G11650	alpha/beta-Hydrolases superfamily protein	39.4683	31.8503	-0.309387	0.194098	NO	33.1806	36.7128	0.145943	0.748807	NO	28.8732	14.3403	-1.00966	0.000592385	YES	21.8739	47.7738	1.12701	0.000717218	YES	31.636	20.0066	-0.661091	0.00818484	NO	30.8269	8.96564	-1.78171	0.000209619	YES
XLOC_025008	LK031865:614315:616685:1	GSBRNA2T00151838001	CDX91066	BnaC02g05310D	water	pathotype_3A	AT5G14390	alpha/beta-Hydrolases superfamily protein	2.0948	3.04494	0.539601	0.03612	NO	1.1489	1.2447	0.115545	0.819838	NO	1.11856	2.29653	1.03781	0.00236596	YES	2.87961	1.99836	-0.527057	0.0520036	NO	1.31324	2.22453	0.760364	0.00669307	NO	1.19541	2.8139	1.23507	0.000209619	YES
XLOC_002572	LK031790:371233:373271:-1	GSBRNA2T00135453001	CDX69469	BnaA10g18180D	water	pathotype_3A	AT5G16120	alpha/beta-Hydrolases superfamily protein	0.709456	0.690203	-0.0396925	1	NO	1.28581	0.833582	-0.625283	0.0218473	NO	0.954321	0.699375	-0.448408	0.0812752	NO	0.861668	0.80464	-0.0987886	0.799812	NO	1.39551	0.787459	-0.825513	0.00167395	NO	1.36994	0.574603	-1.25347	0.00513152	YES
XLOC_096093	LK033749:14571:16422:-1	GSBRNA2T00025871001	CDY59312	BnaAnng15970D	water	pathotype_3A	AT5G17670	alpha/beta-Hydrolases superfamily protein	1.28083	1.18122	-0.116793	0.746274	NO	0.9929	1.16014	0.224574	0.550322	NO	0.88846	1.24154	0.482752	0.104946	NO	0.967778	0.863966	-0.163702	0.63021	NO	1.08074	0.754894	-0.517675	0.0169203	NO	2.41488	0.955524	-1.33759	0.000209619	YES
XLOC_026674	LK031872:1428945:1435306:-1	GSBRNA2T00154391001	CDX92594	BnaA10g16330D	water	pathotype_3A	AT5G18630	alpha/beta-Hydrolases superfamily protein	12.1959	14.8669	0.285708	0.245919	NO	16.0611	12.2246	-0.393783	0.172151	NO	11.5443	7.26834	-0.667483	0.0322275	NO	7.5688	16.6514	1.13751	0.000717218	YES	11.1774	7.99041	-0.484243	0.0706063	NO	14.1476	5.98536	-1.24105	0.000209619	YES
XLOC_049282	LK032039:376405:378749:1	GSBRNA2T00078438001	CDY13946	BnaC09g38800D	water	pathotype_3A	AT5G19050	alpha/beta-Hydrolases superfamily protein	27.7267	34.0444	0.296142	0.296784	NO	32.8052	28.0641	-0.225199	0.626593	NO	34.4019	18.9782	-0.858145	0.00837276	NO	21.1908	28.9456	0.449906	0.0992424	NO	24.6122	20.2776	-0.279487	0.336127	NO	33.1298	13.1752	-1.3303	0.000209619	YES
XLOC_026645	LK031872:1132980:1134163:-1	GSBRNA2T00154327001	CDX92543	BnaA10g15820D	water	pathotype_3A	AT5G19290	alpha/beta-Hydrolases superfamily protein	3.15706	4.13973	0.390955	0.164716	NO	3.18603	3.11899	-0.0306809	0.966486	NO	2.9552	5.09312	0.785294	0.021973	NO	2.90993	2.76133	-0.0756211	0.892976	NO	2.09226	2.94212	0.491794	0.0708506	NO	2.38724	5.5189	1.20904	0.000209619	YES
XLOC_044237	LK031993:152559:155763:-1	GSBRNA2T00001332001	CDY09112	BnaA02g05380D	water	pathotype_3A	AT5G21950	alpha/beta-Hydrolases superfamily protein	2.24156	5.65951	1.33617	0.00055029	YES	1.30969	1.78498	0.446687	0.136607	NO	1.4144	0.997137	-0.504323	0.100421	NO	2.47281	1.94298	-0.34788	0.231424	NO	1.48321	1.75862	0.245719	0.420331	NO	1.23021	0.989379	-0.314305	0.16511	NO
XLOC_022459	LK031856:963182:965085:1	GSBRNA2T00148855001	CDX88793	BnaA03g08560D	water	pathotype_3A	AT5G22460	alpha/beta-Hydrolases superfamily protein	0.718385	0.706583	-0.0238982	1	NO	0.753743	1.31317	0.800907	0.00279809	NO	1.06069	4.9755	2.22983	0.000592385	YES	0.925241	0.645494	-0.519426	0.0314229	NO	1.05237	2.79158	1.40744	0.000497496	YES	0.946116	6.93984	2.87481	0.000209619	YES
XLOC_040203	LK031821:1151880:1154252:-1	GSBRNA2T00133641001	CDX80534	BnaC07g29100D	water	pathotype_3A	AT5G25770	alpha/beta-Hydrolases superfamily protein	46.4854	25.8082	-0.848948	0.658653	NO	76.7041	113.528	0.565673	0.795335	NO	35.7558	28.6469	-0.319798	0.852908	NO	3.99908	3.60574	-0.149373	0.853327	NO	7.31487	6.0894	-0.264532	0.601946	NO	8.74573	3.34428	-1.38688	0.000744588	YES
XLOC_040402					water	pathotype_3A	AT5G25770	alpha/beta-Hydrolases superfamily protein	8.76001	9.18024	0.0675994	0.849604	NO	10.4269	14.6315	0.488765	0.0816441	NO	10.1349	7.37328	-0.458959	0.179752	NO	11.4793	11.1276	-0.0448922	0.938012	NO	17.7237	17.1629	-0.0463865	0.90317	NO	16.7093	8.03966	-1.05544	0.000209619	YES
XLOC_079860	LK032523:130035:134627:-1	GSBRNA2T00074686001	CDY42399	BnaA08g00150D	water	pathotype_3A	AT5G36210	alpha/beta-Hydrolases superfamily protein	4.56878	4.226	-0.112516	0.675127	NO	4.08584	4.30499	0.0753772	0.876018	NO	3.01323	5.20414	0.788349	0.00236596	NO	4.51417	5.32699	0.23886	0.3502	NO	5.25129	7.45806	0.506129	0.0309812	NO	2.88733	6.36838	1.14119	0.000209619	YES
XLOC_000490	LK031787:16451:18148:-1	GSBRNA2T00098484001	CDX67401	BnaA07g14410D	water	pathotype_3A	AT5G38360	alpha/beta-Hydrolases superfamily protein	3.84228	3.49418	-0.137009	0.756355	NO	1.66426	2.47371	0.571796	0.144134	NO	1.87926	4.55446	1.27712	0.000592385	YES	8.73535	6.15308	-0.505557	0.0581158	NO	2.84409	5.92872	1.05975	0.000922584	YES	1.8771	7.2394	1.94736	0.000209619	YES
XLOC_092009	LK033219:66063:67822:-1	GSBRNA2T00011070001	CDY53608	BnaC09g51960D	water	pathotype_3A	AT5G38360	alpha/beta-Hydrolases superfamily protein	4.58496	5.53158	0.270782	0.435114	NO	2.77059	2.96332	0.0970212	0.897557	NO	2.25132	4.05823	0.850079	0.0322275	NO	5.35593	4.48019	-0.257577	0.520021	NO	2.18096	4.0163	0.880904	0.00694858	NO	2.05582	5.38411	1.38899	0.000209619	YES
XLOC_004326	LK031793:2316792:2320100:-1	GSBRNA2T00148481001	CDX71530	BnaC04g17650D	water	pathotype_3A	AT5G42930	alpha/beta-Hydrolases superfamily protein	5.99081	4.59118	-0.383886	0.127079	NO	10.4622	10.6733	0.0288132	0.966798	NO	20.1678	10.9482	-0.88136	0.0019633	NO	5.10736	8.11323	0.667699	0.00244315	NO	10.5301	6.34546	-0.730722	0.00536833	NO	24.7356	9.60966	-1.36403	0.000209619	YES
XLOC_081136	LK032562:5603:9132:-1	GSBRNA2T00076895001	CDY43589	BnaC09g17280D	water	pathotype_3A	AT5G42930	alpha/beta-Hydrolases superfamily protein	8.14162	2.74682	-1.56755	0.00055029	YES	17.17	12.3168	-0.479263	0.0711123	NO	14.7889	8.00939	-0.88475	0.00109135	NO	8.55687	13.043	0.608121	0.00439113	NO	33.246	15.166	-1.13234	0.000497496	YES	32.4398	5.91298	-2.45581	0.000209619	YES
XLOC_105602	LK039668:866:3365:1	GSBRNA2T00088527001	CDY69544	BnaAnng30760D	water	pathotype_3A	AT5G42930	alpha/beta-Hydrolases superfamily protein	1.6351	2.19664	0.42592	0.10064	NO	3.33319	2.76684	-0.268664	0.483931	NO	4.00919	3.95645	-0.0191043	0.96606	NO	1.40182	3.52111	1.32873	0.000717218	YES	3.58461	2.88746	-0.312015	0.268265	NO	5.95733	3.42478	-0.798655	0.0010718	NO
XLOC_105978	LK040410:2:2617:1	GSBRNA2T00092775001	CDY69809	BnaAnng31610D	water	pathotype_3A	AT5G42930	alpha/beta-Hydrolases superfamily protein	16.0726	4.17204	-1.94578	0.00055029	YES	31.9756	26.0496	-0.29571	0.384982	NO	25.2508	12.0246	-1.07034	0.000592385	YES	18.4617	30.3367	0.716529	0.000717218	NO	66.3346	28.226	-1.23274	0.000497496	YES	61.6058	10.1003	-2.60867	0.000209619	YES
XLOC_062233	LK032183:454304:456433:-1	GSBRNA2T00033495001	CDY25974	BnaC09g20130D	water	pathotype_3A	AT5G47330	alpha/beta-Hydrolases superfamily protein	0.923585	0.567775	-0.701926	0.00898303	NO	1.54531	0.916248	-0.754086	0.00196981	NO	1.69373	1.00813	-0.748522	0.0325908	NO	0.969772	0.748073	-0.374467	0.127615	NO	2.12164	1.04572	-1.02068	0.0013105	YES	2.08241	1.7356	-0.26282	0.337622	NO
XLOC_078411	LK032489:43805:47092:1	GSBRNA2T00072356001	CDY41045	BnaA09g18240D	water	pathotype_3A	AT5G47330	alpha/beta-Hydrolases superfamily protein	1.4531	0.804974	-0.852124	0.0137964	NO	2.93349	1.34898	-1.12074	0.00106894	YES	2.50568	1.38029	-0.860227	0.0167379	NO	1.94849	1.37898	-0.498756	0.134787	NO	3.70395	1.21799	-1.60456	0.000497496	YES	4.352	2.3633	-0.880876	0.00213528	NO
XLOC_075922	LK032431:68444:71549:-1	GSBRNA2T00066501001	CDY38722	BnaC03g15270D	water	pathotype_3A	AT5G53050	alpha/beta-Hydrolases superfamily protein	83.06	26.9598	-1.62334	0.00055029	YES	98.7759	108.524	0.135783	0.80766	NO	54.602	37.8741	-0.527742	0.145498	NO	21.3819	103.642	2.27715	0.000717218	YES	62.063	62.6239	0.0129799	0.980534	NO	77.1447	27.8364	-1.47059	0.000209619	YES
XLOC_099164	LK034394:14160:15471:1	GSBRNA2T00040840001	CDY64054	BnaA03g56300D	water	pathotype_3A	AT5G53050	alpha/beta-Hydrolases superfamily protein	16.3711	12.1251	-0.433155	0.147588	NO	22.3395	18.2744	-0.289773	0.52772	NO	9.22758	16.0511	0.798648	0.0357734	NO	43.2452	122.685	1.50435	0.000717218	YES	92.4219	76.0452	-0.281378	0.491569	NO	88.2784	55.1051	-0.679875	0.00407628	NO
XLOC_105822	LK032431:68444:71549:-1	GSBRNA2T00066501001	CDY38722	BnaC03g15270D	water	pathotype_3A	AT5G53050	alpha/beta-Hydrolases superfamily protein	58.6466	37.4411	-0.647425	0.00145941	NO	62.0758	59.3116	-0.0657167	0.911851	NO	34.7584	30.0179	-0.211539	0.564648	NO	75.2935	189.484	1.33148	0.000717218	YES	132.804	91.87	-0.531633	0.134509	NO	158.066	61.5586	-1.36049	0.000209619	YES
XLOC_005856	LK031797:2805540:2808183:1	GSBRNA2T00103734001	CDX73233	BnaC06g36810D	water	pathotype_3A	AT1G76130	alpha-amylase-like 2	6.54714	3.7335	-0.810336	0.00055029	NO	14.6619	11.4498	-0.35675	0.243744	NO	17.6832	10.7972	-0.711722	0.0274021	NO	6.49125	6.37284	-0.0265599	0.964819	NO	14.9024	7.25338	-1.03882	0.000497496	YES	26.3925	7.63884	-1.7887	0.000209619	YES
XLOC_046823	LK032012:804574:809307:1	GSBRNA2T00049793001	CDY11651	BnaC06g30880D	water	pathotype_3A	AT1G69830	alpha-amylase-like 3	18.8375	23.126	0.295908	0.270189	NO	18.4029	21.6625	0.235267	0.620032	NO	27.4054	33.7845	0.301901	0.457756	NO	16.681	21.4126	0.360254	0.197998	NO	17.443	32.0947	0.879687	0.000497496	NO	29.1676	67.5375	1.21132	0.000209619	YES
XLOC_075970	LK032432:72619:77574:-1	GSBRNA2T00066557001	CDY38763	BnaA07g28350D	water	pathotype_3A	AT1G69830	alpha-amylase-like 3	1.55218	1.8846	0.279962	0.176547	NO	2.11561	3.08988	0.546477	0.0109654	NO	2.2502	4.56571	1.02079	0.000592385	YES	1.25669	1.61465	0.361597	0.0679825	NO	1.92342	4.4828	1.22073	0.000497496	YES	1.61466	6.46278	2.00092	0.000209619	YES
XLOC_069320	LK032296:329690:339005:-1	GSBRNA2T00052576001	CDY32569	BnaC02g17620D	water	pathotype_3A	AT1G67830	alpha-fucosidase 1	0.666313	0.720251	0.1123	1	NO	0.656477	1.43802	1.13126	0.074939	NO	0.804268	1.4334	0.833693	0.30011	NO	0.580911	0.603976	0.0561731	1	NO	0.645347	1.45082	1.16873	0.129424	NO	0.660968	2.43114	1.87898	0.0219001	YES
XLOC_078038	LK032478:113178:115512:1	GSBRNA2T00071647001	CDY40750	BnaAnng06130D	water	pathotype_3A	AT5G08380	alpha-galactosidase 1	5.64954	7.35485	0.380563	0.0994542	NO	4.83436	5.16951	0.0967026	0.857255	NO	4.43251	10.2288	1.20644	0.000592385	YES	5.15531	4.40909	-0.225578	0.490083	NO	4.13995	6.71215	0.697162	0.00334531	NO	3.03869	9.51205	1.64631	0.000209619	YES
XLOC_082460	LK032601:42558:45150:-1	GSBRNA2T00080771001	CDY44772	BnaC02g01150D	water	pathotype_3A	AT5G08380	alpha-galactosidase 1	0.572241	0.515525	-0.15058	1	NO	0.600335	0.531902	-0.174608	1	NO	0.55517	0.571453	0.0417063	1	NO	2.77584	3.14738	0.181227	0.617302	NO	2.01846	5.1022	1.33786	0.000497496	YES	2.0788	6.84634	1.71958	0.000209619	YES
XLOC_011773	LK031815:239275:241696:-1	GSBRNA2T00129696001	CDX78339	BnaA03g02510D	water	pathotype_3A	AT5G08370	alpha-galactosidase 2	2.51544	2.06507	-0.28462	0.320368	NO	1.83636	2.45446	0.418557	0.169476	NO	1.97286	3.18302	0.690108	0.0292407	NO	2.87608	2.88247	0.00320179	0.994846	NO	1.91585	6.46662	1.75503	0.000497496	YES	1.79708	6.60037	1.87689	0.000209619	YES
XLOC_014509	LK031823:1714709:1717319:-1	GSBRNA2T00134544001	CDX81098	BnaC03g03520D	water	pathotype_3A	AT5G08370	alpha-galactosidase 2	4.598	5.89443	0.358346	0.13256	NO	3.91427	5.69131	0.540017	0.0405482	NO	3.13759	6.13269	0.966863	0.000592385	NO	0.945504	0.924734	-0.0320451	0.949158	NO	0.870597	2.18475	1.32739	0.000497496	YES	0.774514	2.09893	1.43829	0.000209619	YES
XLOC_078039	LK032478:116504:119034:1	GSBRNA2T00071648001	CDY40751	BnaAnng06140D	water	pathotype_3A	AT5G08370	alpha-galactosidase 2	10.2212	8.0048	-0.352634	0.355587	NO	11.1322	15.4833	0.475974	0.249363	NO	9.66901	11.394	0.236834	0.666	NO	4.79035	4.16242	-0.202709	0.791737	NO	5.78871	12.9152	1.15776	0.000497496	YES	3.93507	7.26833	0.885235	0.0123476	NO
XLOC_019759	LK031844:1508876:1513836:-1	GSBRNA2T00144150001	CDX86109	BnaC03g56240D	water	pathotype_3A	AT3G46970	alpha-glucan phosphorylase 2	3.88384	4.14298	0.0931851	0.768378	NO	4.5232	6.28225	0.473938	0.0767811	NO	4.05003	10.5118	1.37601	0.000592385	YES	3.59493	4.228	0.234012	0.465774	NO	4.38091	9.99604	1.19013	0.000497496	YES	3.8534	16.3467	2.0848	0.000209619	YES
XLOC_033425	LK031908:235054:239928:1	GSBRNA2T00107221001	CDX99080	BnaA06g17710D	water	pathotype_3A	AT3G46970	alpha-glucan phosphorylase 2	0.735079	0.806221	0.133276	1	NO	0.739319	0.96559	0.385214	0.0161443	NO	0.724757	1.94672	1.42548	0.000592385	YES	0.687398	0.776741	0.176288	1	NO	0.717514	1.38145	0.945102	0.000497496	NO	0.722375	4.5724	2.66213	0.000209619	YES
XLOC_012604	LK033618:47245:49352:-1	GSBRNA2T00022879001	CDY57950	BnaA07g38480D	water	pathotype_3A	AT1G79010	Alpha-helical ferredoxin	25.5923	20.6564	-0.309121	0.622657	NO	34.7186	25.7979	-0.428455	0.573969	NO	12.3482	40.8075	1.72453	0.00943131	YES	17.8113	26.6173	0.579571	0.358204	NO	41.6458	61.2256	0.555964	0.18467	NO	4.75687	55.1163	3.53439	0.000574445	YES
XLOC_006790	LK031800:494190:498184:1	GSBRNA2T00111632001	CDX73909	BnaA03g31380D	water	pathotype_3A	AT3G10740	alpha-L-arabinofuranosidase 1	3.02684	4.11137	0.441807	0.0442136	NO	3.00466	3.81946	0.346167	0.238842	NO	2.3598	4.28213	0.859664	0.00154454	NO	4.23986	3.68046	-0.204131	0.518975	NO	4.40554	11.7349	1.41341	0.000497496	YES	2.25973	9.22034	2.02867	0.000209619	YES
XLOC_035289	LK031921:270109:274356:-1	GSBRNA2T00110528001	CDY00692	BnaC03g36760D	water	pathotype_3A	AT3G10740	alpha-L-arabinofuranosidase 1	3.87464	5.43063	0.487057	0.0228691	NO	3.63263	4.46418	0.297381	0.322018	NO	2.20075	2.47399	0.168844	0.618353	NO	4.3534	3.65094	-0.253875	0.366589	NO	4.34331	9.42706	1.11801	0.000497496	YES	2.44361	6.10566	1.32113	0.000209619	YES
XLOC_073288	LK032372:31764:36366:-1	GSBRNA2T00060236001	CDY36271	BnaA01g31470D	water	pathotype_3A	AT3G10740	alpha-L-arabinofuranosidase 1	23.4746	37.55	0.677712	0.00102213	NO	8.48207	13.3044	0.649415	0.00279809	NO	6.5375	8.41471	0.364175	0.25153	NO	37.1306	28.4806	-0.382629	0.122979	NO	11.506	26.3731	1.19668	0.000497496	YES	6.01889	14.6998	1.28823	0.000209619	YES
XLOC_042333	LK031978:319619:323751:1	GSBRNA2T00124356001	CDY07378	BnaA07g24570D	water	pathotype_3A	AT1G68560	alpha-xylosidase 1	1.59455	1.17443	-0.441194	0.0273273	NO	1.38654	1.60682	0.212717	0.49869	NO	1.21932	2.19626	0.848966	0.0019633	NO	3.32365	2.89237	-0.200516	0.461362	NO	2.93707	6.56707	1.16087	0.000497496	YES	1.95824	4.87455	1.31571	0.000209619	YES
XLOC_045303	LK032001:795348:797718:1	GSBRNA2T00032082001	CDY10256	BnaC05g04990D	water	pathotype_3A	AT1G07180	alternative NAD(P)H dehydrogenase 1	0.825936	0.915216	0.148082	0.859626	NO	1.53564	1.49328	-0.0403505	0.978579	NO	3.30963	1.84902	-0.839909	0.324403	NO	0.579883	0.790822	0.447592	1	NO	1.51608	0.909536	-0.737143	0.30024	NO	2.8657	1.01371	-1.49924	0.0498743	YES
XLOC_027013	LK031874:183355:187360:1	GSBRNA2T00154805001	CDX92940	BnaA03g36620D	water	pathotype_3A	AT3G22370	alternative oxidase 1A	6.15331	8.55132	0.474784	0.0393739	NO	10.5026	7.59008	-0.46856	0.0813554	NO	11.2975	5.23192	-1.11059	0.000592385	YES	4.48944	6.60435	0.556881	0.0150284	NO	14.3542	6.02276	-1.25298	0.000497496	YES	13.1304	5.66327	-1.2132	0.000209619	YES
XLOC_045796	LK032005:166198:168192:1	GSBRNA2T00048375001	CDY10636	BnaA05g17260D	water	pathotype_3A	AT3G22370	alternative oxidase 1A	4.06683	6.84927	0.752046	0.00055029	NO	7.96419	6.52389	-0.287795	0.396856	NO	25.6931	15.2918	-0.748623	0.0320596	NO	3.10088	4.54178	0.55058	0.0222738	NO	9.79438	5.61812	-0.801867	0.0013105	NO	30.5524	10.7332	-1.50921	0.000209619	YES
XLOC_074453	LK032399:331845:333746:1	GSBRNA2T00063985001	CDY37409	BnaC05g30210D	water	pathotype_3A	AT3G22370	alternative oxidase 1A	4.83251	5.67989	0.23309	0.407856	NO	7.63348	6.82353	-0.161823	0.707316	NO	21.9112	12.1818	-0.846941	0.00809052	NO	4.81037	5.40126	0.167148	0.656713	NO	10.8429	6.4061	-0.759232	0.00167395	NO	26.8155	10.9005	-1.29867	0.000209619	YES
XLOC_105450	LK039388:931:3325:-1	GSBRNA2T00087739001	CDY69421	BnaCnng63430D	water	pathotype_3A	AT3G22370	alternative oxidase 1A	9.80847	9.54622	-0.0390985	0.907025	NO	16.3902	11.8561	-0.467204	0.0875118	NO	19.4662	8.63643	-1.17246	0.000592385	YES	8.71705	14.2886	0.712953	0.000717218	NO	28.3345	11.53	-1.29717	0.000497496	YES	28.4495	6.27348	-2.18107	0.000209619	YES
XLOC_104473	LK037757:2452:4441:1	GSBRNA2T00076566001	CDY68662	BnaCnng60000D	water	pathotype_3A	AT1G32350	alternative oxidase 1D	5.37377	14.3211	1.41414	0.00055029	YES	4.9989	5.89709	0.238393	0.556338	NO	13.882	16.5144	0.250509	0.500857	NO	3.50915	10.5859	1.59295	0.000717218	YES	7.43385	9.65082	0.376542	0.15996	NO	18.1019	19.122	0.0790923	0.746942	NO
XLOC_012398	LK031816:2004502:2006634:-1	GSBRNA2T00131693001	CDX79141	BnaA01g12080D	water	pathotype_3A	AT4G22260	Alternative oxidase family protein	3.32787	7.84625	1.2374	0.00055029	YES	5.72447	5.67847	-0.0116399	0.984173	NO	4.6969	6.37208	0.440056	0.18167	NO	2.5269	4.0778	0.690422	0.00244315	NO	3.20782	4.76572	0.571101	0.017746	NO	4.0881	6.79885	0.73386	0.000910983	NO
XLOC_018524	LK031839:1248521:1251957:1	GSBRNA2T00142403001	CDX84992	BnaC05g20630D	water	pathotype_3A	AT1G25480	Aluminium activated malate transporter family protein	3.66156	2.54887	-0.522601	0.020326	NO	4.54341	3.42434	-0.40795	0.155955	NO	5.93278	2.91655	-1.02445	0.000592385	YES	5.30345	3.86257	-0.45737	0.0426699	NO	8.27656	4.26537	-0.95636	0.000497496	NO	7.65055	2.8133	-1.4433	0.000209619	YES
XLOC_007017	LK031800:2503896:2505761:1	GSBRNA2T00112185001	CDX74373	BnaA03g26740D	water	pathotype_3A	AT4G00910	Aluminium activated malate transporter family protein	0.509108	0.542111	0.0906151	1	NO	0.556357	0.577945	0.0549218	1	NO	1.27317	0.698135	-0.866848	0.00837276	NO	0.772169	0.541678	-0.511482	1	NO	1.13332	0.547715	-1.04906	0.0013105	YES	1.01379	0.552061	-0.876855	0.0931356	NO
XLOC_031493	LK031898:35396:37335:1	GSBRNA2T00104247001	CDX97239	BnaA02g20300D	water	pathotype_3A	AT4G00910	Aluminium activated malate transporter family protein	0.660363	0.755041	0.193296	1	NO	0.57642	0.572974	-0.00865147	1	NO	1.46953	0.869123	-0.757723	0.0147038	NO	1.61966	0.625927	-1.37162	0.000717218	YES	1.3467	0.784569	-0.779461	0.0020275	NO	2.08296	0.548459	-1.92518	0.084777	NO
XLOC_036578	LK031930:650909:652817:-1	GSBRNA2T00113215001	CDY01945	BnaC02g27820D	water	pathotype_3A	AT4G00910	Aluminium activated malate transporter family protein	0.629796	0.614382	-0.0357486	1	NO	0.610314	0.549082	-0.15253	1	NO	1.40117	0.634363	-1.14325	0.0019633	YES	1.44826	0.627188	-1.20735	0.000717218	YES	1.20234	0.653657	-0.879233	0.0020275	NO	2.37696	0.5523	-2.10559	0.084777	NO
XLOC_042163	LK031975:557154:559058:-1	GSBRNA2T00123510001	CDY07155	BnaCnng01700D	water	pathotype_3A	AT4G00910	Aluminium activated malate transporter family protein	0.649694	0.646036	-0.00814582	1	NO	0.755633	0.708428	-0.0930645	1	NO	1.29799	0.564628	-1.20091	0.0429887	YES	2.99491	0.876075	-1.77339	0.00705518	YES	2.02794	0.890501	-1.18733	0.155644	NO	1.66383	0.591791	-1.49135	0.0467871	YES
XLOC_089969	LK033021:62412:64322:-1	GSBRNA2T00004072001	CDY51721	BnaA09g52080D	water	pathotype_3A	AT4G00910	Aluminium activated malate transporter family protein	0.986849	0.951714	-0.0523013	0.925584	NO	1.2053	0.855828	-0.494002	0.288865	NO	1.8855	0.815667	-1.20889	0.0156185	YES	0.955397	0.556262	-0.780336	0.0210509	NO	0.731918	0.577502	-0.341856	1	NO	0.840825	0.586089	-0.520685	0.0433473	NO
XLOC_031887	LK031900:856572:857627:1	GSBRNA2T00104904001	CDX97669	BnaA05g24100D	water	pathotype_3A	AT3G15450	Aluminium induced protein with YGL and LRDR motifs	790.651	1058.96	0.421535	0.242931	NO	841.818	774.121	-0.120949	0.875478	NO	357.332	506.175	0.502371	0.290857	NO	681.853	1400.1	1.038	0.000717218	YES	444.759	937.901	1.07641	0.0416189	YES	265.693	519.643	0.967761	0.000910983	NO
XLOC_055946	LK032103:231378:232696:-1	GSBRNA2T00009968001	CDY20112	BnaA01g28900D	water	pathotype_3A	AT3G15450	Aluminium induced protein with YGL and LRDR motifs	206.695	381.187	0.882995	0.00055029	NO	208.136	176.237	-0.24001	0.570175	NO	76.1944	64.461	-0.241258	0.58005	NO	399.352	991.562	1.31204	0.000717218	YES	253.565	393.686	0.63469	0.153894	NO	127.743	153.944	0.269161	0.344969	NO
XLOC_057730	LK032125:124269:125340:1	GSBRNA2T00018134001	CDY21841	BnaC01g36070D	water	pathotype_3A	AT3G15450	Aluminium induced protein with YGL and LRDR motifs	6.90922	11.4246	0.725549	0.00439292	NO	6.57593	5.23402	-0.329276	0.462372	NO	1.96856	2.20456	0.16335	0.76392	NO	4.21125	11.0034	1.38563	0.000717218	YES	3.05961	5.27121	0.784786	0.0314785	NO	1.66228	1.84125	0.147522	0.676315	NO
XLOC_062269	LK032184:328246:329551:1	GSBRNA2T00033566001	CDY26025	BnaC06g05990D	water	pathotype_3A	AT3G15450	Aluminium induced protein with YGL and LRDR motifs	256.929	547.738	1.09212	0.00055029	YES	232.524	268.2	0.20593	0.693646	NO	81.8169	174.125	1.08965	0.00636642	YES	107.132	398.781	1.89621	0.000717218	YES	59.7518	261.196	2.12808	0.000497496	YES	35.109	188.354	2.42353	0.000209619	YES
XLOC_092231	LK033239:62620:63913:-1	GSBRNA2T00011488001	CDY53810	BnaA06g01730D	water	pathotype_3A	AT3G15450	Aluminium induced protein with YGL and LRDR motifs	164.802	376.098	1.19037	0.00055029	YES	161.608	182.867	0.178296	0.730141	NO	55.5269	120.545	1.11831	0.00236596	YES	75.8197	271.488	1.84024	0.000717218	YES	43.497	178.261	2.035	0.000497496	YES	26.6114	119.493	2.16681	0.000209619	YES
XLOC_094477	LK033521:33859:34938:-1	GSBRNA2T00020115001	CDY56826	BnaC05g37800D	water	pathotype_3A	AT3G15450	Aluminium induced protein with YGL and LRDR motifs	1417.82	1833.45	0.370887	0.422782	NO	1580.98	1395.94	-0.179582	0.823577	NO	806.896	966.791	0.260821	0.695621	NO	596.368	1367.86	1.19765	0.000717218	YES	516.59	977.147	0.919556	0.0855655	NO	408.799	691.219	0.757751	0.0144527	NO
XLOC_027028	LK031874:286874:288180:1	GSBRNA2T00154833001	CDX92962	BnaA03g36840D	water	pathotype_3A	AT3G22850	Aluminium induced protein with YGL and LRDR motifs	13.6958	8.33424	-0.716611	0.00145941	NO	6.35455	5.40091	-0.234587	0.594084	NO	1.17511	0.860514	-0.44953	0.193831	NO	29.3984	17.211	-0.772407	0.000717218	NO	18.8304	12.4548	-0.596362	0.0223434	NO	8.20754	3.587	-1.19417	0.000209619	YES
XLOC_023040	LK031858:452178:453670:1	GSBRNA2T00149449001	CDX89248	BnaA01g16450D	water	pathotype_3A	AT4G27450	Aluminium induced protein with YGL and LRDR motifs	48.0385	86.1319	0.842357	0.00055029	NO	41.3849	33.386	-0.309861	0.398034	NO	29.5351	195.516	2.72678	0.000592385	YES	17.6022	14.6994	-0.259998	0.402388	NO	3.28098	6.78556	1.04834	0.000497496	YES	2.82875	51.5852	4.18872	0.000209619	YES
XLOC_031720	LK031899:220801:222250:-1	GSBRNA2T00104493001	CDX97384	BnaC08g12490D	water	pathotype_3A	AT4G27450	Aluminium induced protein with YGL and LRDR motifs	64.5129	120.684	0.903575	0.00055029	NO	71.4061	58.0734	-0.29817	0.460342	NO	38.0194	236.397	2.6364	0.000592385	YES	125.337	55.3646	-1.17878	0.000717218	YES	16.4264	49.8985	1.60298	0.000497496	YES	15.3659	288.587	4.2312	0.000209619	YES
XLOC_049608	LK032041:630335:631652:1	GSBRNA2T00078867001	CDY14279	BnaA08g14100D	water	pathotype_3A	AT4G27450	Aluminium induced protein with YGL and LRDR motifs	29.2324	129.839	2.15108	0.00055029	YES	15.5864	30.0692	0.947999	0.00196981	NO	6.19866	73.6524	3.5707	0.000592385	YES	37.651	33.8176	-0.154914	0.662033	NO	2.44949	16.1227	2.71854	0.000497496	YES	1.57252	70.534	5.48717	0.000209619	YES
XLOC_065790	LK032234:477802:479717:-1	GSBRNA2T00042281001	CDY29312	BnaC01g19640D	water	pathotype_3A	AT4G27450	Aluminium induced protein with YGL and LRDR motifs	46.125	66.4891	0.527569	0.0516437	NO	31.9469	23.1163	-0.466765	0.129319	NO	28.7453	183.741	2.67628	0.000592385	YES	106.885	49.9248	-1.09823	0.000717218	YES	12.4595	35.7063	1.51893	0.000497496	YES	13.6766	304.82	4.47818	0.000209619	YES
XLOC_022690	LK031856:1497929:1500662:-1	GSBRNA2T00148992001	CDX88900	BnaA03g07490D	water	pathotype_3A	AT5G19140	Aluminium induced protein with YGL and LRDR motifs	9.77765	10.8827	0.154477	0.650819	NO	12.9298	9.35892	-0.466286	0.129722	NO	16.0663	34.477	1.1016	0.0019633	YES	17.2905	12.0109	-0.525635	0.148789	NO	11.6209	11.925	0.0372675	0.947639	NO	9.06958	50.2326	2.46952	0.000209619	YES
XLOC_037340	LK031936:79119:81938:-1	GSBRNA2T00114681001	CDY02581	BnaC02g08540D	water	pathotype_3A	AT5G19140	Aluminium induced protein with YGL and LRDR motifs	61.549	67.6084	0.135467	0.647699	NO	37.1291	62.276	0.746126	0.00106894	NO	63.9686	116.218	0.861398	0.00723661	NO	88.7045	51.702	-0.778787	0.000717218	NO	58.3055	72.3143	0.310649	0.306623	NO	48.1129	139.892	1.53982	0.000209619	YES
XLOC_085049	LK032702:123599:126321:1	GSBRNA2T00086907001	CDY47200	BnaAnng08700D	water	pathotype_3A	AT5G19140	Aluminium induced protein with YGL and LRDR motifs	27.7278	36.2641	0.387209	0.0921464	NO	37.5997	33.7365	-0.156411	0.720382	NO	58.0468	130.094	1.16427	0.000592385	YES	42.4349	28.4145	-0.578624	0.00663374	NO	34.8557	43.9678	0.335053	0.244337	NO	36.0222	149.372	2.05195	0.000209619	YES
XLOC_008006	LK031802:1702335:1703649:-1	GSBRNA2T00116977001	CDX74969	BnaA05g07150D	water	pathotype_3A	AT2G37330	aluminum sensitive 3	4.20645	7.34096	0.803366	0.00102213	NO	2.05026	2.71501	0.405151	0.362985	NO	1.42636	0.800729	-0.832948	0.0475878	NO	4.64201	3.56435	-0.381111	0.264928	NO	2.28726	2.08926	-0.130628	0.757688	NO	1.28538	0.616835	-1.05924	0.0031275	YES
XLOC_067767	LK032267:439010:441232:-1	GSBRNA2T00047236001	CDY31147	BnaA08g26970D	water	pathotype_3A	AT1G08430	aluminum-activated malate transporter 1	1.25721	1.52386	0.277502	0.285085	NO	0.855326	0.81233	-0.0744085	0.855833	NO	1.28185	0.794078	-0.69088	0.00943131	NO	0.966926	2.03205	1.07146	0.000717218	YES	1.08587	1.10923	0.0307111	0.923123	NO	1.95182	0.879426	-1.15019	0.000209619	YES
XLOC_029731	LK031889:958662:966266:-1	GSBRNA2T00101343001	CDX95521	BnaC01g34130D	water	pathotype_3A	AT3G18440	aluminum-activated malate transporter 9	16.7854	11.5692	-0.536918	0.0237605	NO	23.9304	17.1545	-0.480257	0.120509	NO	18.7849	11.8093	-0.66965	0.0450694	NO	7.66948	12.3782	0.690601	0.00132988	NO	15.1088	8.58308	-0.815822	0.00892373	NO	20.5238	7.54891	-1.44296	0.000209619	YES
XLOC_038979	LK031949:978412:980935:-1	GSBRNA2T00117861001	CDY04173	BnaA09g19510D	water	pathotype_3A	AT3G25660	Amidase family protein	5.48297	5.20991	-0.0736991	0.814812	NO	4.20959	4.14292	-0.0230318	0.971135	NO	3.12995	4.45186	0.508269	0.0906608	NO	6.51285	7.46591	0.197029	0.526807	NO	4.43145	6.654	0.586443	0.013948	NO	3.24655	7.19104	1.14729	0.000209619	YES
XLOC_096455	LK033814:34649:37132:1	GSBRNA2T00027811001	CDY59872	BnaC09g52600D	water	pathotype_3A	AT3G25660	Amidase family protein	4.56764	4.75111	0.0568157	0.86404	NO	4.66825	3.76876	-0.308792	0.35078	NO	3.07885	4.11694	0.419181	0.199753	NO	5.29101	6.60622	0.320282	0.212625	NO	4.33624	6.46263	0.575677	0.0152256	NO	3.28059	6.9837	1.09004	0.000209619	YES
XLOC_065361	LK032228:153239:164258:1	GSBRNA2T00041637001	CDY28936	BnaA02g25400D	water	pathotype_3A	AT4G34880	Amidase family protein	8.15752	3.98896	-1.03212	0.00055029	YES	10.9492	12.1333	0.148147	0.760786	NO	14.4675	8.42842	-0.779482	0.0178522	NO	3.57074	3.33052	-0.100476	0.866747	NO	7.91811	4.92745	-0.684315	0.0171134	NO	9.87896	3.82897	-1.3674	0.000209619	YES
XLOC_089923	LK033018:28488:30706:1	GSBRNA2T00004015001	CDY51679	BnaC02g46880D	water	pathotype_3A	AT4G34880	Amidase family protein	14.954	5.64346	-1.40588	0.00055029	YES	28.7836	23.4015	-0.298646	0.368491	NO	34.2946	14.7367	-1.21857	0.000592385	YES	9.45271	9.13428	-0.049437	0.928207	NO	29.5542	11.776	-1.32751	0.000497496	YES	33.0768	8.84741	-1.90249	0.000209619	YES
XLOC_054231	LK032086:468185:469708:1	GSBRNA2T00005581001	CDY18551	BnaA01g26440D	water	pathotype_3A	AT1G51720	Amino acid dehydrogenase family protein	1.13983	1.24628	0.128806	0.66894	NO	1.22831	1.08732	-0.175888	0.659967	NO	0.912625	1.47949	0.69701	0.0202605	NO	1.42433	1.34109	-0.0868793	0.865441	NO	1.43514	1.84722	0.364167	0.158252	NO	0.92721	1.98308	1.09677	0.000209619	YES
XLOC_008847	LK031805:2363269:2365429:1	GSBRNA2T00124017001	CDX75978	BnaC03g40610D	water	pathotype_3A	AT3G18680	Amino acid kinase family protein	2.01695	2.22011	0.138456	0.700402	NO	1.79793	2.16177	0.265876	0.535902	NO	1.60105	2.6574	0.730997	0.0364817	NO	2.26455	1.93564	-0.226414	0.550985	NO	1.85425	3.14513	0.762284	0.00453599	NO	1.55238	3.26374	1.07204	0.000209619	YES
XLOC_026212	LK031871:1129670:1131647:1	GSBRNA2T00153980001	CDX92260	BnaA05g21470D	water	pathotype_3A	AT3G18680	Amino acid kinase family protein	3.3512	4.02343	0.263748	0.654311	NO	2.20492	2.82662	0.358352	0.688744	NO	2.3832	3.28405	0.462576	0.638559	NO	3.57605	3.23392	-0.145083	0.894044	NO	2.35665	4.2715	0.858005	0.128978	NO	1.98369	5.06516	1.35242	0.0270451	YES
XLOC_033713	LK031909:1155477:1157662:-1	GSBRNA2T00107618001	CDX99327	BnaC05g34420D	water	pathotype_3A	AT3G18680	Amino acid kinase family protein	3.15762	5.05269	0.678214	0.00842015	NO	2.41219	3.08553	0.355175	0.32563	NO	2.6381	3.67113	0.476725	0.171216	NO	2.8682	3.03193	0.0800908	0.882818	NO	2.39207	4.13795	0.790657	0.000922584	NO	2.11655	5.1051	1.27022	0.000209619	YES
XLOC_082207	LK032594:214262:217983:-1	GSBRNA2T00080374001	CDY44564	BnaA01g21750D	water	pathotype_3A	AT1G58360	amino acid permease 1	1.03354	1.22383	0.243808	0.315668	NO	1.03561	1.06843	0.045002	0.936628	NO	1.49663	0.676259	-1.14607	0.000592385	YES	1.0944	0.972974	-0.169671	0.578241	NO	1.72291	1.03269	-0.738444	0.0020275	NO	1.8595	0.796428	-1.2233	0.000209619	YES
XLOC_096700	LK033859:3317:7039:-1	GSBRNA2T00028379001	CDY60248	BnaC01g42990D	water	pathotype_3A	AT1G58360	amino acid permease 1	0.762224	0.597832	-0.350474	1	NO	1.25554	1.06347	-0.239534	0.479723	NO	1.52679	0.75396	-1.01794	0.000592385	YES	0.955509	0.776395	-0.299479	0.163561	NO	2.04569	1.02077	-1.00293	0.000497496	YES	1.66369	0.694865	-1.25958	0.000209619	YES
XLOC_002795	LK031790:2339126:2341713:-1	GSBRNA2T00135992001	CDX69918	BnaA10g22670D	water	pathotype_3A	AT5G09220	amino acid permease 2	8.50318	4.258	-0.997827	0.00055029	NO	15.4199	10.7229	-0.524098	0.119067	NO	12.4902	30.5956	1.29253	0.000592385	YES	10.1649	9.121	-0.156328	0.736221	NO	28.4277	18.731	-0.601869	0.0413121	NO	21.6213	27.0339	0.322316	0.209749	NO
XLOC_011523	LK031815:359634:362077:1	GSBRNA2T00129718001	CDX78353	BnaA03g02650D	water	pathotype_3A	AT5G09220	amino acid permease 2	34.5542	25.2848	-0.450591	0.0343749	NO	65.529	42.1272	-0.637381	0.0120153	NO	74.7222	36.2542	-1.04339	0.00109135	YES	71.5811	61.2103	-0.225804	0.452167	NO	225.723	59.1733	-1.93154	0.000497496	YES	212.865	52.2708	-2.02586	0.000209619	YES
XLOC_014301	LK031823:1826701:1829104:1	GSBRNA2T00134570001	CDX81121	BnaC03g03750D	water	pathotype_3A	AT5G09220	amino acid permease 2	81.978	60.8456	-0.430084	0.0606236	NO	188.666	100.976	-0.901822	0.00106894	NO	174.408	72.7582	-1.26128	0.000592385	YES	15.2138	11.6386	-0.386463	0.0829965	NO	43.5496	9.93523	-2.13203	0.000497496	YES	51.3854	7.50141	-2.77612	0.000209619	YES
XLOC_057426	LK032122:291288:293765:1	GSBRNA2T00016031001	CDY21569	BnaC09g47230D	water	pathotype_3A	AT5G09220	amino acid permease 2	40.115	24.1827	-0.730166	0.00225518	NO	104.21	71.847	-0.536494	0.0737609	NO	168.484	129.653	-0.377956	0.431993	NO	44.3213	38.4981	-0.203213	0.580471	NO	198.109	68.7666	-1.52651	0.000497496	YES	228.939	81.9117	-1.48282	0.000209619	YES
XLOC_021093	LK031850:1026313:1028912:1	GSBRNA2T00146514001	CDX87522	BnaA07g33510D	water	pathotype_3A	AT1G77380	amino acid permease 3	3.43605	10.0462	1.54782	0.00055029	YES	3.75183	6.20867	0.72669	0.0517863	NO	4.47512	5.84336	0.384872	0.423396	NO	3.02269	3.97016	0.393364	0.484538	NO	2.45735	8.38314	1.77039	0.000497496	YES	2.14199	4.39019	1.03533	0.00285045	YES
XLOC_022218	LK031855:576373:579081:-1	GSBRNA2T00147887001	CDX88364	BnaC06g38080D	water	pathotype_3A	AT1G77380	amino acid permease 3	1.06095	2.81659	1.4086	0.00055029	YES	1.12823	2.27687	1.01299	0.00106894	YES	1.13451	1.6152	0.509647	0.101644	NO	0.835673	0.79975	-0.0633894	0.87621	NO	0.860981	1.87872	1.1257	0.000497496	YES	0.787542	1.08592	0.463489	0.0234085	NO
XLOC_017945	LK031837:1226708:1229420:1	GSBRNA2T00141657001	CDX84450	BnaC03g50500D	water	pathotype_3A	AT5G63850	amino acid permease 4	1.79219	1.53003	-0.228164	0.413491	NO	2.22821	2.00624	-0.151391	0.756973	NO	2.43999	0.896802	-1.44401	0.000592385	YES	2.33081	1.68815	-0.465388	0.0691246	NO	4.12002	1.66184	-1.30987	0.000497496	YES	3.57818	0.668607	-2.42	0.000209619	YES
XLOC_067982	LK032270:362804:365199:-1	GSBRNA2T00047538001	CDY31348	BnaA02g33930D	water	pathotype_3A	AT5G63850	amino acid permease 4	6.63923	9.68623	0.544919	0.0103433	NO	8.81649	7.66577	-0.201774	0.592213	NO	8.20673	2.64699	-1.63245	0.000592385	YES	7.46216	5.65025	-0.401279	0.079456	NO	9.42812	5.24675	-0.845546	0.000497496	NO	5.37616	1.17752	-2.19083	0.000209619	YES
XLOC_077117	LK032458:191742:194142:-1	GSBRNA2T00068667001	CDY39844	BnaC02g42740D	water	pathotype_3A	AT5G63850	amino acid permease 4	1.36935	1.37436	0.00527188	0.990843	NO	3.50239	2.69192	-0.379704	0.197489	NO	2.82279	1.19091	-1.24505	0.000592385	YES	1.56823	1.58466	0.0150362	0.980053	NO	3.87211	1.72873	-1.16341	0.000497496	YES	2.6688	0.721767	-1.88659	0.000209619	YES
XLOC_081331	LK032568:16520:18960:1	GSBRNA2T00077258001	CDY43761	BnaA06g22970D	water	pathotype_3A	AT5G63850	amino acid permease 4	0.921782	0.877842	-0.0704643	0.821498	NO	1.13932	1.23361	0.114715	0.823179	NO	1.16692	0.577886	-1.01385	0.0189403	YES	2.53421	2.18502	-0.21389	0.547172	NO	5.33588	1.96017	-1.44475	0.000497496	YES	4.74475	0.665157	-2.83457	0.000209619	YES
XLOC_072998	LK032365:126844:129436:-1	GSBRNA2T00059808001	CDY36017	BnaA08g04440D	water	pathotype_3A	AT1G44100	amino acid permease 5	35.0423	38.7162	0.14384	0.60353	NO	27.921	38.6974	0.470886	0.074939	NO	59.7508	28.5179	-1.06709	0.00109135	YES	43.377	40.7348	-0.0906685	0.833057	NO	47.9227	33.2441	-0.527611	0.0548232	NO	62.8093	17.1985	-1.8687	0.000209619	YES
XLOC_081426	LK032570:189529:192261:1	GSBRNA2T00077392001	CDY43854	BnaA05g18660D	water	pathotype_3A	AT1G44100	amino acid permease 5	4.52725	5.57957	0.301519	0.20654	NO	6.35936	5.36032	-0.246562	0.466268	NO	7.38674	4.57681	-0.690595	0.0162776	NO	7.3403	7.81937	0.0912133	0.825457	NO	10.7096	7.48579	-0.516678	0.0294305	NO	10.9021	4.9114	-1.1504	0.000209619	YES
XLOC_096951	LK032570:189529:192261:1	GSBRNA2T00077392001	CDY43854	BnaA05g18660D	water	pathotype_3A	AT1G44100	amino acid permease 5	4.38436	5.36573	0.291408	0.260068	NO	6.16446	5.56735	-0.146984	0.746866	NO	8.19666	3.22729	-1.34471	0.000592385	YES	3.69739	4.15462	0.168209	0.648374	NO	5.97597	3.59159	-0.73455	0.00269914	NO	7.08227	2.21557	-1.67653	0.000209619	YES
XLOC_052006	LK032063:523796:524600:-1	GSBRNA2T00090968001	CDY16417	BnaA02g12210D	water	pathotype_3A	AT5G49630	amino acid permease 6	0.867719	0.624625	-0.474238	0.217974	NO	1.60738	2.91528	0.858923	0.0528104	NO	3.52055	8.38511	1.25203	0.0048254	YES	1.83344	1.69584	-0.112553	0.902771	NO	7.61866	10.677	0.486897	0.150759	NO	7.21599	8.89399	0.301633	0.337561	NO
XLOC_052033	LK032685:63159:68232:1	GSBRNA2T00086197001	CDY46779	BnaCnng14480D	water	pathotype_3A	AT5G49630	amino acid permease 6	6.917	4.85189	-0.5116	0.113168	NO	11.9938	27.5879	1.20175	0.00106894	YES	40.1274	27.8078	-0.529098	0.120233	NO	7.9335	6.62898	-0.259171	0.55307	NO	30.2452	23.665	-0.353951	0.218491	NO	65.155	19.6482	-1.72948	0.000209619	YES
XLOC_084601	LK032685:63159:68232:1	GSBRNA2T00086197001	CDY46779	BnaCnng14480D	water	pathotype_3A	AT5G49630	amino acid permease 6	4.65911	3.94266	-0.240885	0.372375	NO	10.6521	23.8641	1.1637	0.00106894	YES	21.5175	45.7957	1.0897	0.000592385	YES	9.55538	9.56652	0.00168097	0.996991	NO	37.4713	48.2669	0.365248	0.222935	NO	44.1755	39.5687	-0.158887	0.523107	NO
XLOC_092246	LK033241:38056:46112:1	GSBRNA2T00011517001	CDY53832	BnaA09g57240D	water	pathotype_3A	AT1G10010	amino acid permease 8	1.83805	9.16819	2.31846	0.00055029	YES	2.35531	11.8464	2.33046	0.00106894	YES	2.2055	6.86614	1.63839	0.000592385	YES	3.77082	4.56903	0.27701	0.382677	NO	5.38669	20.3122	1.91488	0.000497496	YES	2.17281	3.74183	0.784182	0.00198948	NO
XLOC_031927	LK031900:14997:16765:-1	GSBRNA2T00104709001	CDX97502	BnaA05g25770D	water	pathotype_3A	AT3G13620	Amino acid permease family protein	10.4618	1.7637	-2.56845	0.00055029	YES	19.5903	16.3623	-0.259764	0.466031	NO	18.839	8.69877	-1.11484	0.00916241	YES	3.16031	4.63644	0.552951	0.637051	NO	14.4831	5.17022	-1.48607	0.000497496	YES	15.6724	3.7818	-2.05108	0.000209619	YES
XLOC_059671	LK032145:500847:502584:-1	GSBRNA2T00023849001	CDY23626	BnaC05g39680D	water	pathotype_3A	AT3G13620	Amino acid permease family protein	6.19985	1.07203	-2.53189	0.00055029	YES	16.1448	10.4483	-0.627801	0.0114899	NO	18.8586	6.78278	-1.47527	0.000592385	YES	4.67397	7.61138	0.70351	0.00189698	NO	27.0773	6.64085	-2.02764	0.000497496	YES	34.0906	3.50918	-3.28017	0.000209619	YES
XLOC_079657	LK032518:721:2895:-1	GSBRNA2T00074400001	CDY42190	BnaA01g26050D	water	pathotype_3A	AT3G19553	Amino acid permease family protein	7.63058	14.1787	0.893861	0.00055029	NO	6.30255	10.7794	0.774269	0.00869799	NO	9.25929	4.01071	-1.20704	0.000592385	YES	6.279	8.97432	0.515268	0.0702108	NO	8.48577	9.63719	0.183567	0.597767	NO	9.09619	2.93134	-1.6337	0.000209619	YES
XLOC_002909	LK031790:3300397:3301860:-1	GSBRNA2T00136252001	CDX70141	BnaA10g24900D	water	pathotype_3A	AT5G05630	Amino acid permease family protein	9.78846	2.3434	-2.06248	0.0353478	YES	8.30757	9.80506	0.2391	0.81508	NO	9.6427	3.2066	-1.58839	0.101131	NO	5.71651	8.50784	0.573658	0.498169	NO	11.2477	4.06496	-1.46832	0.00669307	YES	10.2409	1.44546	-2.82474	0.00169146	YES
XLOC_033195	LK031907:276140:277609:1	GSBRNA2T00106953001	CDX98852	BnaC09g49830D	water	pathotype_3A	AT5G05630	Amino acid permease family protein	14.953	3.42847	-2.1248	0.00055029	YES	16.2569	18.6749	0.200048	0.622601	NO	18.9566	2.30048	-3.04269	0.000592385	YES	12.3552	13.7808	0.157541	0.664832	NO	26.2321	6.59202	-1.99254	0.000497496	YES	18.2102	1.14672	-3.98916	0.000209619	YES
XLOC_028142	LK031879:160288:164709:1	GSBRNA2T00156908001	CDX94024	BnaC07g36580D	water	pathotype_3A	AT4G21120	amino acid transporter 1	1.0814	1.40419	0.376835	0.138049	NO	6.44609	3.32247	-0.956168	0.00106894	NO	9.83388	6.82722	-0.526463	0.0950674	NO	1.03186	1.22563	0.248281	0.388701	NO	10.6346	3.39242	-1.64838	0.000497496	YES	15.2	5.25168	-1.53322	0.000209619	YES
XLOC_095532	LK033671:35400:39005:-1	GSBRNA2T00023649001	CDY58484	BnaA03g58530D	water	pathotype_3A	AT4G21120	amino acid transporter 1	0.893477	1.20883	0.43611	0.0514833	NO	4.83489	3.02544	-0.676338	0.00869799	NO	5.80678	4.57308	-0.344572	0.307006	NO	0.727111	1.46002	1.00574	0.000717218	YES	4.91067	2.70019	-0.862859	0.000497496	NO	10.6407	2.66157	-1.99924	0.000209619	YES
XLOC_032440	LK031902:1066410:1069846:-1	GSBRNA2T00105488001	CDX98104	BnaA06g08550D	water	pathotype_3A	AT1G13560	aminoalcoholphosphotransferase 1	10.2887	4.1959	-1.29401	0.00055029	YES	10.9304	11.994	0.133967	0.771411	NO	10.2672	8.02272	-0.355879	0.296501	NO	4.34975	6.19771	0.510803	0.038939	NO	11.0239	6.4285	-0.778081	0.0013105	NO	9.75852	3.62034	-1.43054	0.000209619	YES
XLOC_001591	LK031789:3691027:3694447:1	GSBRNA2T00131051001	CDX69244	BnaC01g02090D	water	pathotype_3A	AT4G36760	aminopeptidase P1	20.048	20.4956	0.0318559	0.936977	NO	15.867	16.9951	0.0990895	0.876458	NO	28.1056	11.955	-1.23324	0.000592385	YES	13.8648	15.8522	0.193256	0.631549	NO	11.7471	9.22976	-0.34794	0.285558	NO	20.763	9.73776	-1.09235	0.000209619	YES
XLOC_008391	LK031804:1837738:1840960:1	GSBRNA2T00121504001	CDX75595	BnaA01g01070D	water	pathotype_3A	AT4G36760	aminopeptidase P1	8.54367	9.86487	0.207444	0.599039	NO	19.9901	11.6037	-0.784701	0.0214289	NO	26.9991	15.7295	-0.779439	0.151729	NO	7.35735	9.44157	0.359841	0.245062	NO	10.6126	8.00952	-0.40599	0.209941	NO	23.3759	8.34776	-1.48556	0.000209619	YES
XLOC_060958	LK032164:36716:40211:-1	GSBRNA2T00027213001	CDY24768	BnaA08g15420D	water	pathotype_3A	AT4G36760	aminopeptidase P1	5.30132	10.0475	0.922416	0.00055029	NO	7.2396	8.30086	0.197351	0.590057	NO	7.14525	12.5303	0.810365	0.00347646	NO	5.42666	6.72777	0.310064	0.217221	NO	7.69602	12.5826	0.709246	0.00269914	NO	6.14862	14.7629	1.26364	0.000209619	YES
XLOC_098310	LK034173:35833:36636:1	GSBRNA2T00036489001	CDY62645	BnaCnng40720D	water	pathotype_3A	AT5G13940	aminopeptidases	5.57895	4.70545	-0.245661	0.453225	NO	6.60961	6.22852	-0.0856758	0.89599	NO	8.71207	4.29637	-1.0199	0.0019633	YES	2.64619	2.34705	-0.173068	0.743436	NO	3.92606	2.40034	-0.709843	0.0191342	NO	3.81346	1.94606	-0.970544	0.00122934	NO
XLOC_032545	LK031790:3445704:3449657:-1	GSBRNA2T00136303001	CDX70183	BnaA10g25320D	water	pathotype_3A	AT5G04930	aminophospholipid ATPase 1	3.0205	2.27751	-0.40733	0.585472	NO	4.61156	2.05624	-1.16525	0.17158	NO	1.25996	3.25175	1.36784	0.00311842	YES	0.631198	0.551932	-0.193603	1	NO	0.549579	0.782562	0.509879	0.398098	NO	0.545653	0.628898	0.204842	1	NO
XLOC_096000	LK032202:347152:354914:1	GSBRNA2T00037202001	CDY27294	BnaC04g18740D	water	pathotype_3A	AT1G59820	aminophospholipid ATPase 3	8.94321	7.87071	-0.184299	0.783528	NO	10.5069	10.8912	0.0518258	0.968305	NO	8.43268	7.30253	-0.207595	0.786502	NO	9.03742	10.6794	0.240848	0.761723	NO	11.2801	10.3894	-0.118669	0.852196	NO	11.648	4.9387	-1.23788	0.0256834	YES
XLOC_106234	LK032318:84458:96828:1	GSBRNA2T00054919001	CDY33607	BnaC01g28380D	water	pathotype_3A	AT1G59820	aminophospholipid ATPase 3	1.43628	4.63028	1.68877	0.00898303	YES	2.93006	2.32498	-0.333712	0.828275	NO	2.69182	3.78415	0.491387	0.707711	NO	1.60887	1.76918	0.137033	0.914905	NO	2.73034	2.42323	-0.172149	0.807024	NO	1.5163	1.92428	0.343764	0.534769	NO
XLOC_091276	LK033145:14417:16072:1	GSBRNA2T00008206001	CDY52946	BnaC03g77840D	water	pathotype_3A	AT1G50820	Aminotransferase-like, plant mobile domain family protein	6.25282	2.07134	-1.59394	0.311807	NO	2.30377	0.592539	-1.95901	0.00106894	YES	2.09307	0.65053	-1.68593	0.000592385	YES	0.693818	0.745492	0.103636	1	NO	0.734879	1.81147	1.30158	0.0110621	YES	0.657284	1.40828	1.09934	0.00563831	YES
XLOC_054472	LK032088:487127:488638:1	GSBRNA2T00005883001	CDY18755	BnaC08g08610D	water	pathotype_3A	AT4G13510	ammonium transporter 1;1	2.22438	4.79641	1.10855	0.00055029	YES	5.23206	3.84821	-0.443192	0.163868	NO	7.36105	8.44635	0.198416	0.603306	NO	2.25638	3.03098	0.425774	0.13498	NO	4.26222	5.13977	0.270099	0.359915	NO	8.72615	6.97048	-0.324087	0.165506	NO
XLOC_090956	LK033113:27363:29073:-1	GSBRNA2T00007470001	CDY52657	BnaA05g35560D	water	pathotype_3A	AT4G13510	ammonium transporter 1;1	15.854	23.2377	0.55162	0.00782715	NO	31.015	20.2963	-0.611749	0.0125491	NO	35.7484	48.4355	0.438186	0.188964	NO	15.0507	16.2815	0.113403	0.771166	NO	30.5691	19.0239	-0.684261	0.00394078	NO	52.5807	23.5079	-1.16139	0.000209619	YES
XLOC_042082	LK031975:614133:616104:1	GSBRNA2T00123517001	CDY07159	BnaCnng01740D	water	pathotype_3A	AT1G64780	ammonium transporter 1;2	3.94391	4.47153	0.181142	0.534477	NO	3.38943	3.04237	-0.155847	0.752039	NO	4.36695	1.57574	-1.4706	0.000592385	YES	9.02977	5.56849	-0.697403	0.000717218	NO	10.6279	4.01044	-1.40602	0.000497496	YES	7.92453	1.21899	-2.70064	0.000209619	YES
XLOC_086491	LK032776:1978:3816:1	GSBRNA2T00091189001	CDY48491	BnaA09g00320D	water	pathotype_3A	AT1G64780	ammonium transporter 1;2	6.36701	6.40011	0.00748067	0.981984	NO	5.42634	5.55874	0.0347785	0.959054	NO	5.60995	2.96213	-0.921353	0.000592385	NO	3.28521	1.46929	-1.16086	0.000717218	YES	3.27533	1.34482	-1.28422	0.000497496	YES	1.9402	0.828314	-1.22796	0.000209619	YES
XLOC_010522	LK031811:616516:618030:1	GSBRNA2T00128293001	CDX77438	BnaA07g05760D	water	pathotype_3A	AT3G24300	ammonium transporter 1;3	13.5361	8.38909	-0.690226	0.00055029	NO	4.81184	3.8156	-0.334679	0.364913	NO	3.14335	1.56518	-1.00597	0.00154454	YES	11.1486	4.38157	-1.34734	0.000717218	YES	4.54359	1.67269	-1.44166	0.000497496	YES	1.93975	0.574825	-1.75468	0.000209619	YES
XLOC_087293	LK031811:616516:618030:1	GSBRNA2T00128293001	CDX77438	BnaA07g05760D	water	pathotype_3A	AT3G24300	ammonium transporter 1;3	0.989275	0.608675	-0.7007	0.169454	NO	0.584881	0.582133	-0.00679308	1	NO	0.529917	0.5	-0.0838394	1	NO	1.84388	0.815061	-1.17776	0.0124743	YES	0.685989	0.76298	0.15346	1	NO	0.548793	0.5	-0.134333	1	NO
XLOC_087294	LK031811:616516:618030:1	GSBRNA2T00128293001	CDX77438	BnaA07g05760D	water	pathotype_3A	AT3G24300	ammonium transporter 1;3	3.74963	2.16326	-0.793541	0.0999698	NO	1.11055	1.17479	0.0811234	0.956634	NO	0.887154	0.578743	-0.616263	0.389787	NO	6.9196	2.20946	-1.64699	0.00189698	YES	2.0736	1.14584	-0.855733	0.119756	NO	0.914365	0.635927	-0.523909	0.474573	NO
XLOC_026842	LK031873:1356928:1358457:1	GSBRNA2T00154729001	CDX92889	BnaC07g41470D	water	pathotype_3A	AT4G28700	ammonium transporter 1;4	0.575441	0.5	-0.20274	1	NO	1.24038	1.53821	0.310467	0.425293	NO	1.69108	4.2722	1.33703	0.000592385	YES	0.560616	0.576193	0.0395384	1	NO	1.64211	1.5047	-0.126075	0.70934	NO	1.91054	5.31514	1.47613	0.000209619	YES
XLOC_027176	LK031874:642740:644242:-1	GSBRNA2T00154893001	CDX93005	BnaA03g37270D	water	pathotype_3A	AT3G24290	ammonium transporter 1;5	0.53976	0.5241	-0.0424754	1	NO	0.917076	0.698711	-0.392345	0.222478	NO	1.21869	0.651946	-0.902501	0.0102168	NO	0.670535	0.603683	-0.151521	1	NO	1.55203	0.54576	-1.50782	0.12952	NO	1.3967	0.567767	-1.29865	0.00867733	YES
XLOC_025498	LK031867:941822:946180:-1	GSBRNA2T00152762001	CDX91441	BnaC04g07090D	water	pathotype_3A	AT2G38290	ammonium transporter 2	1.76691	2.49654	0.498701	0.0353478	NO	3.34583	3.82578	0.19339	0.668496	NO	4.11778	7.69052	0.901214	0.00311842	NO	1.63894	2.40778	0.554941	0.0222738	NO	1.93467	4.27592	1.14415	0.000497496	YES	4.15042	6.69276	0.689344	0.00184113	NO
XLOC_105079	LK038731:1864:4427:1	GSBRNA2T00083481001	CDY69139	BnaCnng62050D	water	pathotype_3A	AT2G38290	ammonium transporter 2	9.62879	14.0943	0.549685	0.00923586	NO	16.4798	13.758	-0.260428	0.451423	NO	16.2496	13.5707	-0.259909	0.446025	NO	5.77268	8.839	0.614642	0.00663374	NO	14.1692	8.85349	-0.67844	0.00563506	NO	23.9012	6.39846	-1.90129	0.000209619	YES
XLOC_099831	LK034587:83:6790:-1	GSBRNA2T00043782001	CDY64879	BnaAnng19690D	water	pathotype_3A	AT1G64400	AMP-dependent synthetase and ligase family protein	1.82331	2.68643	0.55913	0.00263824	NO	1.19021	1.68774	0.50388	0.0130745	NO	1.20119	1.554	0.371517	0.125318	NO	1.35292	2.15937	0.67453	0.000717218	NO	1.29721	2.09421	0.690993	0.000922584	NO	1.03684	2.69384	1.37747	0.000209619	YES
XLOC_075493	LK032422:197966:200046:1	GSBRNA2T00065763001	CDY38357	BnaA02g18500D	water	pathotype_3A	AT1G77240	AMP-dependent synthetase and ligase family protein	1.74651	2.61542	0.582568	0.00923586	NO	2.0238	1.99168	-0.0230809	0.969984	NO	2.33812	1.48421	-0.65565	0.0208921	NO	2.31005	2.59017	0.165123	0.639423	NO	2.83267	1.73161	-0.710049	0.00269914	NO	2.80859	0.878784	-1.67627	0.000209619	YES
XLOC_078217	LK032483:66713:68793:-1	GSBRNA2T00071891001	CDY40876	BnaCnng09670D	water	pathotype_3A	AT1G77240	AMP-dependent synthetase and ligase family protein	1.70159	2.07958	0.289409	0.610826	NO	1.28688	1.20044	-0.10032	0.915925	NO	1.47982	0.916565	-0.69111	0.270235	NO	2.81267	2.59823	-0.114411	0.862626	NO	2.31871	1.45449	-0.67281	0.139611	NO	1.57786	0.632009	-1.31995	0.0160577	YES
XLOC_002873	LK031790:2956203:2959325:-1	GSBRNA2T00136173001	CDX70070	BnaA10g24190D	water	pathotype_3A	AT2G04350	AMP-dependent synthetase and ligase family protein	15.6894	26.5097	0.75673	0.0736203	NO	14.8021	14.2299	-0.0568763	0.963036	NO	7.91695	17.3432	1.13135	0.234096	NO	17.8785	22.9528	0.360444	0.540622	NO	15.4984	15.1838	-0.0295864	0.961503	NO	6.12964	28.4306	2.21357	0.000209619	YES
XLOC_050610	LK035167:13370:18040:-1	GSBRNA2T00052377001	CDY66248	BnaA03g57930D	water	pathotype_3A	AT2G04350	AMP-dependent synthetase and ligase family protein	40.4564	40.2073	-0.00891049	0.98077	NO	41.0352	39.9245	-0.0395876	0.960336	NO	43.6173	25.0118	-0.802292	0.0162776	NO	32.2657	37.864	0.230826	0.578256	NO	45.5712	29.5714	-0.62392	0.0380214	NO	53.438	22.8067	-1.22841	0.000209619	YES
XLOC_060425	LK032157:376416:378348:1	GSBRNA2T00026560001	CDY24351	BnaA07g02760D	water	pathotype_3A	AT2G17650	AMP-dependent synthetase and ligase family protein	23.714	12.2455	-0.953487	0.41289	NO	40.3246	30.9859	-0.380048	0.705177	NO	41.1259	13.8624	-1.56887	0.11673	NO	15.2973	21.7467	0.507519	0.741302	NO	31.465	11.2787	-1.48015	0.0501938	NO	38.6139	3.11539	-3.63164	0.000209619	YES
XLOC_013232	LK031819:1780817:1785759:1	GSBRNA2T00132989001	CDX80092	BnaA05g00640D	water	pathotype_3A	AT2G47240	AMP-dependent synthetase and ligase family protein	3.89426	4.59162	0.237654	0.404047	NO	2.9597	3.20992	0.117086	0.828616	NO	4.13684	5.82177	0.492929	0.138177	NO	5.18641	3.34657	-0.632053	0.00619642	NO	2.52751	4.58231	0.858358	0.000497496	NO	2.58838	14.1331	2.44896	0.000209619	YES
XLOC_029838	LK031890:887109:893218:1	GSBRNA2T00101611001	CDX95713	BnaC03g25940D	water	pathotype_3A	AT2G47240	AMP-dependent synthetase and ligase family protein	0.708077	0.742889	0.0692404	1	NO	0.623561	0.634038	0.0240386	1	NO	0.699152	1.02423	0.550867	0.00916241	NO	1.01234	0.793836	-0.350785	0.0583473	NO	0.636162	0.846367	0.411889	0.00644522	NO	0.620253	2.02669	1.7082	0.000209619	YES
XLOC_104539	LK037848:3544:5115:-1	GSBRNA2T00077110001	CDY68722	BnaCnng60230D	water	pathotype_3A	AT2G47240	AMP-dependent synthetase and ligase family protein	4.36963	4.88912	0.162064	0.591407	NO	2.52734	3.40221	0.428852	0.166958	NO	3.74791	7.68787	1.0365	0.000592385	YES	6.15645	3.88014	-0.66599	0.0132013	NO	1.8589	3.67527	0.983401	0.000922584	NO	2.19787	13.6046	2.62992	0.000209619	YES
XLOC_108209	LK046068:2:2418:1	GSBRNA2T00016565001	CDY71490	BnaAnng37650D	water	pathotype_3A	AT2G47240	AMP-dependent synthetase and ligase family protein	1.33958	1.17233	-0.192407	0.735984	NO	0.893159	1.38257	0.630364	0.299254	NO	1.09909	3.18576	1.53533	0.0110076	YES	0.671561	0.610084	-0.138511	1	NO	0.697681	0.645789	-0.111505	1	NO	0.536035	0.949321	0.824569	0.202603	NO
XLOC_108974	LK048547:896:2136:1	GSBRNA2T00023112001	CDY72011	BnaAnng39590D	water	pathotype_3A	AT2G47240	AMP-dependent synthetase and ligase family protein	2.82689	2.59524	-0.123348	0.789324	NO	1.85107	1.64616	-0.169255	0.801312	NO	1.92246	5.32904	1.47092	0.000592385	YES	5.04557	3.82205	-0.400671	0.309307	NO	2.44261	4.77547	0.967219	0.00167395	NO	2.19563	17.1184	2.96284	0.000209619	YES
XLOC_055916	LK032103:589958:593789:1	GSBRNA2T00010056001	CDY20185	BnaA01g28170D	water	pathotype_3A	AT3G16170	AMP-dependent synthetase and ligase family protein	6.09102	4.92441	-0.306733	0.191682	NO	7.85163	8.16562	0.0565702	0.924191	NO	9.78373	8.53046	-0.197761	0.583525	NO	2.91728	2.91683	-0.000222558	0.999346	NO	4.67987	2.50116	-0.903871	0.000497496	NO	5.18463	2.08851	-1.31177	0.000209619	YES
XLOC_064788	LK032218:465867:469165:-1	GSBRNA2T00040187001	CDY28376	BnaC01g35460D	water	pathotype_3A	AT3G16170	AMP-dependent synthetase and ligase family protein	0.839055	0.687485	-0.287437	0.11859	NO	0.779043	0.789205	0.0186971	1	NO	0.756573	0.814419	0.106292	1	NO	1.47706	1.56261	0.0812293	0.863075	NO	2.12081	1.21886	-0.799088	0.0013105	NO	2.45957	1.06238	-1.2111	0.000209619	YES
XLOC_091555	LK033175:54828:59711:-1	GSBRNA2T00010215001	CDY53212	BnaC03g74060D	water	pathotype_3A	AT3G23790	AMP-dependent synthetase and ligase family protein	1.79669	2.88599	0.683725	0.00102213	NO	1.55899	2.19798	0.495567	0.0401598	NO	2.22323	1.78503	-0.316709	0.288787	NO	1.6005	1.80774	0.175665	0.566735	NO	1.6872	1.44263	-0.225928	0.355471	NO	1.9006	0.93619	-1.02158	0.000209619	YES
XLOC_043158	LK031983:296794:299260:-1	GSBRNA2T00125373001	CDY08099	BnaA06g16270D	water	pathotype_3A	AT3G48990	AMP-dependent synthetase and ligase family protein	33.0391	78.9752	1.25723	0.00055029	YES	26.1532	36.6913	0.488451	0.0618925	NO	34.5374	41.4636	0.263686	0.488386	NO	39.9055	35.9752	-0.149585	0.65461	NO	20.4716	29.8417	0.543706	0.0402654	NO	20.7986	22.8666	0.136755	0.563571	NO
XLOC_076375	LK032442:2437:5096:1	GSBRNA2T00067333001	CDY39153	BnaC09g21910D	water	pathotype_3A	AT4G05160	AMP-dependent synthetase and ligase family protein	1.39047	2.18089	0.649349	0.00300211	NO	1.44285	1.65503	0.197934	0.612592	NO	0.996741	1.47814	0.568492	0.0543006	NO	1.84239	3.83595	1.05801	0.000717218	YES	1.92647	2.56439	0.412656	0.120195	NO	0.864835	1.01836	0.235757	0.243802	NO
XLOC_084168	LK032664:91526:94047:-1	GSBRNA2T00083824001	CDY46375	BnaA09g19890D	water	pathotype_3A	AT4G05160	AMP-dependent synthetase and ligase family protein	7.30465	12.9999	0.831613	0.00055029	NO	5.40152	6.15414	0.188192	0.625347	NO	4.1853	7.54078	0.849383	0.00347646	NO	8.13785	9.79322	0.267136	0.307629	NO	5.92414	8.33256	0.492154	0.0420924	NO	3.80964	8.88624	1.22192	0.000209619	YES
XLOC_084169	LK032664:96178:98854:-1	GSBRNA2T00083825001	CDY46376	BnaA09g19900D	water	pathotype_3A	AT4G05160	AMP-dependent synthetase and ligase family protein	1.27626	3.00406	1.23499	0.00055029	YES	1.43084	2.06653	0.530344	0.0517863	NO	1.0885	2.82085	1.37379	0.000592385	YES	2.21085	6.39828	1.53308	0.000717218	YES	2.2943	4.11075	0.841348	0.0013105	NO	1.11079	2.00124	0.849308	0.000209619	NO
XLOC_012289	LK031816:777835:780395:-1	GSBRNA2T00131401001	CDX78914	BnaA01g09810D	water	pathotype_3A	AT4G19010	AMP-dependent synthetase and ligase family protein	7.81048	5.01747	-0.638451	0.0581721	NO	7.62219	7.77276	0.0282214	0.97564	NO	11.9303	6.0456	-0.980673	0.0187333	NO	4.56418	6.27897	0.460172	0.300294	NO	7.5206	4.66528	-0.688884	0.0462742	NO	11.403	4.79526	-1.24973	0.000396508	YES
XLOC_083458	LK032635:1:2210:1	GSBRNA2T00082642001	CDY45730	BnaC02g42520D	water	pathotype_3A	AT5G63380	AMP-dependent synthetase and ligase family protein	7.1499	6.99066	-0.0324944	0.93342	NO	9.65288	5.80899	-0.732672	0.0146207	NO	9.4012	4.97341	-0.91861	0.00275192	NO	5.08759	6.33134	0.315528	0.359955	NO	6.55445	3.26841	-1.00389	0.000497496	YES	8.76698	3.70957	-1.24083	0.000209619	YES
XLOC_006901	LK031800:1440814:1441232:-1	GSBRNA2T00111885001	CDX74127	BnaA03g29200D	water	pathotype_3A	AT3G05870	anaphase-promoting complex/cyclosome 11	39.8297	22.4471	-0.827316	0.00633226	NO	112.814	54.2386	-1.05655	0.00196981	YES	76.34	46.0504	-0.729225	0.146134	NO	9.01377	15.6931	0.799928	0.0113998	NO	34.2457	14.0489	-1.28547	0.00365145	YES	64.864	12.6036	-2.36358	0.000209619	YES
XLOC_007184	LK031800:1440814:1441232:-1	GSBRNA2T00111885001	CDX74127	BnaA03g29200D	water	pathotype_3A	AT3G05870	anaphase-promoting complex/cyclosome 11	19.2307	5.861	-1.71419	0.00055029	YES	22.6736	20.3368	-0.156921	0.891556	NO	18.55	12.3178	-0.590675	0.461681	NO	3.99292	8.49454	1.08909	0.00344677	YES	13.045	5.52325	-1.23991	0.0117325	YES	16.3774	3.19816	-2.35639	0.000209619	YES
XLOC_021851	LK031800:1440814:1441232:-1	GSBRNA2T00111885001	CDX74127	BnaA03g29200D	water	pathotype_3A	AT3G05870	anaphase-promoting complex/cyclosome 11	24.0129	49.2453	1.03618	0.00055029	YES	14.3674	25.7409	0.841263	0.00106894	NO	10.0047	19.7575	0.981727	0.000592385	NO	16.8949	23.637	0.484459	0.0328223	NO	8.50686	15.9734	0.908973	0.000922584	NO	8.49885	16.8217	0.984984	0.000209619	NO
XLOC_088084	LK032873:22795:23263:1	GSBRNA2T00094181001	CDY49983	BnaC03g34400D	water	pathotype_3A	AT3G05870	anaphase-promoting complex/cyclosome 11	13.3863	2.44237	-2.4544	0.0165626	YES	17.1997	13.9471	-0.302418	0.913289	NO	10.1268	6.36056	-0.67095	0.483563	NO	4.36668	13.251	1.60149	0.416297	NO	11.4528	3.5213	-1.70152	0.245686	NO	14.1603	1.70649	-3.05275	0.000209619	YES
XLOC_039787	LK031958:174489:178771:-1	GSBRNA2T00119547001	CDY04835	BnaAnng00170D	water	pathotype_3A	AT2G04660	anaphase-promoting complex/cyclosome 2	2.6083	2.10376	-0.31014	0.143023	NO	2.23138	2.64748	0.246684	0.417454	NO	2.34796	3.26833	0.477146	0.0850588	NO	3.2841	2.93978	-0.15979	0.598721	NO	2.85968	4.81014	0.750225	0.000497496	NO	2.30538	5.06716	1.13617	0.000209619	YES
XLOC_044287	LK031993:558868:561171:-1	GSBRNA2T00001423001	CDY09187	BnaA02g06130D	water	pathotype_3A	AT5G60730	Anion-transporting ATPase	1.38899	1.15841	-0.261889	0.299349	NO	0.970204	0.912551	-0.0883829	0.839868	NO	0.988924	1.07419	0.119322	0.717499	NO	3.49042	4.35913	0.32064	0.231165	NO	2.64139	3.29723	0.319957	0.232831	NO	1.84183	4.03286	1.13066	0.000209619	YES
XLOC_027763	LK031886:1288325:1290026:-1	GSBRNA2T00100667001	CDX95126	BnaC05g05450D	water	pathotype_3A	AT1G07710	Ankyrin repeat family protein	6.73628	4.28576	-0.652401	0.179873	NO	8.3587	5.72597	-0.545758	0.306931	NO	7.87088	4.18061	-0.912811	0.239212	NO	6.32282	5.75716	-0.135211	0.873638	NO	15.0501	5.71177	-1.39776	0.000497496	YES	14.0605	5.15447	-1.44775	0.0013864	YES
XLOC_029310	LK031886:1288325:1290026:-1	GSBRNA2T00100667001	CDX95126	BnaC05g05450D	water	pathotype_3A	AT1G07710	Ankyrin repeat family protein	5.18906	2.3459	-1.14533	0.00055029	YES	8.12132	5.32538	-0.60883	0.0358275	NO	7.82251	3.84913	-1.0231	0.00311842	YES	4.71668	4.79097	0.0225461	0.976435	NO	12.1957	4.13511	-1.56037	0.000497496	YES	11.7693	3.57557	-1.71878	0.000209619	YES
XLOC_034066	LK031912:284470:286076:-1	GSBRNA2T00108107001	CDX99605	BnaC04g33620D	water	pathotype_3A	AT1G07710	Ankyrin repeat family protein	0.852804	0.745161	-0.194662	0.541288	NO	1.04451	0.761616	-0.455695	0.206912	NO	1.12407	0.896889	-0.325729	0.391919	NO	0.883404	1.1859	0.42484	0.213308	NO	1.74586	0.855743	-1.02869	0.000922584	YES	1.62839	0.867751	-0.908093	0.00688796	NO
XLOC_056460	LK032110:402296:404350:1	GSBRNA2T00012819001	CDY20639	BnaC08g14190D	water	pathotype_3A	AT1G10340	Ankyrin repeat family protein	1.08958	2.79998	1.36164	0.00055029	YES	1.07214	3.52353	1.71653	0.00106894	YES	1.41974	1.6948	0.255491	0.523705	NO	1.66394	2.93027	0.81643	0.00244315	NO	1.1021	2.09336	0.925572	0.00303013	NO	1.25247	1.16883	-0.0997084	0.756771	NO
XLOC_056512	LK032110:377288:381395:-1	GSBRNA2T00012815001	CDY20635	BnaC08g14230D	water	pathotype_3A	AT1G10340	Ankyrin repeat family protein	0.527869	0.652407	0.305593	1	NO	0.512192	2.03274	1.98867	0.567835	NO	0.508758	3.20385	2.65476	0.322094	NO	0.547648	0.585545	0.0965307	1	NO	0.5	1.17628	1.23423	0.000497496	YES	0.5	2.47932	2.30994	0.000209619	YES
XLOC_076931	LK032454:119210:121534:-1	GSBRNA2T00068254001	CDY39673	BnaA04g13900D	water	pathotype_3A	AT1G10340	Ankyrin repeat family protein	1.19911	1.82765	0.60802	0.00472483	NO	0.844109	1.72285	1.0293	0.00106894	YES	1.82198	1.59032	-0.19619	0.565608	NO	1.42828	1.59615	0.160314	0.640601	NO	1.05107	1.52156	0.533694	0.0150026	NO	1.30822	0.997073	-0.391833	0.0443118	NO
XLOC_105302	LK039100:409:2693:1	GSBRNA2T00086560001	CDY69308	BnaCnng62960D	water	pathotype_3A	AT1G10340	Ankyrin repeat family protein	0.704629	0.743888	0.0782216	1	NO	0.6566	1.15594	0.81598	0.00106894	NO	1.06955	2.47959	1.21309	0.000592385	YES	0.56757	0.563432	-0.0105553	1	NO	0.56562	2.20856	1.9652	0.000497496	YES	0.541093	2.06432	1.93172	0.000396508	YES
XLOC_032378	LK031902:352032:355170:-1	GSBRNA2T00105338001	CDX97982	BnaA06g07330D	water	pathotype_3A	AT1G11740	ankyrin repeat family protein	8.05176	7.51204	-0.100099	0.786387	NO	7.39885	8.68653	0.231479	0.611918	NO	8.58265	3.7529	-1.19342	0.000592385	YES	10.9433	6.22619	-0.813626	0.00132988	NO	11.7205	6.93952	-0.756126	0.00453599	NO	8.59355	2.97666	-1.52956	0.000209619	YES
XLOC_076546	LK032445:25335:26972:-1	GSBRNA2T00067715001	CDY39302	BnaC05g10770D	water	pathotype_3A	AT1G14480	Ankyrin repeat family protein	65.3462	75.396	0.206385	0.44326	NO	39.5778	58.063	0.552928	0.0379579	NO	75.8067	23.4275	-1.69412	0.000592385	YES	0.8434	0.733886	-0.200661	0.36501	NO	0.79162	0.800273	0.0156842	0.953933	NO	0.884115	0.536543	-0.720541	0.120533	NO
XLOC_055389	LK032098:668831:669584:-1	GSBRNA2T00009304001	CDY19631	BnaA05g20390D	water	pathotype_3A	AT1G50900	Ankyrin repeat family protein	1.6085	1.59689	-0.010451	0.977232	NO	1.14803	1.16582	0.0221909	0.98187	NO	1.03855	1.82831	0.815944	0.0804047	NO	1.33911	1.01086	-0.40569	0.394567	NO	0.91871	1.45254	0.660901	0.0804573	NO	0.880192	4.07909	2.21236	0.000396508	YES
XLOC_065926	LK032237:11390:12263:1	GSBRNA2T00043045001	CDY29435	BnaC05g32350D	water	pathotype_3A	AT1G50900	Ankyrin repeat family protein	1.37916	1.49108	0.112569	0.809663	NO	1.29587	1.3872	0.0982569	0.898547	NO	1.26489	2.92911	1.21146	0.00891376	YES	1.6151	1.32866	-0.281656	0.552399	NO	1.2796	2.35435	0.879635	0.00892373	NO	0.942177	7.15445	2.92477	0.000209619	YES
XLOC_042214	LK031976:122468:124653:1	GSBRNA2T00124047001	CDY07249	BnaC04g19220D	water	pathotype_3A	AT1G62050	Ankyrin repeat family protein	1.72061	1.70509	-0.0130722	0.973218	NO	1.85844	2.17612	0.227666	0.590495	NO	1.75433	4.83267	1.4619	0.000592385	YES	1.98683	1.50311	-0.402518	0.167556	NO	1.75567	3.07743	0.809704	0.0020275	NO	1.68858	5.70639	1.75677	0.000209619	YES
XLOC_054833	LK032092:296657:299653:1	GSBRNA2T00006392001	CDY19113	BnaA04g18530D	water	pathotype_3A	AT2G31820	Ankyrin repeat family protein	3.71337	3.97682	0.0988862	0.739808	NO	2.61205	5.23124	1.00197	0.00106894	YES	4.48931	6.54309	0.543478	0.0634417	NO	5.60933	6.38797	0.187529	0.539978	NO	5.79337	11.2255	0.954305	0.000497496	NO	7.15239	9.14148	0.354002	0.105304	NO
XLOC_053614	LK032079:640001:640953:-1	GSBRNA2T00002282001	CDY17931	BnaC04g02880D	water	pathotype_3A	AT3G04710	ankyrin repeat family protein	8.96825	11.4824	0.356526	0.165859	NO	5.21733	5.61315	0.105499	0.855648	NO	3.63362	11.4897	1.66086	0.000592385	YES	11.9423	7.47126	-0.676657	0.00344677	NO	4.54167	11.4007	1.32783	0.000497496	YES	3.16723	10.2058	1.6881	0.000209619	YES
XLOC_059378	LK032143:119480:120363:1	GSBRNA2T00021959001	CDY23360	BnaC04g48880D	water	pathotype_3A	AT3G04710	ankyrin repeat family protein	7.6795	3.20445	-1.26094	0.00055029	YES	6.96499	7.26282	0.0604085	0.932675	NO	6.10019	11.184	0.87451	0.0110076	NO	8.21446	6.42506	-0.354456	0.266354	NO	7.42532	9.04171	0.284142	0.362377	NO	8.84866	12.903	0.544176	0.0298491	NO
XLOC_060048	LK032152:28648:29431:-1	GSBRNA2T00024434001	CDY23932	BnaC03g17590D	water	pathotype_3A	AT3G04710	ankyrin repeat family protein	0.728439	0.662978	-0.135847	1	NO	0.959418	0.825332	-0.217185	0.655259	NO	1.19082	1.08489	-0.134413	0.776312	NO	0.684466	0.779603	0.187761	1	NO	1.14056	0.870151	-0.390401	0.214773	NO	1.99574	0.926994	-1.10629	0.00198948	YES
XLOC_077963	LK032477:60403:63393:1	GSBRNA2T00071550001	CDY40671	BnaC03g33870D	water	pathotype_3A	AT3G04710	ankyrin repeat family protein	6.19716	5.55688	-0.157332	0.577654	NO	5.28157	5.74912	0.122374	0.800187	NO	6.12641	7.06069	0.204767	0.567752	NO	6.25236	6.84073	0.129749	0.736221	NO	4.31446	7.56689	0.81052	0.0013105	NO	4.76052	9.63506	1.01717	0.000209619	YES
XLOC_081830	LK032583:21811:22692:1	GSBRNA2T00079712001	CDY44220	BnaC03g24120D	water	pathotype_3A	AT3G04710	ankyrin repeat family protein	9.29021	8.734	-0.0890687	0.873599	NO	10.5286	6.38316	-0.721971	0.0851709	NO	5.0259	10.6972	1.08978	0.0985198	NO	6.92758	7.9155	0.192329	0.796131	NO	6.60176	5.99215	-0.139777	0.833632	NO	5.00517	16.6336	1.73261	0.000209619	YES
XLOC_043552	LK031986:174536:178037:-1	GSBRNA2T00000197001	CDY08436	BnaA05g26720D	water	pathotype_3A	AT3G12360	Ankyrin repeat family protein	25.5308	23.8679	-0.0971671	0.73609	NO	21.4101	21.6609	0.0168017	0.977768	NO	27.0127	14.4857	-0.899008	0.00109135	NO	16.1885	17.6849	0.127549	0.720952	NO	20.4019	9.86569	-1.04821	0.000497496	YES	29.0594	6.98594	-2.05648	0.000209619	YES
XLOC_079620	LK032517:3490:5918:1	GSBRNA2T00074369001	CDY42176	BnaC03g64970D	water	pathotype_3A	AT4G03480	Ankyrin repeat family protein	0.72555	0.55859	-0.377284	1	NO	1.06467	1.085	0.0272794	0.961087	NO	1.40998	0.810231	-0.79927	0.00154454	NO	0.715546	1.03499	0.532505	0.00949308	NO	1.4564	0.94572	-0.622919	0.00236854	NO	1.68359	0.673326	-1.32216	0.000209619	YES
XLOC_057893	LK032126:416445:421309:-1	GSBRNA2T00018302001	CDY21967	BnaC09g00730D	water	pathotype_3A	AT4G03490	Ankyrin repeat family protein	1.18328	1.35465	0.195135	0.713363	NO	0.88434	0.851311	-0.0549149	0.961134	NO	0.780566	0.63747	-0.292163	1	NO	3.91711	1.82881	-1.09888	0.0376016	YES	1.09156	0.905573	-0.269486	0.564921	NO	0.930655	0.584917	-0.670014	0.0625913	NO
XLOC_028680	LK033209:43640:45122:1	GSBRNA2T00010855001	CDY53516	BnaCnng25280D	water	pathotype_3A	AT4G10720	Ankyrin repeat family protein	0.893815	8.16538	3.19147	0.00055029	YES	2.67216	3.4627	0.373891	0.911587	NO	6.13979	3.3921	-0.856011	0.535591	NO	1.76613	5.77341	1.70883	0.019421	YES	5.38478	2.97453	-0.856226	0.454362	NO	6.97941	3.42359	-1.0276	0.338444	NO
XLOC_091895	LK033209:43640:45122:1	GSBRNA2T00010855001	CDY53516	BnaCnng25280D	water	pathotype_3A	AT4G10720	Ankyrin repeat family protein	6.80107	11.6707	0.779057	0.00055029	NO	4.64987	4.81893	0.0515225	0.94105	NO	4.6109	6.53193	0.502461	0.159801	NO	4.30482	12.8112	1.57338	0.000717218	YES	3.07642	5.26705	0.775743	0.00365145	NO	3.74264	5.70704	0.608686	0.0113305	NO
XLOC_090858	LK033104:2624:2968:-1	GSBRNA2T00007272001	CDY52565	BnaC03g71730D	water	pathotype_3A	AT5G50140	Ankyrin repeat family protein	0.559724	0.5	-0.162786	1	NO	0.617127	0.852471	0.466083	1	NO	0.999202	5.54813	2.47315	0.021973	YES	0.5	0.569632	0.188102	1	NO	1.27534	1.09347	-0.221972	0.698289	NO	1.97445	1.58942	-0.31295	0.543954	NO
XLOC_080520	LK032543:101346:102020:1	GSBRNA2T00075858001	CDY43031	BnaA03g11780D	water	pathotype_3A	AT5G54620	Ankyrin repeat family protein	8.78891	32.1512	1.87112	0.00055029	YES	6.35427	16.2142	1.35146	0.00106894	YES	14.9577	15.2169	0.0247861	0.960274	NO	0.616263	1.10568	0.843321	0.403321	NO	0.577464	0.889117	0.622641	0.376935	NO	0.650645	0.912907	0.488597	0.0830179	NO
XLOC_081384	LK032525:152584:154703:-1	GSBRNA2T00074895001	CDY42468	BnaA10g08440D	water	pathotype_3A	AT5G54620	Ankyrin repeat family protein	2.32657	4.25292	0.870249	0.00186121	NO	2.23053	7.34086	1.71856	0.00106894	YES	3.47848	11.9957	1.78599	0.000592385	YES	14.3928	10.3757	-0.472141	0.103313	NO	30.3301	27.5663	-0.137845	0.691473	NO	20.3073	16.8117	-0.272533	0.310046	NO
XLOC_106747	LK042061:590:2018:-1	GSBRNA2T00003201001	CDY70428	BnaAnng33650D	water	pathotype_3A	AT5G54620	Ankyrin repeat family protein	4.75494	11.509	1.27526	0.00055029	YES	3.76989	7.56476	1.00477	0.00106894	YES	5.45377	13.3239	1.28869	0.00109135	YES	0.532626	1.02818	0.948902	0.547841	NO	0.551575	0.826061	0.582691	0.376827	NO	0.551646	1.18536	1.10351	0.333045	NO
XLOC_059089	LK032139:478824:479521:-1	GSBRNA2T00021550001	CDY23077	BnaC07g31100D	water	pathotype_3A	AT5G61230	Ankyrin repeat family protein	19.1205	18.9579	-0.0123211	0.971855	NO	17.4673	15.8676	-0.138573	0.784402	NO	21.2832	10.3018	-1.04681	0.000592385	YES	14.3212	16.4302	0.198198	0.546013	NO	15.5424	10.0204	-0.633272	0.0101193	NO	18.8539	8.5989	-1.13264	0.000209619	YES
XLOC_050277	LK032047:237428:239431:-1	GSBRNA2T00084624001	CDY14765	BnaC04g47620D	water	pathotype_3A	AT2G41370	Ankyrin repeat family protein / BTB/POZ domain-containing protein	1.93315	2.05529	0.0883884	0.806246	NO	4.16967	2.72088	-0.61586	0.0339206	NO	2.19461	2.91425	0.40916	0.249096	NO	1.48053	1.46951	-0.0107766	0.982435	NO	2.06686	3.76977	0.867036	0.00167395	NO	1.35504	3.5094	1.37289	0.000209619	YES
XLOC_041049	LK031967:944324:946544:-1	GSBRNA2T00122012001	CDY06130	BnaA09g36500D	water	pathotype_3A	AT3G57130	Ankyrin repeat family protein / BTB/POZ domain-containing protein	2.49249	1.06888	-1.22148	0.00055029	YES	3.86794	2.55946	-0.595726	0.0426966	NO	1.30239	1.37143	0.0745193	0.869535	NO	0.783616	0.924458	0.238461	0.400005	NO	1.1438	2.27282	0.990646	0.000922584	NO	1.49209	1.51694	0.0238275	0.933418	NO
XLOC_090007	LK033024:10137:15698:-1	GSBRNA2T00004115001	CDY51749	BnaA05g32730D	water	pathotype_3A	AT3G03790	ankyrin repeat family protein / regulator of chromosome condensation (RCC1) family protein	1.75408	1.71953	-0.0287003	0.917522	NO	1.77171	1.57594	-0.16893	0.585626	NO	1.86431	2.33794	0.326596	0.22277	NO	1.89695	1.89199	-0.00377719	0.99093	NO	1.90161	2.27903	0.261199	0.259128	NO	1.42458	2.8556	1.00326	0.000209619	YES
XLOC_054378	LK032087:80732:82674:-1	GSBRNA2T00005638001	CDY18585	BnaA09g08100D	water	pathotype_3A	AT5G66055	ankyrin repeat protein	3.97682	5.29628	0.413364	0.384486	NO	2.75584	3.36705	0.288993	0.725181	NO	2.57951	3.78382	0.552746	0.403184	NO	5.86621	7.16934	0.289412	0.653393	NO	4.33544	6.79427	0.64814	0.16731	NO	3.90387	8.926	1.19311	0.00688796	YES
XLOC_008350	LK031804:1416134:1418456:1	GSBRNA2T00121402001	CDX75504	BnaA01g01980D	water	pathotype_3A	AT4G35450	ankyrin repeat-containing protein 2	28.0519	31.462	0.165512	0.532143	NO	17.743	17.0558	-0.0569875	0.924369	NO	18.0794	26.243	0.537586	0.0981351	NO	33.4837	32.9444	-0.0234257	0.96832	NO	19.0751	22.1122	0.213152	0.460587	NO	16.582	33.4473	1.01227	0.000209619	YES
XLOC_060921	LK032164:309527:311743:1	GSBRNA2T00027274001	CDY24811	BnaA08g14990D	water	pathotype_3A	AT4G35450	ankyrin repeat-containing protein 2	1.67408	1.41391	-0.243679	0.403094	NO	1.86758	2.24514	0.265635	0.48963	NO	1.9728	3.8343	0.958719	0.00236596	NO	1.92813	2.01651	0.0646582	0.911146	NO	2.08164	3.74714	0.848069	0.0013105	NO	2.03926	7.52144	1.88296	0.000209619	YES
XLOC_079059	LK032502:206687:208908:-1	GSBRNA2T00073321001	CDY41654	BnaC03g62300D	water	pathotype_3A	AT4G35450	ankyrin repeat-containing protein 2	3.14573	3.47872	0.145162	0.659759	NO	2.91754	4.1935	0.523402	0.074939	NO	2.65511	6.22362	1.22898	0.000592385	YES	2.80241	2.71487	-0.0457849	0.94167	NO	3.07616	6.68478	1.11975	0.000497496	YES	2.89636	10.2302	1.82053	0.000209619	YES
XLOC_047025	LK032014:59863:60285:-1	GSBRNA2T00049965001	CDY11747	BnaC03g58310D	water	pathotype_3A	AT1G03660	Ankyrin-repeat containing protein	0.668174	1.33581	0.999418	0.133202	NO	0.740783	2.04773	1.4669	0.0222799	YES	0.656683	1.74255	1.40793	0.0396115	YES	0.809244	1.48209	0.872982	0.156497	NO	0.624684	2.03792	1.7059	0.345656	NO	0.524857	1.32309	1.33392	0.31313	NO
XLOC_006162	LK031798:2056064:2058237:1	GSBRNA2T00106508001	CDX73353	BnaC05g27530D	water	pathotype_3A	AT1G35720	annexin 1	54.7375	23.7222	-1.20629	0.00055029	YES	128.876	79.8589	-0.690459	0.00566951	NO	162.427	117.172	-0.471164	0.239445	NO	44.2144	50.1764	0.182493	0.559264	NO	142.876	82.6866	-0.789038	0.00771573	NO	243.278	106.639	-1.18987	0.000209619	YES
XLOC_070869	LK045774:2:938:1	GSBRNA2T00014748001	CDY71429	BnaAnng37420D	water	pathotype_3A	AT1G35720	annexin 1	8.53072	4.75996	-0.841718	0.299998	NO	13.6529	7.48892	-0.866378	0.235648	NO	6.31738	3.50555	-0.849686	0.576425	NO	12.4945	10.3355	-0.273681	0.735772	NO	20.8286	9.92831	-1.06895	0.0348453	YES	11.5106	3.80076	-1.5986	0.0355586	YES
XLOC_074128	LK032391:183284:185476:-1	GSBRNA2T00063312001	CDY37093	BnaAnng04520D	water	pathotype_3A	AT1G35720	annexin 1	21.2136	8.49329	-1.32059	0.00055029	YES	45.0507	27.1149	-0.732464	0.00106894	NO	52.6652	40.6421	-0.373875	0.281674	NO	18.5822	21.3787	0.202253	0.506746	NO	54.4871	32.2664	-0.755882	0.00334531	NO	79.0112	40.7003	-0.957018	0.000209619	NO
XLOC_079293	LK032509:120210:122048:1	GSBRNA2T00073824001	CDY41873	BnaA08g06260D	water	pathotype_3A	AT1G35720	annexin 1	20.7988	11.9557	-0.798802	0.00055029	NO	31.2998	23.7956	-0.395459	0.149956	NO	35.748	22.5265	-0.666239	0.0274021	NO	24.3353	19.6047	-0.311851	0.21556	NO	45.7058	35.1075	-0.380598	0.181811	NO	58.1257	25.256	-1.20255	0.000209619	YES
XLOC_043882	LK031989:769735:770993:-1	GSBRNA2T00000792001	CDY08828	BnaA06g23960D	water	pathotype_3A	AT5G65020	annexin 2	59.3105	50.6595	-0.227455	0.361813	NO	56.8943	58.3824	0.0372494	0.955158	NO	61.5653	183.645	1.57673	0.000592385	YES	73.5207	72.8816	-0.0125959	0.98161	NO	79.8442	95.8316	0.263314	0.383959	NO	69.2025	224.46	1.69756	0.000209619	YES
[truncated: 19,422 more rows]
