# Supplementary material for: Comparative Transcriptome Analysis of Rutabaga (Brassica napus) Cultivars Indicates Activation of Salicylic Acid and Ethylene-Mediated Defenses in Response to Plasmodiophora brassicae
Source: Int J Mol Sci. 2020 Nov 8;21(21):8381. doi: 10.3390/ijms21218381 (PMC7664628; doi:10.3390/ijms21218381)
Supplement: Supplementary file 1 [file ijms-21-08381-s001.zip › Supplementary files/Supplementary Table S2.xlsx]

## Sheet: Sheet1
Table S2. Expression changes and annotations of transcripts matched to Figure 6
Mapman pathways	Mapman_annotation	B. napus ID	ID_transcript	R_7_log2FC	R_14_log2FC	R_21_log2FC	S_7_log2FC	S_14_log2FC	S_21_log2FC	Arabidopsis ID (Tair 10)	Arabidopsis annotation (Tair 10)
hormone metabolism.ethylene.induced-regulated-responsive-activated	(at1g05710 : 230.0) basic helix-loop-helix (bHLH) DNA-binding superfamily protein; FUNCTIONS IN: sequence-specific DNA binding transcription factor activity; INVOLVED IN: response to ethylene stimulus, regulation of transcription; LOCATED IN: nucleus; EXPRESSED IN: 22 plant structures; EXPRESSED DURING: 13 growth stages; CONTAINS InterPro DOMAIN/s: Helix-loop-helix DNA-binding domain (InterPro:IP…	BnaC03g17700D	XLOC_012883				-1.07573	1.05572	2.37986	AT1G05710.5	basic helix-loop-helix (bHLH) DNA-binding superfamily protein
hormone metabolism.ethylene.induced-regulated-responsive-activated	(at1g05710 : 259.0) basic helix-loop-helix (bHLH) DNA-binding superfamily protein; FUNCTIONS IN: sequence-specific DNA binding transcription factor activity; INVOLVED IN: response to ethylene stimulus, regulation of transcription; LOCATED IN: nucleus; EXPRESSED IN: 22 plant structures; EXPRESSED DURING: 13 growth stages; CONTAINS InterPro DOMAIN/s: Helix-loop-helix DNA-binding domain (InterPro:IP…	BnaC08g01480D	XLOC_020305		1.29436					AT1G05710.5	basic helix-loop-helix (bHLH) DNA-binding superfamily protein
hormone metabolism.ethylene.induced-regulated-responsive-activated	(at1g05710 : 258.0) basic helix-loop-helix (bHLH) DNA-binding superfamily protein; FUNCTIONS IN: sequence-specific DNA binding transcription factor activity; INVOLVED IN: response to ethylene stimulus, regulation of transcription; LOCATED IN: nucleus; EXPRESSED IN: 22 plant structures; EXPRESSED DURING: 13 growth stages; CONTAINS InterPro DOMAIN/s: Helix-loop-helix DNA-binding domain (InterPro:IP…	BnaAnng25330D	XLOC_103439		1.36231					AT1G05710.5	basic helix-loop-helix (bHLH) DNA-binding superfamily protein
hormone metabolism.ethylene.induced-regulated-responsive-activated	(at3g20640 : 633.0) basic helix-loop-helix (bHLH) DNA-binding superfamily protein; FUNCTIONS IN: sequence-specific DNA binding transcription factor activity; INVOLVED IN: regulation of transcription; LOCATED IN: nucleus, chloroplast; CONTAINS InterPro DOMAIN/s: Helix-loop-helix DNA-binding domain (InterPro:IPR001092), Helix-loop-helix DNA-binding (InterPro:IPR011598); BEST Arabidopsis thaliana pr…	BnaA01g36370D	XLOC_093647	1.92394				1.26745		AT3G20640.1	basic helix-loop-helix (bHLH) DNA-binding superfamily protein
hormone metabolism.ethylene.induced-regulated-responsive-activated	(at3g20640 : 642.0) basic helix-loop-helix (bHLH) DNA-binding superfamily protein; FUNCTIONS IN: sequence-specific DNA binding transcription factor activity; INVOLVED IN: regulation of transcription; LOCATED IN: nucleus, chloroplast; CONTAINS InterPro DOMAIN/s: Helix-loop-helix DNA-binding domain (InterPro:IPR001092), Helix-loop-helix DNA-binding (InterPro:IPR011598); BEST Arabidopsis thaliana pr…	BnaC05g32220D	XLOC_065953	2.07618			-1.07692	1.27828		AT3G20640.1	basic helix-loop-helix (bHLH) DNA-binding superfamily protein
hormone metabolism.ethylene.induced-regulated-responsive-activated	(at3g20640 : 645.0) basic helix-loop-helix (bHLH) DNA-binding superfamily protein; FUNCTIONS IN: sequence-specific DNA binding transcription factor activity; INVOLVED IN: regulation of transcription; LOCATED IN: nucleus, chloroplast; CONTAINS InterPro DOMAIN/s: Helix-loop-helix DNA-binding domain (InterPro:IPR001092), Helix-loop-helix DNA-binding (InterPro:IPR011598); BEST Arabidopsis thaliana pr…	BnaA05g20270D	XLOC_055348	2.04984				1.53502		AT3G20640.1	basic helix-loop-helix (bHLH) DNA-binding superfamily protein
hormone metabolism.ethylene.induced-regulated-responsive-activated	(at3g20640 : 558.0) basic helix-loop-helix (bHLH) DNA-binding superfamily protein; FUNCTIONS IN: sequence-specific DNA binding transcription factor activity; INVOLVED IN: regulation of transcription; LOCATED IN: nucleus, chloroplast; CONTAINS InterPro DOMAIN/s: Helix-loop-helix DNA-binding domain (InterPro:IPR001092), Helix-loop-helix DNA-binding (InterPro:IPR011598); BEST Arabidopsis thaliana pr…	BnaC03g41710D	XLOC_069150	1.77586			-1.22457			AT3G20640.1	basic helix-loop-helix (bHLH) DNA-binding superfamily protein
hormone metabolism.ethylene.induced-regulated-responsive-activated	(at3g20640 : 541.0) basic helix-loop-helix (bHLH) DNA-binding superfamily protein; FUNCTIONS IN: sequence-specific DNA binding transcription factor activity; INVOLVED IN: regulation of transcription; LOCATED IN: nucleus, chloroplast; CONTAINS InterPro DOMAIN/s: Helix-loop-helix DNA-binding domain (InterPro:IPR001092), Helix-loop-helix DNA-binding (InterPro:IPR011598); BEST Arabidopsis thaliana pr…	BnaA03g35890D	XLOC_015651	1.55061			-1.13398			AT3G20640.1	basic helix-loop-helix (bHLH) DNA-binding superfamily protein
hormone metabolism.ethylene.induced-regulated-responsive-activated	(at3g20640 : 580.0) basic helix-loop-helix (bHLH) DNA-binding superfamily protein; FUNCTIONS IN: sequence-specific DNA binding transcription factor activity; INVOLVED IN: regulation of transcription; LOCATED IN: nucleus, chloroplast; CONTAINS InterPro DOMAIN/s: Helix-loop-helix DNA-binding domain (InterPro:IPR001092), Helix-loop-helix DNA-binding (InterPro:IPR011598); BEST Arabidopsis thaliana pr…	BnaCnng10760D	XLOC_080573	1.17961					-1.21058	AT3G20640.1	basic helix-loop-helix (bHLH) DNA-binding superfamily protein
hormone metabolism.ethylene.induced-regulated-responsive-activated	(at4g21340 : 352.0) B70; FUNCTIONS IN: sequence-specific DNA binding transcription factor activity; INVOLVED IN: regulation of transcription; LOCATED IN: nucleus; EXPRESSED IN: root endodermis, primary root differentiation zone; CONTAINS InterPro DOMAIN/s: Helix-loop-helix DNA-binding domain (InterPro:IPR001092), Helix-loop-helix DNA-binding (InterPro:IPR011598); BEST Arabidopsis thaliana protein…	BnaC01g41100D	XLOC_098471				-1.64137			AT4G21340.1	basic helix-loop-helix (bHLH) DNA-binding superfamily protein
hormone metabolism.ethylene.induced-regulated-responsive-activated	(at4g20880 : 155.0) ethylene-responsive nuclear protein / ethylene-regulated nuclear protein (ERT2); BEST Arabidopsis thaliana protein match is: ethylene-responsive nuclear protein -related (TAIR:AT5G44350.1); Has 2205 Blast hits to 1471 proteins in 187 species: Archae - 2; Bacteria - 107; Metazoa - 617; Fungi - 120; Plants - 79; Viruses - 12; Other Eukaryotes - 1268 (source: NCBI BLink). & (reli…	BnaA01g10790D	XLOC_012338			2.11905		1.35645	2.04439	AT4G20880.1	ethylene-responsive nuclear protein / ethylene-regulated nuclear protein (ERT2)
hormone metabolism.ethylene.induced-regulated-responsive-activated	(at4g20880 : 93.2) ethylene-responsive nuclear protein / ethylene-regulated nuclear protein (ERT2); BEST Arabidopsis thaliana protein match is: ethylene-responsive nuclear protein -related (TAIR:AT5G44350.1); Has 2205 Blast hits to 1471 proteins in 187 species: Archae - 2; Bacteria - 107; Metazoa - 617; Fungi - 120; Plants - 79; Viruses - 12; Other Eukaryotes - 1268 (source: NCBI BLink). & (relia…	BnaAnng09970D	XLOC_028912					-1.04351	-2.31795	---NA---	0
hormone metabolism.ethylene.induced-regulated-responsive-activated	(at5g44350 : 143.0) ethylene-responsive nuclear protein -related; BEST Arabidopsis thaliana protein match is: ethylene-responsive nuclear protein / ethylene-regulated nuclear protein (ERT2) (TAIR:AT4G20880.1); Has 50 Blast hits to 50 proteins in 16 species: Archae - 0; Bacteria - 2; Metazoa - 0; Fungi - 0; Plants - 41; Viruses - 0; Other Eukaryotes - 7 (source: NCBI BLink). & (reliability: 286.0)…	BnaA02g22670D	XLOC_101684	1.38407	1.21502		-1.37262		-2.34567	AT5G44350.1	ethylene-responsive nuclear protein -related
hormone metabolism.ethylene.induced-regulated-responsive-activated	(at5g44350 : 143.0) ethylene-responsive nuclear protein -related; BEST Arabidopsis thaliana protein match is: ethylene-responsive nuclear protein / ethylene-regulated nuclear protein (ERT2) (TAIR:AT4G20880.1); Has 50 Blast hits to 50 proteins in 16 species: Archae - 0; Bacteria - 2; Metazoa - 0; Fungi - 0; Plants - 41; Viruses - 0; Other Eukaryotes - 7 (source: NCBI BLink). & (reliability: 286.0)…	BnaA02g22670D	XLOC_050365		1.06459	-1.55194	-1.26067		-2.90954	AT5G44350.1	ethylene-responsive nuclear protein -related
hormone metabolism.ethylene.induced-regulated-responsive-activated	(at5g44350 : 197.0) ethylene-responsive nuclear protein -related; BEST Arabidopsis thaliana protein match is: ethylene-responsive nuclear protein / ethylene-regulated nuclear protein (ERT2) (TAIR:AT4G20880.1); Has 50 Blast hits to 50 proteins in 16 species: Archae - 0; Bacteria - 2; Metazoa - 0; Fungi - 0; Plants - 41; Viruses - 0; Other Eukaryotes - 7 (source: NCBI BLink). & (reliability: 394.0)…	BnaCnng61830D	XLOC_105013		-1.0376					AT5G44350.1	ethylene-responsive nuclear protein -related
hormone metabolism.ethylene.induced-regulated-responsive-activated	(at5g44350 : 182.0) ethylene-responsive nuclear protein -related; BEST Arabidopsis thaliana protein match is: ethylene-responsive nuclear protein / ethylene-regulated nuclear protein (ERT2) (TAIR:AT4G20880.1); Has 50 Blast hits to 50 proteins in 16 species: Archae - 0; Bacteria - 2; Metazoa - 0; Fungi - 0; Plants - 41; Viruses - 0; Other Eukaryotes - 7 (source: NCBI BLink). & (reliability: 364.0)…	BnaC07g17840D	XLOC_028913	1.48391					-2.06567	AT5G44350.1	ethylene-responsive nuclear protein -related
hormone metabolism.ethylene.induced-regulated-responsive-activated	(at2g23610 : 190.0) Encodes a protein shown to have carboxylesterase activity, methyl IAA esterase activity, and methyl jasmonate esterase activity in vitro. This protein does not act on methyl salicylate, MeGA4, or MEGA9 in vitro.; methyl esterase 3 (MES3); CONTAINS InterPro DOMAIN/s: Alpha/beta hydrolase fold-1 (InterPro:IPR000073); BEST Arabidopsis thaliana protein match is: methyl esterase 4 …	BnaA05g21100D	XLOC_029761		1.15969	-2.40174				---NA---	0
hormone metabolism.ethylene.induced-regulated-responsive-activated	(at4g37150 : 431.0) Encodes a protein shown to have carboxylesterase activity, methyl salicylate esterase activity, methyl jasmonate esterase activity, and methyl IAA esterase activity in vitro. MES9 appears to be involved in MeSA hydrolysis in planta. Expression of MES9 can restore systemic acquired resistance in SAR-deficient tobacco plants. This protein does not act on MeGA4, or MEGA9 in vitro…	BnaA03g53700D	XLOC_080181	1.14969	1.47854	3.38296		1.93491	3.42417	AT4G37150.1	methyl esterase 9
hormone metabolism.ethylene.induced-regulated-responsive-activated	(at4g37150 : 438.0) Encodes a protein shown to have carboxylesterase activity, methyl salicylate esterase activity, methyl jasmonate esterase activity, and methyl IAA esterase activity in vitro. MES9 appears to be involved in MeSA hydrolysis in planta. Expression of MES9 can restore systemic acquired resistance in SAR-deficient tobacco plants. This protein does not act on MeGA4, or MEGA9 in vitro…	BnaC07g46400D	XLOC_005270	1.64346	2.71317	3.06938		3.29447	3.90083	AT4G37150.1	methyl esterase 9
hormone metabolism.ethylene.induced-regulated-responsive-activated	(at4g37150 : 405.0) Encodes a protein shown to have carboxylesterase activity, methyl salicylate esterase activity, methyl jasmonate esterase activity, and methyl IAA esterase activity in vitro. MES9 appears to be involved in MeSA hydrolysis in planta. Expression of MES9 can restore systemic acquired resistance in SAR-deficient tobacco plants. This protein does not act on MeGA4, or MEGA9 in vitro…	BnaC01g01910D	XLOC_001599				1.27448			AT4G37150.1	methyl esterase 9
hormone metabolism.ethylene.induced-regulated-responsive-activated	(at3g24500 : 270.0) One of three genes in A. thaliana encoding multiprotein bridging factor 1, a highly conserved transcriptional coactivator. May serve as a bridging factor between a bZIP factor and TBP. Its expression is specifically elevated in response to pathogen infection, salinity, drought, heat, hydrogen peroxide, and application of abscisic acid or salicylic acid. Constitutive expression…	BnaA07g05600D	XLOC_010633		-1.05797	-1.18548	-1.14605	-2.04115	-2.70478	AT3G24500.1	multiprotein bridging factor 1C
hormone metabolism.ethylene.induced-regulated-responsive-activated	(at3g24500 : 264.0) One of three genes in A. thaliana encoding multiprotein bridging factor 1, a highly conserved transcriptional coactivator. May serve as a bridging factor between a bZIP factor and TBP. Its expression is specifically elevated in response to pathogen infection, salinity, drought, heat, hydrogen peroxide, and application of abscisic acid or salicylic acid. Constitutive expression…	BnaC07g07150D	XLOC_076796		-1.02094		-1.18453	-1.80737	-2.21397	AT3G24500.1	multiprotein bridging factor 1C
hormone metabolism.ethylene.induced-regulated-responsive-activated	(at1g68765 : 82.8) Encodes a small protein of 77 amino acids. Loss of function mutations are defective in the process of ethylene independent floral organ abscission. Although the mutants have a normal appearing abscission zone, the floral organs do not abscisce. The peptide appears to be secreted and may function as a ligand. Arabidopsis 35S:IDA lines constitutively overexpressing IDA exhibit ea…	BnaA07g27400D	XLOC_070419	1.55305	1.53401	1.40248		1.51337	1.10094	AT1G68765.1	Putative membrane lipoprotein
hormone metabolism.ethylene.induced-regulated-responsive-activated	(at1g68765 : 104.0) Encodes a small protein of 77 amino acids. Loss of function mutations are defective in the process of ethylene independent floral organ abscission. Although the mutants have a normal appearing abscission zone, the floral organs do not abscisce. The peptide appears to be secreted and may function as a ligand. Arabidopsis 35S:IDA lines constitutively overexpressing IDA exhibit e…	BnaC02g18450D	XLOC_014970					1.69829	-1.06355	AT1G68765.1	Putative membrane lipoprotein
hormone metabolism.ethylene.induced-regulated-responsive-activated	(at1g68765 : 103.0) Encodes a small protein of 77 amino acids. Loss of function mutations are defective in the process of ethylene independent floral organ abscission. Although the mutants have a normal appearing abscission zone, the floral organs do not abscisce. The peptide appears to be secreted and may function as a ligand. Arabidopsis 35S:IDA lines constitutively overexpressing IDA exhibit e…	BnaA02g13980D	XLOC_083575		1.55772			2.31312		AT1G68765.1	Putative membrane lipoprotein
hormone metabolism.ethylene.signal transduction	(at4g37580 : 726.0) involved in apical hook development. putative N-acetyltransferase; HOOKLESS 1 (HLS1); CONTAINS InterPro DOMAIN/s: GCN5-related N-acetyltransferase, C-terminal (InterPro:IPR022610), GCN5-related N-acetyltransferase (InterPro:IPR000182), Acyl-CoA N-acyltransferase (InterPro:IPR016181); BEST Arabidopsis thaliana protein match is: Acyl-CoA N-acyltransferases (NAT) superfamily prot…	BnaC07g46600D	XLOC_005279				-1.17989			AT4G37580.1	Acyl-CoA N-acyltransferases (NAT) superfamily protein
hormone metabolism.ethylene.signal transduction	(at4g37580 : 741.0) involved in apical hook development. putative N-acetyltransferase; HOOKLESS 1 (HLS1); CONTAINS InterPro DOMAIN/s: GCN5-related N-acetyltransferase, C-terminal (InterPro:IPR022610), GCN5-related N-acetyltransferase (InterPro:IPR000182), Acyl-CoA N-acyltransferase (InterPro:IPR016181); BEST Arabidopsis thaliana protein match is: Acyl-CoA N-acyltransferases (NAT) superfamily prot…	BnaA08g15700D	XLOC_081641	1.07472						AT4G37580.1	Acyl-CoA N-acyltransferases (NAT) superfamily protein
hormone metabolism.ethylene.signal transduction	(at3g50260 : 228.0) Encodes a member of the DREB subfamily A-5 of ERF/AP2 transcription factor family. The protein contains one AP2 domain. Involved in defense and freezing stress responses. There are 16 members in this subfamily including RAP2.1, RAP2.9 and RAP2.10.; cooperatively regulated by ethylene and jasmonate 1 (CEJ1); CONTAINS InterPro DOMAIN/s: DNA-binding, integrase-type (InterPro:IPR0…	BnaAnng03730D	XLOC_067199				1.30851			AT3G50260.1	cooperatively regulated by ethylene and jasmonate 1
hormone metabolism.ethylene.signal transduction	(at4g17500 : 283.0) Encodes a member of the ERF (ethylene response factor) subfamily B-3 of ERF/AP2 transcription factor family (ATERF-1). The protein contains one AP2 domain. There are 18 members in this subfamily including ATERF-1, ATERF-2, AND ATERF-5.; ethylene responsive element binding factor 1 (ERF-1); CONTAINS InterPro DOMAIN/s: DNA-binding, integrase-type (InterPro:IPR016177), Pathogenes…	BnaAnng21280D	XLOC_101004		1.01794	-1.18623			-1.39181	AT4G17500.1	ethylene responsive element binding factor 1
hormone metabolism.ethylene.signal transduction	(at4g17500 : 306.0) Encodes a member of the ERF (ethylene response factor) subfamily B-3 of ERF/AP2 transcription factor family (ATERF-1). The protein contains one AP2 domain. There are 18 members in this subfamily including ATERF-1, ATERF-2, AND ATERF-5.; ethylene responsive element binding factor 1 (ERF-1); CONTAINS InterPro DOMAIN/s: DNA-binding, integrase-type (InterPro:IPR016177), Pathogenes…	BnaC01g10100D	XLOC_075532		1.05036	-1.33652			-1.28216	AT4G17500.1	ethylene responsive element binding factor 1
hormone metabolism.ethylene.signal transduction	(at4g17500 : 308.0) Encodes a member of the ERF (ethylene response factor) subfamily B-3 of ERF/AP2 transcription factor family (ATERF-1). The protein contains one AP2 domain. There are 18 members in this subfamily including ATERF-1, ATERF-2, AND ATERF-5.; ethylene responsive element binding factor 1 (ERF-1); CONTAINS InterPro DOMAIN/s: DNA-binding, integrase-type (InterPro:IPR016177), Pathogenes…	BnaCnng05080D	XLOC_064279		1.16706				-1.66823	AT4G17500.1	ethylene responsive element binding factor 1
hormone metabolism.ethylene.signal transduction	(at1g04310 : 891.0) encodes an ethylene receptor related to bacterial two-component histidine kinases.; ethylene response sensor 2 (ERS2); FUNCTIONS IN: ethylene binding, protein histidine kinase activity, receptor activity, glycogen synthase kinase 3 activity; INVOLVED IN: negative regulation of ethylene mediated signaling pathway; LOCATED IN: endomembrane system, membrane; EXPRESSED IN: 22 plan…	BnaCnng69330D	XLOC_107098	1.04762						AT1G04310.1	ethylene response sensor 2
hormone metabolism.ethylene.signal transduction	(at1g04310 : 865.0) encodes an ethylene receptor related to bacterial two-component histidine kinases.; ethylene response sensor 2 (ERS2); FUNCTIONS IN: ethylene binding, protein histidine kinase activity, receptor activity, glycogen synthase kinase 3 activity; INVOLVED IN: negative regulation of ethylene mediated signaling pathway; LOCATED IN: endomembrane system, membrane; EXPRESSED IN: 22 plan…	BnaC08g00620D	XLOC_020226	1.73684						AT1G04310.1	ethylene response sensor 2
hormone metabolism.ethylene.signal transduction	(at5g47220 : 268.0) Encodes a member of the ERF (ethylene response factor) subfamily B-3 of ERF/AP2 transcription factor family (ATERF-2). The protein contains one AP2 domain. Functions as activator of GCC box??dependent transcription. Positive regulator of JA-responsive defense genes and resistance to F. oxysporum and enhances JA inhibition of root elongation.; ethylene responsive element bindin…	BnaA02g25110D	XLOC_065367					-1.28456	-1.51219	AT5G47220.1	ethylene responsive element binding factor 2
hormone metabolism.ethylene.signal transduction	(at5g47220 : 231.0) Encodes a member of the ERF (ethylene response factor) subfamily B-3 of ERF/AP2 transcription factor family (ATERF-2). The protein contains one AP2 domain. Functions as activator of GCC box??dependent transcription. Positive regulator of JA-responsive defense genes and resistance to F. oxysporum and enhances JA inhibition of root elongation.; ethylene responsive element bindin…	BnaCnng60520D	XLOC_104625					-1.02103	-1.138	AT5G47220.1	ethylene responsive element binding factor 2
hormone metabolism.ethylene.signal transduction	(at5g47220 : 244.0) Encodes a member of the ERF (ethylene response factor) subfamily B-3 of ERF/AP2 transcription factor family (ATERF-2). The protein contains one AP2 domain. Functions as activator of GCC box??dependent transcription. Positive regulator of JA-responsive defense genes and resistance to F. oxysporum and enhances JA inhibition of root elongation.; ethylene responsive element bindin…	BnaAnng07060D	XLOC_080950		1.09922					AT5G47220.1	ethylene responsive element binding factor 2
hormone metabolism.ethylene.signal transduction	(at5g47220 : 242.0) Encodes a member of the ERF (ethylene response factor) subfamily B-3 of ERF/AP2 transcription factor family (ATERF-2). The protein contains one AP2 domain. Functions as activator of GCC box??dependent transcription. Positive regulator of JA-responsive defense genes and resistance to F. oxysporum and enhances JA inhibition of root elongation.; ethylene responsive element bindin…	BnaC09g20090D	XLOC_062207	1.12121						AT5G47220.1	ethylene responsive element binding factor 2
hormone metabolism.ethylene.signal transduction	(at3g15210 : 226.0) Encodes a member of the ERF (ethylene response factor) subfamily B-1 of ERF/AP2 transcription factor family (ATERF-4). The protein contains one AP2 domain. Acts as a negative regulator of JA-responsive defense gene expression and resistance to the necrotrophic fungal pathogen Fusarium oxysporum and antagonizes JA inhibition of root elongation.; ethylene responsive element bind…	BnaA05g24390D	XLOC_031870					-1.05633	-1.85789	AT3G15210.1	ethylene responsive element binding factor 4
hormone metabolism.ethylene.signal transduction	(at3g15210 : 204.0) Encodes a member of the ERF (ethylene response factor) subfamily B-1 of ERF/AP2 transcription factor family (ATERF-4). The protein contains one AP2 domain. Acts as a negative regulator of JA-responsive defense gene expression and resistance to the necrotrophic fungal pathogen Fusarium oxysporum and antagonizes JA inhibition of root elongation.; ethylene responsive element bind…	BnaA01g28970D	XLOC_055877					-1.0475	-2.32984	AT3G15210.1	ethylene responsive element binding factor 4
hormone metabolism.ethylene.signal transduction	(at3g15210 : 225.0) Encodes a member of the ERF (ethylene response factor) subfamily B-1 of ERF/AP2 transcription factor family (ATERF-4). The protein contains one AP2 domain. Acts as a negative regulator of JA-responsive defense gene expression and resistance to the necrotrophic fungal pathogen Fusarium oxysporum and antagonizes JA inhibition of root elongation.; ethylene responsive element bind…	BnaC05g38410D	XLOC_032838	-1.16836					-1.69897	AT3G15210.1	ethylene responsive element binding factor 4
hormone metabolism.ethylene.signal transduction	(at4g17490 : 317.0) Encodes a member of the ERF (ethylene response factor) subfamily B-3 of ERF/AP2 transcription factor family (ATERF-6). The protein contains one AP2 domain. There are 18 members in this subfamily including ATERF-1, ATERF-2, AND ATERF-5.; ethylene responsive element binding factor 6 (ERF6); CONTAINS InterPro DOMAIN/s: DNA-binding, integrase-type (InterPro:IPR016177), Pathogenesi…	BnaC01g10080D	XLOC_075558		1.2913	-1.65705	-1.04877		-3.13006	AT4G17490.1	ethylene responsive element binding factor 6
hormone metabolism.ethylene.signal transduction	(at4g17490 : 330.0) Encodes a member of the ERF (ethylene response factor) subfamily B-3 of ERF/AP2 transcription factor family (ATERF-6). The protein contains one AP2 domain. There are 18 members in this subfamily including ATERF-1, ATERF-2, AND ATERF-5.; ethylene responsive element binding factor 6 (ERF6); CONTAINS InterPro DOMAIN/s: DNA-binding, integrase-type (InterPro:IPR016177), Pathogenesi…	BnaA01g34910D	XLOC_099934		1.04173	-1.67305			-2.06592	AT4G17490.1	ethylene responsive element binding factor 6
hormone metabolism.ethylene.signal transduction	(at1g53170 : 114.0) encodes a member of the ERF (ethylene response factor) subfamily B-1 of ERF/AP2 transcription factor family (ATERF-8). The protein contains one AP2 domain. There are 15 members in this subfamily including ATERF-3, ATERF-4, ATERF-7, and leafy petiole.; ethylene response factor 8 (ERF8); CONTAINS InterPro DOMAIN/s: DNA-binding, integrase-type (InterPro:IPR016177), Pathogenesis-r…	BnaC06g41440D	XLOC_097330	1.16317		1.74863		1.01795		AT1G53170.1	ethylene response factor 8
hormone metabolism.ethylene.signal transduction	(at1g53170 : 106.0) encodes a member of the ERF (ethylene response factor) subfamily B-1 of ERF/AP2 transcription factor family (ATERF-8). The protein contains one AP2 domain. There are 15 members in this subfamily including ATERF-3, ATERF-4, ATERF-7, and leafy petiole.; ethylene response factor 8 (ERF8); CONTAINS InterPro DOMAIN/s: DNA-binding, integrase-type (InterPro:IPR016177), Pathogenesis-r…	BnaA06g01090D	XLOC_060138	1.43432		1.80513				AT1G53170.1	ethylene response factor 8
hormone metabolism.ethylene.signal transduction	(at5g44210 : 201.0) encodes a member of the ERF (ethylene response factor) subfamily B-1 of ERF/AP2 transcription factor family (ATERF-9). The protein contains one AP2 domain. There are 15 members in this subfamily including ATERF-3, ATERF-4, ATERF-7, and leafy petiole.; erf domain protein 9 (ERF9); FUNCTIONS IN: transcription repressor activity, DNA binding, sequence-specific DNA binding transcr…	BnaA02g22560D	XLOC_050360	-1.17238	-1.1388					AT5G44210.1	erf domain protein 9
hormone metabolism.ethylene.signal transduction	(at1g28370 : 167.0) encodes a member of the ERF (ethylene response factor) subfamily B-1 of ERF/AP2 transcription factor family. The protein contains one AP2 domain. There are 15 members in this subfamily including ATERF-3, ATERF-4, ATERF-7, and leafy petiole.; ERF domain protein 11 (ERF11); CONTAINS InterPro DOMAIN/s: DNA-binding, integrase-type (InterPro:IPR016177), Pathogenesis-related transcr…	BnaCnng69830D	XLOC_107264				-1.15761			AT1G28370.1	ERF domain protein 11
hormone metabolism.ethylene.signal transduction	(at1g28370 : 135.0) encodes a member of the ERF (ethylene response factor) subfamily B-1 of ERF/AP2 transcription factor family. The protein contains one AP2 domain. There are 15 members in this subfamily including ATERF-3, ATERF-4, ATERF-7, and leafy petiole.; ERF domain protein 11 (ERF11); CONTAINS InterPro DOMAIN/s: DNA-binding, integrase-type (InterPro:IPR016177), Pathogenesis-related transcr…	BnaA07g08440D	XLOC_051172	1.07452	1.2052				-1.44586	AT1G28370.1	ERF domain protein 11
hormone metabolism.ethylene.signal transduction	(at1g28370 : 166.0) encodes a member of the ERF (ethylene response factor) subfamily B-1 of ERF/AP2 transcription factor family. The protein contains one AP2 domain. There are 15 members in this subfamily including ATERF-3, ATERF-4, ATERF-7, and leafy petiole.; ERF domain protein 11 (ERF11); CONTAINS InterPro DOMAIN/s: DNA-binding, integrase-type (InterPro:IPR016177), Pathogenesis-related transcr…	BnaA08g18380D	XLOC_024202		1.23094					AT1G28370.1	ERF domain protein 11
hormone metabolism.ethylene.signal transduction	(at1g28370 : 164.0) encodes a member of the ERF (ethylene response factor) subfamily B-1 of ERF/AP2 transcription factor family. The protein contains one AP2 domain. There are 15 members in this subfamily including ATERF-3, ATERF-4, ATERF-7, and leafy petiole.; ERF domain protein 11 (ERF11); CONTAINS InterPro DOMAIN/s: DNA-binding, integrase-type (InterPro:IPR016177), Pathogenesis-related transcr…	BnaCnng63180D	XLOC_105381		1.32974					AT1G28370.1	ERF domain protein 11
hormone metabolism.ethylene.signal transduction	(at1g28360 : 253.0) encodes a member of the ERF (ethylene response factor) subfamily B-1 of ERF/AP2 transcription factor family (ERF12). The protein contains one AP2 domain. There are 15 members in this subfamily including ATERF-3, ATERF-4, ATERF-7, and leafy petiole.; ERF domain protein 12 (ERF12); CONTAINS InterPro DOMAIN/s: DNA-binding, integrase-type (InterPro:IPR016177), Pathogenesis-related…	BnaA07g08450D	XLOC_051223	1.14473				1.41912		AT1G28360.1	ERF domain protein 12
hormone metabolism.ethylene.signal transduction	(at1g28360 : 280.0) encodes a member of the ERF (ethylene response factor) subfamily B-1 of ERF/AP2 transcription factor family (ERF12). The protein contains one AP2 domain. There are 15 members in this subfamily including ATERF-3, ATERF-4, ATERF-7, and leafy petiole.; ERF domain protein 12 (ERF12); CONTAINS InterPro DOMAIN/s: DNA-binding, integrase-type (InterPro:IPR016177), Pathogenesis-related…	BnaA08g18390D	XLOC_024011		1.05882					AT1G28360.1	ERF domain protein 12
hormone metabolism.ethylene.signal transduction	(at1g28360 : 262.0) encodes a member of the ERF (ethylene response factor) subfamily B-1 of ERF/AP2 transcription factor family (ERF12). The protein contains one AP2 domain. There are 15 members in this subfamily including ATERF-3, ATERF-4, ATERF-7, and leafy petiole.; ERF domain protein 12 (ERF12); CONTAINS InterPro DOMAIN/s: DNA-binding, integrase-type (InterPro:IPR016177), Pathogenesis-related…	BnaC07g10480D	XLOC_028746	1.32897						AT1G28360.1	ERF domain protein 12
hormone metabolism.ethylene.signal transduction	(q40476|erf1_tobac : 99.0) Ethylene-responsive transcription factor 1 (Ethylene-responsive element-binding factor 1) (EREBP-1) (NtERF1) - Nicotiana tabacum (Common tobacco) & (at2g44840 : 97.4) encodes a member of the ERF (ethylene response factor) subfamily B-3 of ERF/AP2 transcription factor family. The protein contains one AP2 domain. There are 18 members in this subfamily including ATERF-1, A…	BnaCnng09130D	XLOC_075143			-2.49156		-1.14886	-3.41304	AT2G44840.1	ethylene-responsive element binding factor 13
hormone metabolism.ethylene.signal transduction	(at2g44840 : 310.0) encodes a member of the ERF (ethylene response factor) subfamily B-3 of ERF/AP2 transcription factor family. The protein contains one AP2 domain. There are 18 members in this subfamily including ATERF-1, ATERF-2, AND ATERF-5.; ethylene-responsive element binding factor 13 (ERF13); CONTAINS InterPro DOMAIN/s: DNA-binding, integrase-type (InterPro:IPR016177), Pathogenesis-relate…	BnaA04g25900D	XLOC_067005			-1.97416		-1.0877	-2.8657	AT2G44840.1	ethylene-responsive element binding factor 13
hormone metabolism.ethylene.signal transduction	(at2g44840 : 316.0) encodes a member of the ERF (ethylene response factor) subfamily B-3 of ERF/AP2 transcription factor family. The protein contains one AP2 domain. There are 18 members in this subfamily including ATERF-1, ATERF-2, AND ATERF-5.; ethylene-responsive element binding factor 13 (ERF13); CONTAINS InterPro DOMAIN/s: DNA-binding, integrase-type (InterPro:IPR016177), Pathogenesis-relate…	BnaA05g04380D	XLOC_007654		1.0313	-1.41728			-2.0582	AT2G44840.1	ethylene-responsive element binding factor 13
hormone metabolism.ethylene.signal transduction	(at2g31230 : 254.0) encodes a member of the ERF (ethylene response factor) subfamily B-3 of ERF/AP2 transcription factor family. The protein contains one AP2 domain. There are 18 members in this subfamily including ATERF-1, ATERF-2, AND ATERF-5.; ethylene-responsive element binding factor 15 (ERF15); FUNCTIONS IN: DNA binding, transcription activator activity, sequence-specific DNA binding transc…	BnaA05g11530D	XLOC_045921			1.7802		1.19056	2.07369	AT2G31230.1	ethylene-responsive element binding factor 15
hormone metabolism.ethylene.signal transduction	(at2g31230 : 294.0) encodes a member of the ERF (ethylene response factor) subfamily B-3 of ERF/AP2 transcription factor family. The protein contains one AP2 domain. There are 18 members in this subfamily including ATERF-1, ATERF-2, AND ATERF-5.; ethylene-responsive element binding factor 15 (ERF15); FUNCTIONS IN: DNA binding, transcription activator activity, sequence-specific DNA binding transc…	BnaAnng40920D	XLOC_109582			1.82628		1.19183	2.57302	AT2G31230.1	ethylene-responsive element binding factor 15
hormone metabolism.ethylene.signal transduction	(at2g31230 : 281.0) encodes a member of the ERF (ethylene response factor) subfamily B-3 of ERF/AP2 transcription factor family. The protein contains one AP2 domain. There are 18 members in this subfamily including ATERF-1, ATERF-2, AND ATERF-5.; ethylene-responsive element binding factor 15 (ERF15); FUNCTIONS IN: DNA binding, transcription activator activity, sequence-specific DNA binding transc…	BnaC04g13510D	XLOC_060855			1.39234		1.27745	1.22943	AT2G31230.1	ethylene-responsive element binding factor 15
hormone metabolism.ethylene.signal transduction	(at2g31230 : 295.0) encodes a member of the ERF (ethylene response factor) subfamily B-3 of ERF/AP2 transcription factor family. The protein contains one AP2 domain. There are 18 members in this subfamily including ATERF-1, ATERF-2, AND ATERF-5.; ethylene-responsive element binding factor 15 (ERF15); FUNCTIONS IN: DNA binding, transcription activator activity, sequence-specific DNA binding transc…	BnaC03g17400D	XLOC_059999			3.28672	-1.02259	1.44673	3.72104	AT2G31230.1	ethylene-responsive element binding factor 15
hormone metabolism.ethylene.signal transduction	(at1g06160 : 269.0) encodes a member of the ERF (ethylene response factor) subfamily B-3 of ERF/AP2 transcription factor family. The protein contains one AP2 domain. There are 18 members in this subfamily including ATERF-1, ATERF-2, AND ATERF-5.; octadecanoid-responsive Arabidopsis AP2/ERF 59 (ORA59); CONTAINS InterPro DOMAIN/s: DNA-binding, integrase-type (InterPro:IPR016177), Pathogenesis-relat…	BnaA09g50010D	XLOC_041082		1.3852		1.25459			AT1G06160.1	octadecanoid-responsive Arabidopsis AP2/ERF 59
hormone metabolism.ethylene.signal transduction	(at3g23220 : 163.0) encodes a member of the ERF (ethylene response factor) subfamily B-3 of ERF/AP2 transcription factor family. The protein contains one AP2 domain. There are 18 members in this subfamily including ATERF-1, ATERF-2, AND ATERF-5.; Integrase-type DNA-binding superfamily protein; CONTAINS InterPro DOMAIN/s: DNA-binding, integrase-type (InterPro:IPR016177), Pathogenesis-related trans…	BnaC07g08360D	XLOC_018646					1.35665		AT3G23220.1	Integrase-type DNA-binding superfamily protein
hormone metabolism.ethylene.signal transduction	(at5g43410 : 99.4) encodes a member of the ERF (ethylene response factor) subfamily B-3 of ERF/AP2 transcription factor family. The protein contains one AP2 domain. There are 18 members in this subfamily including ATERF-1, ATERF-2, AND ATERF-5.; Integrase-type DNA-binding superfamily protein; FUNCTIONS IN: DNA binding, sequence-specific DNA binding transcription factor activity; INVOLVED IN: regu…	BnaA09g16520D	XLOC_069705		1.14259	1.33322				AT5G43410.1	Integrase-type DNA-binding superfamily protein
hormone metabolism.ethylene.signal transduction	(at3g23230 : 176.0) encodes a member of the ERF (ethylene response factor) subfamily B-3 of ERF/AP2 transcription factor family. The protein contains one AP2 domain. There are 18 members in this subfamily including ATERF-1, ATERF-2, AND ATERF-5.; Integrase-type DNA-binding superfamily protein; CONTAINS InterPro DOMAIN/s: DNA-binding, integrase-type (InterPro:IPR016177), Pathogenesis-related trans…	BnaC07g08350D	XLOC_018723					1.37911		AT3G23230.1	Integrase-type DNA-binding superfamily protein
hormone metabolism.ethylene.signal transduction	(at3g23230 : 194.0) encodes a member of the ERF (ethylene response factor) subfamily B-3 of ERF/AP2 transcription factor family. The protein contains one AP2 domain. There are 18 members in this subfamily including ATERF-1, ATERF-2, AND ATERF-5.; Integrase-type DNA-binding superfamily protein; CONTAINS InterPro DOMAIN/s: DNA-binding, integrase-type (InterPro:IPR016177), Pathogenesis-related trans…	BnaA07g06750D	XLOC_010563				1.19821			AT3G23230.1	Integrase-type DNA-binding superfamily protein
hormone metabolism.ethylene.signal transduction	(at5g61600 : 284.0) encodes a member of the ERF (ethylene response factor) subfamily B-3 of ERF/AP2 transcription factor family. The protein contains one AP2 domain. There are 18 members in this subfamily including ATERF-1, ATERF-2, AND ATERF-5.; ethylene response factor 104 (ERF104); CONTAINS InterPro DOMAIN/s: DNA-binding, integrase-type (InterPro:IPR016177), Pathogenesis-related transcriptiona…	BnaC07g31350D	XLOC_059027	1.37249			-1.38143		-1.23341	AT5G61600.1	ethylene response factor 104
hormone metabolism.ethylene.signal transduction	(at5g61600 : 306.0) encodes a member of the ERF (ethylene response factor) subfamily B-3 of ERF/AP2 transcription factor family. The protein contains one AP2 domain. There are 18 members in this subfamily including ATERF-1, ATERF-2, AND ATERF-5.; ethylene response factor 104 (ERF104); CONTAINS InterPro DOMAIN/s: DNA-binding, integrase-type (InterPro:IPR016177), Pathogenesis-related transcriptiona…	BnaA03g40380D	XLOC_036738	1.36957			-1.33957		-1.19586	AT5G61600.1	ethylene response factor 104
hormone metabolism.ethylene.signal transduction	(at5g61600 : 278.0) encodes a member of the ERF (ethylene response factor) subfamily B-3 of ERF/AP2 transcription factor family. The protein contains one AP2 domain. There are 18 members in this subfamily including ATERF-1, ATERF-2, AND ATERF-5.; ethylene response factor 104 (ERF104); CONTAINS InterPro DOMAIN/s: DNA-binding, integrase-type (InterPro:IPR016177), Pathogenesis-related transcriptiona…	BnaAnng06940D	XLOC_080338	1.00071	1.08734	-1.00734				AT5G61600.1	ethylene response factor 104
hormone metabolism.ethylene.signal transduction	(at5g07580 : 311.0) encodes a member of the ERF (ethylene response factor) subfamily B-3 of ERF/AP2 transcription factor family. The protein contains one AP2 domain. There are 18 members in this subfamily including ATERF-1, ATERF-2, AND ATERF-5.; Integrase-type DNA-binding superfamily protein; CONTAINS InterPro DOMAIN/s: DNA-binding, integrase-type (InterPro:IPR016177), Pathogenesis-related trans…	BnaCnng36390D	XLOC_096860		-1.52991			-1.45046		AT5G07580.1	Integrase-type DNA-binding superfamily protein
hormone metabolism.ethylene.signal transduction	(at5g07580 : 300.0) encodes a member of the ERF (ethylene response factor) subfamily B-3 of ERF/AP2 transcription factor family. The protein contains one AP2 domain. There are 18 members in this subfamily including ATERF-1, ATERF-2, AND ATERF-5.; Integrase-type DNA-binding superfamily protein; CONTAINS InterPro DOMAIN/s: DNA-binding, integrase-type (InterPro:IPR016177), Pathogenesis-related trans…	BnaA10g30200D	XLOC_099572		-1.38147			-1.02073		AT5G07580.1	Integrase-type DNA-binding superfamily protein
hormone metabolism.ethylene.signal transduction	(at4g34410 : 253.0) encodes a member of the ERF (ethylene response factor) subfamily B-3 of ERF/AP2 transcription factor family. The protein contains one AP2 domain. There are 18 members in this subfamily including ATERF-1, ATERF-2, AND ATERF-5.; redox responsive transcription factor 1 (RRTF1); CONTAINS InterPro DOMAIN/s: DNA-binding, integrase-type (InterPro:IPR016177), Pathogenesis-related tran…	BnaA08g11220D	XLOC_009315		1.20724	-1.13641			-2.36145	AT4G34410.1	redox responsive transcription factor 1
hormone metabolism.ethylene.signal transduction	(at5g25190 : 182.0) encodes a member of the ERF (ethylene response factor) subfamily B-6 of ERF/AP2 transcription factor family. The protein contains one AP2 domain. There are 12 members in this subfamily including RAP2.11.; Integrase-type DNA-binding superfamily protein; CONTAINS InterPro DOMAIN/s: DNA-binding, integrase-type (InterPro:IPR016177), Pathogenesis-related transcriptional factor/ERF,…	BnaCnng47540D	XLOC_100593			2.83094		1.55975	2.66424	AT5G25190.1	Integrase-type DNA-binding superfamily protein
hormone metabolism.ethylene.signal transduction	(at5g25190 : 210.0) encodes a member of the ERF (ethylene response factor) subfamily B-6 of ERF/AP2 transcription factor family. The protein contains one AP2 domain. There are 12 members in this subfamily including RAP2.11.; Integrase-type DNA-binding superfamily protein; CONTAINS InterPro DOMAIN/s: DNA-binding, integrase-type (InterPro:IPR016177), Pathogenesis-related transcriptional factor/ERF,…	BnaC09g04110D	XLOC_020750		2.41652	4.03536		1.61084		AT5G25190.1	Integrase-type DNA-binding superfamily protein
hormone metabolism.ethylene.signal transduction	(at5g25190 : 218.0) encodes a member of the ERF (ethylene response factor) subfamily B-6 of ERF/AP2 transcription factor family. The protein contains one AP2 domain. There are 12 members in this subfamily including RAP2.11.; Integrase-type DNA-binding superfamily protein; CONTAINS InterPro DOMAIN/s: DNA-binding, integrase-type (InterPro:IPR016177), Pathogenesis-related transcriptional factor/ERF,…	BnaA09g04650D	XLOC_055538		1.71904	3.20263		3.11282	3.96667	AT5G25190.1	Integrase-type DNA-binding superfamily protein
hormone metabolism.ethylene.synthesis-degradation	(at2g25450 : 545.0) encodes a protein whose sequence is similar to ACC oxidase; 2-oxoglutarate (2OG) and Fe(II)-dependent oxygenase superfamily protein; CONTAINS InterPro DOMAIN/s: Oxoglutarate/iron-dependent oxygenase (InterPro:IPR005123); BEST Arabidopsis thaliana protein match is: 2-oxoglutarate (2OG) and Fe(II)-dependent oxygenase superfamily protein (TAIR:AT2G30830.1); Has 7865 Blast hits to…	BnaA03g15200D	XLOC_018184			-2.09087		-1.4678		AT2G25450.1	2-oxoglutarate (2OG) and Fe(II)-dependent oxygenase superfamily protein
hormone metabolism.ethylene.synthesis-degradation	(at2g25450 : 527.0) encodes a protein whose sequence is similar to ACC oxidase; 2-oxoglutarate (2OG) and Fe(II)-dependent oxygenase superfamily protein; CONTAINS InterPro DOMAIN/s: Oxoglutarate/iron-dependent oxygenase (InterPro:IPR005123); BEST Arabidopsis thaliana protein match is: 2-oxoglutarate (2OG) and Fe(II)-dependent oxygenase superfamily protein (TAIR:AT2G30830.1); Has 7865 Blast hits to…	BnaA03g15210D	XLOC_018183			-1.53898		-1.37838		AT2G25450.1	2-oxoglutarate (2OG) and Fe(II)-dependent oxygenase superfamily protein
hormone metabolism.ethylene.synthesis-degradation	(at2g25450 : 528.0) encodes a protein whose sequence is similar to ACC oxidase; 2-oxoglutarate (2OG) and Fe(II)-dependent oxygenase superfamily protein; CONTAINS InterPro DOMAIN/s: Oxoglutarate/iron-dependent oxygenase (InterPro:IPR005123); BEST Arabidopsis thaliana protein match is: 2-oxoglutarate (2OG) and Fe(II)-dependent oxygenase superfamily protein (TAIR:AT2G30830.1); Has 7865 Blast hits to…	BnaA04g17880D	XLOC_066158		-1.04359					AT2G25450.1	2-oxoglutarate (2OG) and Fe(II)-dependent oxygenase superfamily protein
hormone metabolism.ethylene.synthesis-degradation	(at2g30840 : 430.0) encodes a protein whose sequence is similar to 2-oxoglutarate-dependent dioxygenase; 2-oxoglutarate (2OG) and Fe(II)-dependent oxygenase superfamily protein; CONTAINS InterPro DOMAIN/s: Oxoglutarate/iron-dependent oxygenase (InterPro:IPR005123); BEST Arabidopsis thaliana protein match is: 2-oxoglutarate (2OG) and Fe(II)-dependent oxygenase superfamily protein (TAIR:AT2G30830.1…	BnaC04g13730D	XLOC_084956			-2.09724		-1.53142	-2.62508	AT2G30840.1	2-oxoglutarate (2OG) and Fe(II)-dependent oxygenase superfamily protein
hormone metabolism.ethylene.synthesis-degradation	(at2g30840 : 599.0) encodes a protein whose sequence is similar to 2-oxoglutarate-dependent dioxygenase; 2-oxoglutarate (2OG) and Fe(II)-dependent oxygenase superfamily protein; CONTAINS InterPro DOMAIN/s: Oxoglutarate/iron-dependent oxygenase (InterPro:IPR005123); BEST Arabidopsis thaliana protein match is: 2-oxoglutarate (2OG) and Fe(II)-dependent oxygenase superfamily protein (TAIR:AT2G30830.1…	BnaC04g41500D	XLOC_032069					-1.15154		AT2G30840.1	2-oxoglutarate (2OG) and Fe(II)-dependent oxygenase superfamily protein
hormone metabolism.ethylene.synthesis-degradation	(at3g12900 : 590.0) 2-oxoglutarate (2OG) and Fe(II)-dependent oxygenase superfamily protein; FUNCTIONS IN: oxidoreductase activity, acting on paired donors, with incorporation or reduction of molecular oxygen, 2-oxoglutarate as one donor, and incorporation of one atom each of oxygen into both donors, oxidoreductase activity; INVOLVED IN: biological_process unknown; LOCATED IN: cellular_component …	BnaA03g32510D	XLOC_016016			-1.69415	-1.07889	-1.57135	-3.81075	AT3G12900.1	2-oxoglutarate (2OG) and Fe(II)-dependent oxygenase superfamily protein
hormone metabolism.ethylene.synthesis-degradation	(at3g12900 : 638.0) 2-oxoglutarate (2OG) and Fe(II)-dependent oxygenase superfamily protein; FUNCTIONS IN: oxidoreductase activity, acting on paired donors, with incorporation or reduction of molecular oxygen, 2-oxoglutarate as one donor, and incorporation of one atom each of oxygen into both donors, oxidoreductase activity; INVOLVED IN: biological_process unknown; LOCATED IN: cellular_component …	BnaCnng68740D	XLOC_106879			-1.66653		-1.18345		AT3G12900.1	2-oxoglutarate (2OG) and Fe(II)-dependent oxygenase superfamily protein
hormone metabolism.ethylene.synthesis-degradation	(at3g12900 : 633.0) 2-oxoglutarate (2OG) and Fe(II)-dependent oxygenase superfamily protein; FUNCTIONS IN: oxidoreductase activity, acting on paired donors, with incorporation or reduction of molecular oxygen, 2-oxoglutarate as one donor, and incorporation of one atom each of oxygen into both donors, oxidoreductase activity; INVOLVED IN: biological_process unknown; LOCATED IN: cellular_component …	BnaC03g73320D	XLOC_094789			-1.0664		-1.09066		AT3G12900.1	2-oxoglutarate (2OG) and Fe(II)-dependent oxygenase superfamily protein
hormone metabolism.ethylene.synthesis-degradation	(at3g49630 : 572.0) 2-oxoglutarate (2OG) and Fe(II)-dependent oxygenase superfamily protein; FUNCTIONS IN: oxidoreductase activity, iron ion binding; INVOLVED IN: aging, cellular response to starvation; LOCATED IN: endomembrane system; EXPRESSED IN: stem, root, carpel; EXPRESSED DURING: petal differentiation and expansion stage; CONTAINS InterPro DOMAIN/s: Isopenicillin N synthase (InterPro:IPR00…	BnaA06g15710D	XLOC_043124		-1.05032	-1.34552		-1.22119	-1.01191	AT3G49620.1	2-oxoglutarate (2OG) and Fe(II)-dependent oxygenase superfamily protein
hormone metabolism.ethylene.synthesis-degradation	(at3g49620 : 578.0) encodes a protein similar to 2-oxoacid-dependent dioxygenase. Expression is induced after 24 hours of dark treatment, in senescing leaves and treatment with exogenous photosynthesis inhibitor. Induction of gene expression was suppressed in excised leaves supplied with sugar. The authors suggest that the gene's expression pattern is responding to the level of sugar in the cell.…	BnaC08g21250D	XLOC_040802	-1.0562						AT3G49630.1	2-oxoglutarate (2OG) and Fe(II)-dependent oxygenase superfamily protein
hormone metabolism.ethylene.synthesis-degradation	(at5g12270 : 446.0) 2-oxoglutarate (2OG) and Fe(II)-dependent oxygenase superfamily protein; FUNCTIONS IN: oxidoreductase activity, acting on paired donors, with incorporation or reduction of molecular oxygen, 2-oxoglutarate as one donor, and incorporation of one atom each of oxygen into both donors, oxidoreductase activity; INVOLVED IN: biological_process unknown; LOCATED IN: cellular_component …	BnaA01g21160D	XLOC_016521			-1.26955		-1.86221	-2.50782	AT5G12270.1	2-oxoglutarate (2OG) and Fe(II)-dependent oxygenase superfamily protein
hormone metabolism.ethylene.synthesis-degradation	(at5g12270 : 446.0) 2-oxoglutarate (2OG) and Fe(II)-dependent oxygenase superfamily protein; FUNCTIONS IN: oxidoreductase activity, acting on paired donors, with incorporation or reduction of molecular oxygen, 2-oxoglutarate as one donor, and incorporation of one atom each of oxygen into both donors, oxidoreductase activity; INVOLVED IN: biological_process unknown; LOCATED IN: cellular_component …	BnaC01g06830D	XLOC_001363	-1.20589		-2.23393		-1.85711	-2.73009	AT5G12270.1	2-oxoglutarate (2OG) and Fe(II)-dependent oxygenase superfamily protein
hormone metabolism.ethylene.synthesis-degradation	(at5g12270 : 584.0) 2-oxoglutarate (2OG) and Fe(II)-dependent oxygenase superfamily protein; FUNCTIONS IN: oxidoreductase activity, acting on paired donors, with incorporation or reduction of molecular oxygen, 2-oxoglutarate as one donor, and incorporation of one atom each of oxygen into both donors, oxidoreductase activity; INVOLVED IN: biological_process unknown; LOCATED IN: cellular_component …	BnaC02g04300D	XLOC_025062				-1.104	-1.0734	-1.43291	AT5G12270.1	2-oxoglutarate (2OG) and Fe(II)-dependent oxygenase superfamily protein
hormone metabolism.ethylene.synthesis-degradation	(at5g12270 : 603.0) 2-oxoglutarate (2OG) and Fe(II)-dependent oxygenase superfamily protein; FUNCTIONS IN: oxidoreductase activity, acting on paired donors, with incorporation or reduction of molecular oxygen, 2-oxoglutarate as one donor, and incorporation of one atom each of oxygen into both donors, oxidoreductase activity; INVOLVED IN: biological_process unknown; LOCATED IN: cellular_component …	BnaA02g01200D	XLOC_019165				-1.73459			AT5G12270.1	2-oxoglutarate (2OG) and Fe(II)-dependent oxygenase superfamily protein
hormone metabolism.ethylene.synthesis-degradation	(at5g20400 : 616.0) encodes a protein whose sequence is similar to flavanone 3 hydroxylase from Malus.; 2-oxoglutarate (2OG) and Fe(II)-dependent oxygenase superfamily protein; CONTAINS InterPro DOMAIN/s: Oxoglutarate/iron-dependent oxygenase (InterPro:IPR005123); BEST Arabidopsis thaliana protein match is: 2-oxoglutarate (2OG) and Fe(II)-dependent oxygenase superfamily protein (TAIR:AT1G49390.1)…	BnaA10g15040D	XLOC_065210		-1.48691	-1.90289		-2.93235	-4.28761	AT5G20400.1	2-oxoglutarate (2OG) and Fe(II)-dependent oxygenase superfamily protein
hormone metabolism.ethylene.synthesis-degradation	(at5g20400 : 567.0) encodes a protein whose sequence is similar to flavanone 3 hydroxylase from Malus.; 2-oxoglutarate (2OG) and Fe(II)-dependent oxygenase superfamily protein; CONTAINS InterPro DOMAIN/s: Oxoglutarate/iron-dependent oxygenase (InterPro:IPR005123); BEST Arabidopsis thaliana protein match is: 2-oxoglutarate (2OG) and Fe(II)-dependent oxygenase superfamily protein (TAIR:AT1G49390.1)…	BnaA03g56140D	XLOC_090116	1.2328			1.59937	1.62681	1.62492	AT5G20400.1	2-oxoglutarate (2OG) and Fe(II)-dependent oxygenase superfamily protein
hormone metabolism.ethylene.synthesis-degradation	(at5g20400 : 561.0) encodes a protein whose sequence is similar to flavanone 3 hydroxylase from Malus.; 2-oxoglutarate (2OG) and Fe(II)-dependent oxygenase superfamily protein; CONTAINS InterPro DOMAIN/s: Oxoglutarate/iron-dependent oxygenase (InterPro:IPR005123); BEST Arabidopsis thaliana protein match is: 2-oxoglutarate (2OG) and Fe(II)-dependent oxygenase superfamily protein (TAIR:AT1G49390.1)…	BnaAnng38110D	XLOC_108383	1.79876						AT5G20400.1	2-oxoglutarate (2OG) and Fe(II)-dependent oxygenase superfamily protein
hormone metabolism.ethylene.synthesis-degradation	(at5g59540 : 624.0) 2-oxoglutarate (2OG) and Fe(II)-dependent oxygenase superfamily protein; FUNCTIONS IN: oxidoreductase activity; INVOLVED IN: biological_process unknown; LOCATED IN: cellular_component unknown; EXPRESSED IN: 17 plant structures; EXPRESSED DURING: 9 growth stages; CONTAINS InterPro DOMAIN/s: Oxoglutarate/iron-dependent oxygenase (InterPro:IPR005123); BEST Arabidopsis thaliana pr…	BnaA03g09440D	XLOC_022602			1.43377		1.32757	1.75502	AT5G59540.1	2-oxoglutarate (2OG) and Fe(II)-dependent oxygenase superfamily protein
hormone metabolism.ethylene.synthesis-degradation	(at5g59540 : 585.0) 2-oxoglutarate (2OG) and Fe(II)-dependent oxygenase superfamily protein; FUNCTIONS IN: oxidoreductase activity; INVOLVED IN: biological_process unknown; LOCATED IN: cellular_component unknown; EXPRESSED IN: 17 plant structures; EXPRESSED DURING: 9 growth stages; CONTAINS InterPro DOMAIN/s: Oxoglutarate/iron-dependent oxygenase (InterPro:IPR005123); BEST Arabidopsis thaliana pr…	BnaA03g09430D	XLOC_022601		1.63452	1.73558		1.66864	1.33633	AT5G59540.1	2-oxoglutarate (2OG) and Fe(II)-dependent oxygenase superfamily protein
hormone metabolism.ethylene.synthesis-degradation	(at5g59540 : 631.0) 2-oxoglutarate (2OG) and Fe(II)-dependent oxygenase superfamily protein; FUNCTIONS IN: oxidoreductase activity; INVOLVED IN: biological_process unknown; LOCATED IN: cellular_component unknown; EXPRESSED IN: 17 plant structures; EXPRESSED DURING: 9 growth stages; CONTAINS InterPro DOMAIN/s: Oxoglutarate/iron-dependent oxygenase (InterPro:IPR005123); BEST Arabidopsis thaliana pr…	BnaC03g11890D	XLOC_003426		1.20495			2.1829	2.5143	AT5G59540.1	2-oxoglutarate (2OG) and Fe(II)-dependent oxygenase superfamily protein
hormone metabolism.ethylene.synthesis-degradation	(at5g59540 : 631.0) 2-oxoglutarate (2OG) and Fe(II)-dependent oxygenase superfamily protein; FUNCTIONS IN: oxidoreductase activity; INVOLVED IN: biological_process unknown; LOCATED IN: cellular_component unknown; EXPRESSED IN: 17 plant structures; EXPRESSED DURING: 9 growth stages; CONTAINS InterPro DOMAIN/s: Oxoglutarate/iron-dependent oxygenase (InterPro:IPR005123); BEST Arabidopsis thaliana pr…	BnaC03g11890D	XLOC_003425	1.06978		1.55105				AT5G59540.1	2-oxoglutarate (2OG) and Fe(II)-dependent oxygenase superfamily protein
hormone metabolism.ethylene.synthesis-degradation	(at5g59540 : 631.0) 2-oxoglutarate (2OG) and Fe(II)-dependent oxygenase superfamily protein; FUNCTIONS IN: oxidoreductase activity; INVOLVED IN: biological_process unknown; LOCATED IN: cellular_component unknown; EXPRESSED IN: 17 plant structures; EXPRESSED DURING: 9 growth stages; CONTAINS InterPro DOMAIN/s: Oxoglutarate/iron-dependent oxygenase (InterPro:IPR005123); BEST Arabidopsis thaliana pr…	BnaC03g11890D	XLOC_003425	1.06978		1.55105				AT5G59540.1	2-oxoglutarate (2OG) and Fe(II)-dependent oxygenase superfamily protein
hormone metabolism.ethylene.synthesis-degradation	(at5g59540 : 461.0) 2-oxoglutarate (2OG) and Fe(II)-dependent oxygenase superfamily protein; FUNCTIONS IN: oxidoreductase activity; INVOLVED IN: biological_process unknown; LOCATED IN: cellular_component unknown; EXPRESSED IN: 17 plant structures; EXPRESSED DURING: 9 growth stages; CONTAINS InterPro DOMAIN/s: Oxoglutarate/iron-dependent oxygenase (InterPro:IPR005123); BEST Arabidopsis thaliana pr…	BnaA03g56220D	XLOC_108422	1.24847						AT5G59540.1	2-oxoglutarate (2OG) and Fe(II)-dependent oxygenase superfamily protein
hormone metabolism.ethylene.synthesis-degradation	(at5g59540 : 461.0) 2-oxoglutarate (2OG) and Fe(II)-dependent oxygenase superfamily protein; FUNCTIONS IN: oxidoreductase activity; INVOLVED IN: biological_process unknown; LOCATED IN: cellular_component unknown; EXPRESSED IN: 17 plant structures; EXPRESSED DURING: 9 growth stages; CONTAINS InterPro DOMAIN/s: Oxoglutarate/iron-dependent oxygenase (InterPro:IPR005123); BEST Arabidopsis thaliana pr…	BnaA03g56220D	XLOC_003418	1.44546						AT5G59540.1	2-oxoglutarate (2OG) and Fe(II)-dependent oxygenase superfamily protein
hormone metabolism.ethylene.synthesis-degradation	(at4g34120 : 327.0) LOSS OF THE TIMING OF ET AND JA BIOSYNTHESIS 1 (LEJ1); FUNCTIONS IN: molecular_function unknown; INVOLVED IN: biological_process unknown; LOCATED IN: chloroplast stroma, chloroplast; EXPRESSED IN: 23 plant structures; EXPRESSED DURING: 13 growth stages; CONTAINS InterPro DOMAIN/s: Cystathionine beta-synthase, core (InterPro:IPR000644); BEST Arabidopsis thaliana protein match i…	BnaA01g03040D	XLOC_008295	1.04491					1.25066	AT4G34120.1	Cystathionine beta-synthase (CBS) family protein
hormone metabolism.ethylene.synthesis-degradation	(at4g34120 : 317.0) LOSS OF THE TIMING OF ET AND JA BIOSYNTHESIS 1 (LEJ1); FUNCTIONS IN: molecular_function unknown; INVOLVED IN: biological_process unknown; LOCATED IN: chloroplast stroma, chloroplast; EXPRESSED IN: 23 plant structures; EXPRESSED DURING: 13 growth stages; CONTAINS InterPro DOMAIN/s: Cystathionine beta-synthase, core (InterPro:IPR000644); BEST Arabidopsis thaliana protein match i…	BnaA08g11590D	XLOC_090218	1.05934						AT4G34120.1	Cystathionine beta-synthase (CBS) family protein
hormone metabolism.ethylene.synthesis-degradation	(at4g34120 : 323.0) LOSS OF THE TIMING OF ET AND JA BIOSYNTHESIS 1 (LEJ1); FUNCTIONS IN: molecular_function unknown; INVOLVED IN: biological_process unknown; LOCATED IN: chloroplast stroma, chloroplast; EXPRESSED IN: 23 plant structures; EXPRESSED DURING: 13 growth stages; CONTAINS InterPro DOMAIN/s: Cystathionine beta-synthase, core (InterPro:IPR000644); BEST Arabidopsis thaliana protein match i…	BnaC03g77200D	XLOC_098361	1.20704						AT4G34120.1	Cystathionine beta-synthase (CBS) family protein
hormone metabolism.ethylene.synthesis-degradation.1-aminocyclopropane-1-carboxylate oxidase	(at1g77330 : 597.0) similar to 1-aminocyclopropane-1-carboxylate oxidase GI:3386565 from (Sorghum bicolor); 2-oxoglutarate (2OG) and Fe(II)-dependent oxygenase superfamily protein; CONTAINS InterPro DOMAIN/s: Oxoglutarate/iron-dependent oxygenase (InterPro:IPR005123); BEST Arabidopsis thaliana protein match is: ACC oxidase 2 (TAIR:AT1G62380.1); Has 8581 Blast hits to 8541 proteins in 996 species:…	BnaA02g18450D	XLOC_075491		-1.23188	-1.34881		-1.30093	-2.19178	AT1G77330.1	2-oxoglutarate (2OG) and Fe(II)-dependent oxygenase superfamily protein
hormone metabolism.ethylene.synthesis-degradation.1-aminocyclopropane-1-carboxylate oxidase	(at2g19590 : 565.0) encodes a protein whose sequence is similar to 1-aminocyclopropane-1-carboxylate oxidase; ACC oxidase 1 (ACO1); CONTAINS InterPro DOMAIN/s: Oxoglutarate/iron-dependent oxygenase (InterPro:IPR005123); BEST Arabidopsis thaliana protein match is: 2-oxoglutarate (2OG) and Fe(II)-dependent oxygenase superfamily protein (TAIR:AT1G12010.1); Has 7815 Blast hits to 7777 proteins in 927…	BnaCnng33000D	XLOC_095427			1.68563	-1.6855	1.22293	3.30918	AT2G19590.1	ACC oxidase 1
hormone metabolism.ethylene.synthesis-degradation.1-aminocyclopropane-1-carboxylate oxidase	(at2g19590 : 547.0) encodes a protein whose sequence is similar to 1-aminocyclopropane-1-carboxylate oxidase; ACC oxidase 1 (ACO1); CONTAINS InterPro DOMAIN/s: Oxoglutarate/iron-dependent oxygenase (InterPro:IPR005123); BEST Arabidopsis thaliana protein match is: 2-oxoglutarate (2OG) and Fe(II)-dependent oxygenase superfamily protein (TAIR:AT1G12010.1); Has 7815 Blast hits to 7777 proteins in 927…	BnaCnng67880D	XLOC_106645			1.90462	-1.62015	1.49612	3.83117	AT2G19590.1	ACC oxidase 1
hormone metabolism.ethylene.synthesis-degradation.1-aminocyclopropane-1-carboxylate oxidase	(at2g19590 : 575.0) encodes a protein whose sequence is similar to 1-aminocyclopropane-1-carboxylate oxidase; ACC oxidase 1 (ACO1); CONTAINS InterPro DOMAIN/s: Oxoglutarate/iron-dependent oxygenase (InterPro:IPR005123); BEST Arabidopsis thaliana protein match is: 2-oxoglutarate (2OG) and Fe(II)-dependent oxygenase superfamily protein (TAIR:AT1G12010.1); Has 7815 Blast hits to 7777 proteins in 927…	BnaC08g36640D	XLOC_015412	-1.05122			-1.6134		2.44785	AT2G19590.1	ACC oxidase 1
hormone metabolism.ethylene.synthesis-degradation.1-aminocyclopropane-1-carboxylate oxidase	(at2g19590 : 576.0) encodes a protein whose sequence is similar to 1-aminocyclopropane-1-carboxylate oxidase; ACC oxidase 1 (ACO1); CONTAINS InterPro DOMAIN/s: Oxoglutarate/iron-dependent oxygenase (InterPro:IPR005123); BEST Arabidopsis thaliana protein match is: 2-oxoglutarate (2OG) and Fe(II)-dependent oxygenase superfamily protein (TAIR:AT1G12010.1); Has 7815 Blast hits to 7777 proteins in 927…	BnaA09g44060D	XLOC_057538				-1.48228			AT2G19590.1	ACC oxidase 1
hormone metabolism.ethylene.synthesis-degradation.1-aminocyclopropane-1-carboxylate oxidase	(q09052|acco1_braju : 607.0) 1-aminocyclopropane-1-carboxylate oxidase (EC 1.14.17.4) (ACC oxidase) (Ethylene-forming enzyme) (EFE) - Brassica juncea (Leaf mustard) (Indian mustard) & (at1g62380 : 563.0) Encodes a protein similar to 1-aminocyclopropane-1-carboxylic oxidase (ACC oxidase). Expression of the AtACO2 transcripts is affected by ethylene.; ACC oxidase 2 (ACO2); FUNCTIONS IN: 1-aminocycl…	BnaC09g13570D	XLOC_055282					1.07483		AT1G62380.1	ACC oxidase 2
hormone metabolism.ethylene.synthesis-degradation.1-aminocyclopropane-1-carboxylate oxidase	(q09052|acco1_braju : 607.0) 1-aminocyclopropane-1-carboxylate oxidase (EC 1.14.17.4) (ACC oxidase) (Ethylene-forming enzyme) (EFE) - Brassica juncea (Leaf mustard) (Indian mustard) & (at1g62380 : 563.0) Encodes a protein similar to 1-aminocyclopropane-1-carboxylic oxidase (ACC oxidase). Expression of the AtACO2 transcripts is affected by ethylene.; ACC oxidase 2 (ACO2); FUNCTIONS IN: 1-aminocycl…	BnaC09g13570D	XLOC_048202		1.35045		1.08225	2.06969		AT1G62380.1	ACC oxidase 2
hormone metabolism.ethylene.synthesis-degradation.1-aminocyclopropane-1-carboxylate oxidase	(q09052|acco1_braju : 612.0) 1-aminocyclopropane-1-carboxylate oxidase (EC 1.14.17.4) (ACC oxidase) (Ethylene-forming enzyme) (EFE) - Brassica juncea (Leaf mustard) (Indian mustard) & (at1g62380 : 597.0) Encodes a protein similar to 1-aminocyclopropane-1-carboxylic oxidase (ACC oxidase). Expression of the AtACO2 transcripts is affected by ethylene.; ACC oxidase 2 (ACO2); FUNCTIONS IN: 1-aminocycl…	BnaC04g19630D	XLOC_043663				-1.06111		-2.18448	AT1G62380.1	ACC oxidase 2
hormone metabolism.ethylene.synthesis-degradation.1-aminocyclopropane-1-carboxylate synthase	(at1g01480 : 853.0) a member of the 1-aminocyclopropane-1-carboxylate (ACC) synthase (S-adenosyl-L-methionine methylthioadenosine-lyase, EC 4.4.1.14) gene family, isolated from a flower-specific cDNA library.; 1-amino-cyclopropane-1-carboxylate synthase 2 (ACS2); CONTAINS InterPro DOMAIN/s: 1-aminocyclopropane-1-carboxylate synthase (InterPro:IPR001176), Pyridoxal phosphate-dependent transferase,…	BnaC05g00530D	XLOC_050735	1.08817						AT1G01480.2	1-amino-cyclopropane-1-carboxylate synthase 2
hormone metabolism.ethylene.synthesis-degradation.1-aminocyclopropane-1-carboxylate synthase	(at2g22810 : 743.0) key regulatory enzyme in the biosynthesis of the plant hormone ethylene. ACS4 is specifically induced by indoleacetic acid (IAA).; 1-aminocyclopropane-1-carboxylate synthase 4 (ACS4); CONTAINS InterPro DOMAIN/s: 1-aminocyclopropane-1-carboxylate synthase (InterPro:IPR001176), Pyridoxal phosphate-dependent transferase, major domain (InterPro:IPR015424), Aminotransferase, class …	BnaC04g35390D	XLOC_023398			3.21728		2.03674	3.60156	AT2G22810.1	1-aminocyclopropane-1-carboxylate synthase 4
hormone metabolism.ethylene.synthesis-degradation.1-aminocyclopropane-1-carboxylate synthase	(at2g22810 : 776.0) key regulatory enzyme in the biosynthesis of the plant hormone ethylene. ACS4 is specifically induced by indoleacetic acid (IAA).; 1-aminocyclopropane-1-carboxylate synthase 4 (ACS4); CONTAINS InterPro DOMAIN/s: 1-aminocyclopropane-1-carboxylate synthase (InterPro:IPR001176), Pyridoxal phosphate-dependent transferase, major domain (InterPro:IPR015424), Aminotransferase, class …	BnaA04g13310D	XLOC_061857			2.69081	1.18737	2.13017	2.73258	AT2G22810.1	1-aminocyclopropane-1-carboxylate synthase 4
hormone metabolism.ethylene.synthesis-degradation.1-aminocyclopropane-1-carboxylate synthase	(at4g26200 : 804.0) Member of a family of proteins in Arabidopsis that encode 1-Amino-cyclopropane-1-carboxylate synthase, an enzyme involved in ethylene biosynthesis. Not expressed in response to IAA.; 1-amino-cyclopropane-1-carboxylate synthase 7 (ACS7); CONTAINS InterPro DOMAIN/s: 1-aminocyclopropane-1-carboxylate synthase (InterPro:IPR001176), Pyridoxal phosphate-dependent transferase, major …	BnaA03g47880D	XLOC_080243					1.51355		AT4G26200.1	1-amino-cyclopropane-1-carboxylate synthase 7
hormone metabolism.ethylene.synthesis-degradation.1-aminocyclopropane-1-carboxylate synthase	(at4g37770 : 736.0) Encodes an auxin inducible ACC synthase.; 1-amino-cyclopropane-1-carboxylate synthase 8 (ACS8); CONTAINS InterPro DOMAIN/s: 1-aminocyclopropane-1-carboxylate synthase (InterPro:IPR001176), Pyridoxal phosphate-dependent transferase, major domain (InterPro:IPR015424), Aminotransferase, class I/classII (InterPro:IPR004839), Aminotransferases, class-I, pyridoxal-phosphate-binding …	BnaC03g76570D	XLOC_101700			1.35061		1.11558	1.78419	AT4G37770.1	1-amino-cyclopropane-1-carboxylate synthase 8
hormone metabolism.ethylene.synthesis-degradation.1-aminocyclopropane-1-carboxylate synthase	(at4g37770 : 879.0) Encodes an auxin inducible ACC synthase.; 1-amino-cyclopropane-1-carboxylate synthase 8 (ACS8); CONTAINS InterPro DOMAIN/s: 1-aminocyclopropane-1-carboxylate synthase (InterPro:IPR001176), Pyridoxal phosphate-dependent transferase, major domain (InterPro:IPR015424), Aminotransferase, class I/classII (InterPro:IPR004839), Aminotransferases, class-I, pyridoxal-phosphate-binding …	BnaC01g01270D	XLOC_001633		1.36187	3.11667		1.36588	1.4204	AT4G37770.1	1-amino-cyclopropane-1-carboxylate synthase 8
hormone metabolism.ethylene.synthesis-degradation.1-aminocyclopropane-1-carboxylate synthase	(at4g37770 : 857.0) Encodes an auxin inducible ACC synthase.; 1-amino-cyclopropane-1-carboxylate synthase 8 (ACS8); CONTAINS InterPro DOMAIN/s: 1-aminocyclopropane-1-carboxylate synthase (InterPro:IPR001176), Pyridoxal phosphate-dependent transferase, major domain (InterPro:IPR015424), Aminotransferase, class I/classII (InterPro:IPR004839), Aminotransferases, class-I, pyridoxal-phosphate-binding …	BnaAnng30490D	XLOC_105509					1.82175	1.98935	AT4G37770.1	1-amino-cyclopropane-1-carboxylate synthase 8
hormone metabolism.jasmonate.induced-regulated-responsive-activated	(at1g54040 : 545.0) Epithiospecifier protein, interacts with WRKY53. Involved in pathogen resistance and leaf senescence.; epithiospecifier protein (ESP); FUNCTIONS IN: enzyme regulator activity; INVOLVED IN: response to jasmonic acid stimulus, glucosinolate catabolic process, leaf senescence, defense response to bacterium; LOCATED IN: nucleus; EXPRESSED IN: 19 plant structures; EXPRESSED DURING:…	BnaC06g06830D	XLOC_073628				1.04327	-1.11767		AT1G54040.2	epithiospecifier protein
hormone metabolism.jasmonate.induced-regulated-responsive-activated	(at1g54040 : 280.0) Epithiospecifier protein, interacts with WRKY53. Involved in pathogen resistance and leaf senescence.; epithiospecifier protein (ESP); FUNCTIONS IN: enzyme regulator activity; INVOLVED IN: response to jasmonic acid stimulus, glucosinolate catabolic process, leaf senescence, defense response to bacterium; LOCATED IN: nucleus; EXPRESSED IN: 19 plant structures; EXPRESSED DURING:…	BnaA06g00610D	XLOC_060108		-1.04189	-1.07431		-1.00049	-1.87963	AT1G54040.2	epithiospecifier protein
hormone metabolism.jasmonate.induced-regulated-responsive-activated	(at3g16470 : 181.0) JA-responsive gene; JASMONATE RESPONSIVE 1 (JR1); INVOLVED IN: response to jasmonic acid stimulus, response to cold, response to wounding; EXPRESSED IN: 22 plant structures; EXPRESSED DURING: 14 growth stages; CONTAINS InterPro DOMAIN/s: Mannose-binding lectin (InterPro:IPR001229); BEST Arabidopsis thaliana protein match is: Mannose-binding lectin superfamily protein (TAIR:AT3…	BnaC05g36760D	XLOC_026254		-1.45932			-1.27257		AT3G16470.3	Mannose-binding lectin superfamily protein
hormone metabolism.jasmonate.induced-regulated-responsive-activated	(at3g16400 : 630.0) Encodes a nitrile-specifier protein NSP1 responsible for constitutive and herbivore-induced simple nitrile formation in rosette leaves. NSP1 is one out of five (At3g16400/NSP1, At2g33070/NSP2, At3g16390/NSP3, At3g16410/NSP4 and At5g48180/NSP5) A. thaliana epithiospecifier protein (ESP) homologues that promote simple nitrile, but not epithionitrile or thiocyanate formation.; MY…	BnaA05g36920D	XLOC_094069	-1.0081	-1.37363	-2.19711		-1.83222	-3.17711	AT3G16400.2	nitrile specifier protein 1
hormone metabolism.jasmonate.induced-regulated-responsive-activated	(at2g33070 : 765.0) Encodes a nitrile-specifier protein NSP2. NSP2 is one out of five (At3g16400/NSP1, At2g33070/NSP2, At3g16390/NSP3, At3g16410/NSP4 and At5g48180/NSP5) A. thaliana epithiospecifier protein (ESP) homologues that promote simple nitrile, but not epithionitrile or thiocyanate formation.; nitrile specifier protein 2 (NSP2); FUNCTIONS IN: molecular_function unknown; INVOLVED IN: gluco…	BnaA01g28080D	XLOC_055924	-1.305	-1.0794	-1.46034		-1.4029	-2.87983	AT3G16400.2	nitrile specifier protein 1
hormone metabolism.jasmonate.induced-regulated-responsive-activated	(at2g33070 : 759.0) Encodes a nitrile-specifier protein NSP2. NSP2 is one out of five (At3g16400/NSP1, At2g33070/NSP2, At3g16390/NSP3, At3g16410/NSP4 and At5g48180/NSP5) A. thaliana epithiospecifier protein (ESP) homologues that promote simple nitrile, but not epithionitrile or thiocyanate formation.; nitrile specifier protein 2 (NSP2); FUNCTIONS IN: molecular_function unknown; INVOLVED IN: gluco…	BnaC01g35360D	XLOC_064783			-1.00164		-1.05581	-1.65982	AT3G16400.2	nitrile specifier protein 1
hormone metabolism.jasmonate.induced-regulated-responsive-activated	(at3g16400 : 179.0) Encodes a nitrile-specifier protein NSP1 responsible for constitutive and herbivore-induced simple nitrile formation in rosette leaves. NSP1 is one out of five (At3g16400/NSP1, At2g33070/NSP2, At3g16390/NSP3, At3g16410/NSP4 and At5g48180/NSP5) A. thaliana epithiospecifier protein (ESP) homologues that promote simple nitrile, but not epithionitrile or thiocyanate formation.; MY…	BnaAnng40010D	XLOC_109162	-1.00811	-1.41123					AT3G16400.2	nitrile specifier protein 1
hormone metabolism.jasmonate.induced-regulated-responsive-activated	(at3g16400 : 630.0) Encodes a nitrile-specifier protein NSP1 responsible for constitutive and herbivore-induced simple nitrile formation in rosette leaves. NSP1 is one out of five (At3g16400/NSP1, At2g33070/NSP2, At3g16390/NSP3, At3g16410/NSP4 and At5g48180/NSP5) A. thaliana epithiospecifier protein (ESP) homologues that promote simple nitrile, but not epithionitrile or thiocyanate formation.; MY…	BnaA05g36920D	XLOC_094071	-1.32748				-2.42256	-4.82355	AT2G33070.2	nitrile specifier protein 2
hormone metabolism.jasmonate.induced-regulated-responsive-activated	(at5g48180 : 592.0) Encodes a nitrile-specifier protein NSP5. NSP5 is one out of five (At3g16400/NSP1, At2g33070/NSP2, At3g16390/NSP3, At3g16410/NSP4 and At5g48180/NSP5) A. thaliana epithiospecifier protein (ESP) homologues that promote simple nitrile, but not epithionitrile or thiocyanate formation.; nitrile specifier protein 5 (NSP5); FUNCTIONS IN: molecular_function unknown; INVOLVED IN: gluco…	BnaA06g30390D	XLOC_019866	2.34467			1.48997			AT5G48180.1	nitrile specifier protein 5
hormone metabolism.jasmonate.induced-regulated-responsive-activated	(at5g48180 : 588.0) Encodes a nitrile-specifier protein NSP5. NSP5 is one out of five (At3g16400/NSP1, At2g33070/NSP2, At3g16390/NSP3, At3g16410/NSP4 and At5g48180/NSP5) A. thaliana epithiospecifier protein (ESP) homologues that promote simple nitrile, but not epithionitrile or thiocyanate formation.; nitrile specifier protein 5 (NSP5); FUNCTIONS IN: molecular_function unknown; INVOLVED IN: gluco…	BnaC07g26280D	XLOC_018957	2.23449			2.07199			AT5G48180.1	nitrile specifier protein 5
hormone metabolism.jasmonate.induced-regulated-responsive-activated	(at5g48180 : 581.0) Encodes a nitrile-specifier protein NSP5. NSP5 is one out of five (At3g16400/NSP1, At2g33070/NSP2, At3g16390/NSP3, At3g16410/NSP4 and At5g48180/NSP5) A. thaliana epithiospecifier protein (ESP) homologues that promote simple nitrile, but not epithionitrile or thiocyanate formation.; nitrile specifier protein 5 (NSP5); FUNCTIONS IN: molecular_function unknown; INVOLVED IN: gluco…	BnaC02g38400D	XLOC_040526	2.61331					-1.15235	AT5G48180.1	nitrile specifier protein 5
hormone metabolism.jasmonate.induced-regulated-responsive-activated	(at5g48180 : 582.0) Encodes a nitrile-specifier protein NSP5. NSP5 is one out of five (At3g16400/NSP1, At2g33070/NSP2, At3g16390/NSP3, At3g16410/NSP4 and At5g48180/NSP5) A. thaliana epithiospecifier protein (ESP) homologues that promote simple nitrile, but not epithionitrile or thiocyanate formation.; nitrile specifier protein 5 (NSP5); FUNCTIONS IN: molecular_function unknown; INVOLVED IN: gluco…	BnaA02g29990D	XLOC_086778	3.08077					-1.20295	AT5G48180.1	nitrile specifier protein 5
hormone metabolism.jasmonate.induced-regulated-responsive-activated	(at3g16420 : 355.0) The PBP1(PYK10-binding protein 1) assists the PYK10 (beta-glucosidase complex) in its activity and may act like a molecular chaperone that facilitates the correct polymerization of PYK10, when tissues are damaged and subcellular structures are destroyed by pests.; PYK10-binding protein 1 (PBP1); FUNCTIONS IN: copper ion binding; EXPRESSED IN: root, seed, leaf; EXPRESSED DURING…	BnaA03g34200D	XLOC_015910					-1.06926	-2.19441	AT3G16420.3	PYK10-binding protein 1
hormone metabolism.jasmonate.signal transduction	(at1g19180 : 319.0) JAZ1 is a nuclear-localized protein involved in jasmonate signaling. JAZ1 transcript levels rise in response to a jasmonate stimulus. JAZ1 can interact with the COI1 F-box subunit of an SCF E3 ubiquitin ligase in a yeast-two-hybrid assay only in the presence of jasmonate-isoleucine (JA-ILE) or coronatine. Application of jasmonate methyl ester to Arabidopsis roots reduces the l…	BnaC08g18640D	XLOC_017443	-1.14876					-1.78578	AT1G19180.1	jasmonate-zim-domain protein 1
hormone metabolism.jasmonate.signal transduction	(at3g17860 : 537.0) JAZs are direct targets of the SCFCOI1 E3 ubiquitin-ligase and JA treatment induces their proteasome-mediated degradation. Furthermore, JAI3 negatively regulates the key transcriptional activator of JA responses, AtMYC2. The C-terminal portion of JAZ3, including the Jas domain, appears to be important for JAZ3-COI1 binding in the presence of coronatine.; jasmonate-zim-domain p…	BnaA01g27170D	XLOC_054188	-1.12457		1.51528				AT3G17860.1	jasmonate-zim-domain protein 3
hormone metabolism.jasmonate.signal transduction	(at3g17860 : 200.0) JAZs are direct targets of the SCFCOI1 E3 ubiquitin-ligase and JA treatment induces their proteasome-mediated degradation. Furthermore, JAI3 negatively regulates the key transcriptional activator of JA responses, AtMYC2. The C-terminal portion of JAZ3, including the Jas domain, appears to be important for JAZ3-COI1 binding in the presence of coronatine.; jasmonate-zim-domain p…	BnaC01g34620D	XLOC_029758	-1.1826		-1.06714		-1.20728	-2.15986	AT3G17860.3	jasmonate-zim-domain protein 3
hormone metabolism.jasmonate.synthesis-degradation	(at4g34120 : 327.0) LOSS OF THE TIMING OF ET AND JA BIOSYNTHESIS 1 (LEJ1); FUNCTIONS IN: molecular_function unknown; INVOLVED IN: biological_process unknown; LOCATED IN: chloroplast stroma, chloroplast; EXPRESSED IN: 23 plant structures; EXPRESSED DURING: 13 growth stages; CONTAINS InterPro DOMAIN/s: Cystathionine beta-synthase, core (InterPro:IPR000644); BEST Arabidopsis thaliana protein match i…	BnaA01g03040D	XLOC_008295	1.04491					1.25066	AT4G34120.1	Cystathionine beta-synthase (CBS) family protein
hormone metabolism.jasmonate.synthesis-degradation	(at4g34120 : 317.0) LOSS OF THE TIMING OF ET AND JA BIOSYNTHESIS 1 (LEJ1); FUNCTIONS IN: molecular_function unknown; INVOLVED IN: biological_process unknown; LOCATED IN: chloroplast stroma, chloroplast; EXPRESSED IN: 23 plant structures; EXPRESSED DURING: 13 growth stages; CONTAINS InterPro DOMAIN/s: Cystathionine beta-synthase, core (InterPro:IPR000644); BEST Arabidopsis thaliana protein match i…	BnaA08g11590D	XLOC_090218	1.05934						AT4G34120.1	Cystathionine beta-synthase (CBS) family protein
hormone metabolism.jasmonate.synthesis-degradation	(at4g34120 : 323.0) LOSS OF THE TIMING OF ET AND JA BIOSYNTHESIS 1 (LEJ1); FUNCTIONS IN: molecular_function unknown; INVOLVED IN: biological_process unknown; LOCATED IN: chloroplast stroma, chloroplast; EXPRESSED IN: 23 plant structures; EXPRESSED DURING: 13 growth stages; CONTAINS InterPro DOMAIN/s: Cystathionine beta-synthase, core (InterPro:IPR000644); BEST Arabidopsis thaliana protein match i…	BnaC03g77200D	XLOC_098361	1.20704						AT4G34120.1	Cystathionine beta-synthase (CBS) family protein
hormone metabolism.jasmonate.synthesis-degradation.12-Oxo-PDA-reductase	(at1g09400 : 416.0) FMN-linked oxidoreductases superfamily protein; FUNCTIONS IN: oxidoreductase activity, FMN binding, catalytic activity; INVOLVED IN: metabolic process; LOCATED IN: mitochondrion; CONTAINS InterPro DOMAIN/s: Aldolase-type TIM barrel (InterPro:IPR013785), NADH:flavin oxidoreductase/NADH oxidase, N-terminal (InterPro:IPR001155); BEST Arabidopsis thaliana protein match is: 12-oxop…	BnaCnng06840D	XLOC_068888	1.05857					1.19427	AT1G09400.1	FMN-linked oxidoreductases superfamily protein
hormone metabolism.jasmonate.synthesis-degradation.12-Oxo-PDA-reductase	(at1g76680 : 716.0) Encodes a member of an alpha/beta barrel fold family of FMN-containing oxidoreductases. One of the closely related 12-oxophytodienoic acid reductases. This enzyme is not expected to participate in jasmonic acid biosynthesis because during in vitro assays, it shows very little activity with the naturally occurring OPDA isomer. Shows activity towards 2,4,6-trinitrotoluene. Expre…	BnaA02g17670D	XLOC_083681	-1.46097	-1.22633			-1.05786	-1.64579	AT1G76680.1	12-oxophytodienoate reductase 1
hormone metabolism.jasmonate.synthesis-degradation.12-Oxo-PDA-reductase	(at1g76680 : 693.0) Encodes a member of an alpha/beta barrel fold family of FMN-containing oxidoreductases. One of the closely related 12-oxophytodienoic acid reductases. This enzyme is not expected to participate in jasmonic acid biosynthesis because during in vitro assays, it shows very little activity with the naturally occurring OPDA isomer. Shows activity towards 2,4,6-trinitrotoluene. Expre…	BnaC09g41020D	XLOC_052540	-2.62018		-1.56441	1.32017		-2.92652	AT1G76680.1	12-oxophytodienoate reductase 1
hormone metabolism.jasmonate.synthesis-degradation.12-Oxo-PDA-reductase	(at1g76680 : 686.0) Encodes a member of an alpha/beta barrel fold family of FMN-containing oxidoreductases. One of the closely related 12-oxophytodienoic acid reductases. This enzyme is not expected to participate in jasmonic acid biosynthesis because during in vitro assays, it shows very little activity with the naturally occurring OPDA isomer. Shows activity towards 2,4,6-trinitrotoluene. Expre…	BnaA10g17650D	XLOC_002087	-2.37202	-1.00503	-1.26618	1.62414		-2.44285	AT1G76680.1	12-oxophytodienoate reductase 1
hormone metabolism.jasmonate.synthesis-degradation.12-Oxo-PDA-reductase	(at1g76680 : 714.0) Encodes a member of an alpha/beta barrel fold family of FMN-containing oxidoreductases. One of the closely related 12-oxophytodienoic acid reductases. This enzyme is not expected to participate in jasmonic acid biosynthesis because during in vitro assays, it shows very little activity with the naturally occurring OPDA isomer. Shows activity towards 2,4,6-trinitrotoluene. Expre…	BnaC02g24210D	XLOC_056226	-1.59327						AT1G76680.2	12-oxophytodienoate reductase 1
hormone metabolism.jasmonate.synthesis-degradation.12-Oxo-PDA-reductase	(at2g06050 : 716.0) Encodes a 12-oxophytodienoate reductase that is required for jasmonate biosynthesis. Mutants are male sterile and defective in pollen dehiscence. Shows activity towards 2,4,6-trinitrotoluene.; oxophytodienoate-reductase 3 (OPR3); FUNCTIONS IN: 12-oxophytodienoate reductase activity; INVOLVED IN: response to jasmonic acid stimulus, response to fungus, jasmonic acid biosynthetic…	BnaA03g38210D	XLOC_027104	-1.05425						AT2G06050.3	oxophytodienoate-reductase 3
hormone metabolism.jasmonate.synthesis-degradation.allene oxidase cyclase	(at3g25770 : 406.0) Encodes allene oxide cyclase. One of four genes in Arabidopsis that encode this enzyme, which catalyzes an essential step in jasmonic acid biosynthesis. Gene expression is induced during senescence, a process that involves jasmonic acid signalling pathway. Note: Nomenclature for Arabidopsis allene oxide cyclase 2 (AOC2, AT3G25770) gene is based on Stenzel et al. 2003 Plant Mol…	BnaA06g33410D	XLOC_048933	-2.38956			1.00754	-1.4506	-2.01225	AT3G25770.1	allene oxide cyclase 2
hormone metabolism.jasmonate.synthesis-degradation.allene oxidase cyclase	(at3g25770 : 410.0) Encodes allene oxide cyclase. One of four genes in Arabidopsis that encode this enzyme, which catalyzes an essential step in jasmonic acid biosynthesis. Gene expression is induced during senescence, a process that involves jasmonic acid signalling pathway. Note: Nomenclature for Arabidopsis allene oxide cyclase 2 (AOC2, AT3G25770) gene is based on Stenzel et al. 2003 Plant Mol…	BnaC09g52570D	XLOC_096458	-1.2472		-1.18152	1.65489	-1.15601	-3.35878	AT3G25770.1	allene oxide cyclase 2
hormone metabolism.jasmonate.synthesis-degradation.allene oxidase cyclase	(at3g25770 : 410.0) Encodes allene oxide cyclase. One of four genes in Arabidopsis that encode this enzyme, which catalyzes an essential step in jasmonic acid biosynthesis. Gene expression is induced during senescence, a process that involves jasmonic acid signalling pathway. Note: Nomenclature for Arabidopsis allene oxide cyclase 2 (AOC2, AT3G25770) gene is based on Stenzel et al. 2003 Plant Mol…	BnaA09g19550D	XLOC_038927	-1.42182			1.8638		-2.8391	AT3G25770.1	allene oxide cyclase 2
hormone metabolism.jasmonate.synthesis-degradation.allene oxidase cyclase	(at3g25770 : 404.0) Encodes allene oxide cyclase. One of four genes in Arabidopsis that encode this enzyme, which catalyzes an essential step in jasmonic acid biosynthesis. Gene expression is induced during senescence, a process that involves jasmonic acid signalling pathway. Note: Nomenclature for Arabidopsis allene oxide cyclase 2 (AOC2, AT3G25770) gene is based on Stenzel et al. 2003 Plant Mol…	BnaC07g22910D	XLOC_017045	-1.25213					-1.01293	AT3G25770.1	allene oxide cyclase 2
hormone metabolism.jasmonate.synthesis-degradation.allene oxidase cyclase	(at3g25780 : 443.0) Encodes allene oxide cyclase, one of the enzymes involved in jasmonic acid biosynthesis. One of four genes in Arabidopsis that encode this enzyme. mRNA expression is upregulated in senescing leaves. Note: Nomenclature for Arabidopsis allene oxide cyclase 3 (AOC3, AT3G25780) gene is based on Stenzel et al. 2003 Plant Molecular Biology 51:895-911. AOC3 (AT3G25780) is also referr…	BnaC09g52550D	XLOC_096457	-1.29226		-1.06121		-1.22193	-2.92898	AT3G25780.1	allene oxide cyclase 3
hormone metabolism.jasmonate.synthesis-degradation.allene oxidase cyclase	(at3g25780 : 442.0) Encodes allene oxide cyclase, one of the enzymes involved in jasmonic acid biosynthesis. One of four genes in Arabidopsis that encode this enzyme. mRNA expression is upregulated in senescing leaves. Note: Nomenclature for Arabidopsis allene oxide cyclase 3 (AOC3, AT3G25780) gene is based on Stenzel et al. 2003 Plant Molecular Biology 51:895-911. AOC3 (AT3G25780) is also referr…	BnaA09g19570D	XLOC_038928	-1.07194					-2.36091	AT3G25780.1	allene oxide cyclase 3
hormone metabolism.jasmonate.synthesis-degradation.allene oxidase cyclase	(at3g25780 : 442.0) Encodes allene oxide cyclase, one of the enzymes involved in jasmonic acid biosynthesis. One of four genes in Arabidopsis that encode this enzyme. mRNA expression is upregulated in senescing leaves. Note: Nomenclature for Arabidopsis allene oxide cyclase 3 (AOC3, AT3G25780) gene is based on Stenzel et al. 2003 Plant Molecular Biology 51:895-911. AOC3 (AT3G25780) is also referr…	BnaA09g19570D	XLOC_038928	-1.07194					-2.36091	AT3G25780.1	allene oxide cyclase 3
hormone metabolism.jasmonate.synthesis-degradation.allene oxidase synthase	(at5g42650 : 793.0) Encodes a member of the cytochrome p450 CYP74 gene family that functions as an allene oxide synthase. This enzyme catalyzes dehydration of the hydroperoxide to an unstable allene oxide in the JA biosynthetic pathway. It shows a dual catalytic activity, the major one being a 13-AOS but also expressing a 9-AOS activity.; allene oxide synthase (AOS); FUNCTIONS IN: hydro-lyase act…	BnaA02g23180D	XLOC_037072	-1.68566			1.0233	-1.02207	-1.37644	AT5G42650.1	allene oxide synthase
hormone metabolism.jasmonate.synthesis-degradation.allene oxidase synthase	(at5g42650 : 795.0) Encodes a member of the cytochrome p450 CYP74 gene family that functions as an allene oxide synthase. This enzyme catalyzes dehydration of the hydroperoxide to an unstable allene oxide in the JA biosynthetic pathway. It shows a dual catalytic activity, the major one being a 13-AOS but also expressing a 9-AOS activity.; allene oxide synthase (AOS); FUNCTIONS IN: hydro-lyase act…	BnaC02g29610D	XLOC_059967	-1.61543					-1.1678	AT5G42650.1	allene oxide synthase
hormone metabolism.jasmonate.synthesis-degradation.lipoxygenase	(ipr013819 : 1500.0) Lipoxygenase, C-terminal & (at1g55020 : 1429.0) lipoxygenase, a defense gene conferring resistance Xanthomonas campestris; lipoxygenase 1 (LOX1); CONTAINS InterPro DOMAIN/s: Lipoxygenase, iron binding site (InterPro:IPR020833), Lipoxygenase, C-terminal (InterPro:IPR013819), Lipoxygenase, LH2 (InterPro:IPR001024), Lipase/lipooxygenase, PLAT/LH2 (InterPro:IPR008976), Lipoxygena…	BnaA01g21450D	XLOC_081011	1.0848						AT1G55020.1	lipoxygenase 1
hormone metabolism.jasmonate.synthesis-degradation.lipoxygenase	(at1g17420 : 1623.0) Lipoxygenase; lipoxygenase 3 (LOX3); FUNCTIONS IN: oxidoreductase activity, acting on single donors with incorporation of molecular oxygen, incorporation of two atoms of oxygen, lipoxygenase activity, iron ion binding, metal ion binding; INVOLVED IN: growth, response to fungus, jasmonic acid biosynthetic process, response to wounding, defense response; LOCATED IN: chloroplast…	BnaA09g45010D	XLOC_057649	-1.35737		-1.52695		-1.22085	-3.58918	AT1G17420.1	lipoxygenase 3
hormone metabolism.jasmonate.synthesis-degradation.lipoxygenase	(at1g17420 : 1619.0) Lipoxygenase; lipoxygenase 3 (LOX3); FUNCTIONS IN: oxidoreductase activity, acting on single donors with incorporation of molecular oxygen, incorporation of two atoms of oxygen, lipoxygenase activity, iron ion binding, metal ion binding; INVOLVED IN: growth, response to fungus, jasmonic acid biosynthetic process, response to wounding, defense response; LOCATED IN: chloroplast…	BnaC08g37760D	XLOC_015127					-1.19312	-3.12701	AT1G17420.1	lipoxygenase 3
hormone metabolism.jasmonate.synthesis-degradation.lipoxygenase	(at1g17420 : 1645.0) Lipoxygenase; lipoxygenase 3 (LOX3); FUNCTIONS IN: oxidoreductase activity, acting on single donors with incorporation of molecular oxygen, incorporation of two atoms of oxygen, lipoxygenase activity, iron ion binding, metal ion binding; INVOLVED IN: growth, response to fungus, jasmonic acid biosynthetic process, response to wounding, defense response; LOCATED IN: chloroplast…	BnaC08g48320D	XLOC_099511		1.08934	-1.72824			-3.3065	AT1G17420.1	lipoxygenase 3
hormone metabolism.jasmonate.synthesis-degradation.lipoxygenase	(at1g72520 : 1271.0) PLAT/LH2 domain-containing lipoxygenase family protein; FUNCTIONS IN: oxidoreductase activity, acting on single donors with incorporation of molecular oxygen, incorporation of two atoms of oxygen, lipoxygenase activity, iron ion binding, metal ion binding; INVOLVED IN: growth, jasmonic acid biosynthetic process, response to wounding, defense response; LOCATED IN: chloroplast;…	BnaC02g21440D	XLOC_015590		1.37502				-1.31151	AT1G72520.1	PLAT/LH2 domain-containing lipoxygenase family protein
hormone metabolism.jasmonate.synthesis-degradation.lipoxygenase	(at1g72520 : 1715.0) PLAT/LH2 domain-containing lipoxygenase family protein; FUNCTIONS IN: oxidoreductase activity, acting on single donors with incorporation of molecular oxygen, incorporation of two atoms of oxygen, lipoxygenase activity, iron ion binding, metal ion binding; INVOLVED IN: growth, jasmonic acid biosynthetic process, response to wounding, defense response; LOCATED IN: chloroplast;…	BnaA02g16020D	XLOC_087951	1.02134	1.40295				-1.17797	AT1G72520.1	PLAT/LH2 domain-containing lipoxygenase family protein
hormone metabolism.salicylic acid.synthesis-degradation.synthesis.SA glucosyltransferase ester and ether bond making SGE, SAG	(at2g43820 : 778.0) Induced by Salicylic acid, virus, fungus and bacteria.Involved in the tryptophan synthesis pathway. Independent of NPR1 for their induction by salicylic acid. UGT74F1 transfers UDP:glucose to salicylic acid (forming a glucoside (SAG) and a glucose ester (SGE)), benzoic acid, and athranilate in vitro. UGT74F2 shows a weak ability to catalyze the formation of the p-aminobenzoate…	BnaC04g03110D	XLOC_053601	1.74755			1.0178			AT2G43820.1	UDP-glucosyltransferase 74F2
hormone metabolism.salicylic acid.synthesis-degradation.synthesis.SA glucosyltransferase ester and ether bond making SGE, SAG	(at2g43820 : 763.0) Induced by Salicylic acid, virus, fungus and bacteria.Involved in the tryptophan synthesis pathway. Independent of NPR1 for their induction by salicylic acid. UGT74F1 transfers UDP:glucose to salicylic acid (forming a glucoside (SAG) and a glucose ester (SGE)), benzoic acid, and athranilate in vitro. UGT74F2 shows a weak ability to catalyze the formation of the p-aminobenzoate…	BnaA05g03580D	XLOC_013302	1.48459			1.37469			AT2G43820.1	UDP-glucosyltransferase 74F2
hormone metabolism.salicylic acid.synthesis-degradation.synthesis.SA glucosyltransferase ester and ether bond making SGE, SAG	(at2g43820 : 412.0) Induced by Salicylic acid, virus, fungus and bacteria.Involved in the tryptophan synthesis pathway. Independent of NPR1 for their induction by salicylic acid. UGT74F1 transfers UDP:glucose to salicylic acid (forming a glucoside (SAG) and a glucose ester (SGE)), benzoic acid, and athranilate in vitro. UGT74F2 shows a weak ability to catalyze the formation of the p-aminobenzoate…	BnaC03g72720D	XLOC_100151				1.66005			AT2G43820.1	UDP-glucosyltransferase 74F2
hormone metabolism.salicylic acid.synthesis-degradation.synthesis.SA glucosyltransferase ester and ether bond making SGE, SAG	(at2g43820 : 762.0) Induced by Salicylic acid, virus, fungus and bacteria.Involved in the tryptophan synthesis pathway. Independent of NPR1 for their induction by salicylic acid. UGT74F1 transfers UDP:glucose to salicylic acid (forming a glucoside (SAG) and a glucose ester (SGE)), benzoic acid, and athranilate in vitro. UGT74F2 shows a weak ability to catalyze the formation of the p-aminobenzoate…	BnaC03g72710D	XLOC_100150	1.15617						AT2G43820.1	UDP-glucosyltransferase 74F2
hormone metabolism.salicylic acid.synthesis-degradation.synthesis.SA glucosyltransferase ether bond making SAG	(at2g43840 : 798.0) UGT74F1 transfers UDP:glucose to salicylic acid (forming a glucoside), benzoic acid, quercetin, and athranilate in vitro. UGT74F1 shows a weak ability to catalyze the formation of the p-aminobenzoate-glucose ester in vitro. But, UGT75B1 appears to be the dominant pABA acylglucosyltransferase in vivo based on assays in leaves, flowers, and siliques. The true biological substrat…	BnaC04g03120D	XLOC_053600					1.1189		AT2G43840.1	UDP-glycosyltransferase 74 F1
hormone metabolism.salicylic acid.synthesis-degradation.synthesis.SA glucosyltransferase ether bond making SAG	(at2g43840 : 788.0) UGT74F1 transfers UDP:glucose to salicylic acid (forming a glucoside), benzoic acid, quercetin, and athranilate in vitro. UGT74F1 shows a weak ability to catalyze the formation of the p-aminobenzoate-glucose ester in vitro. But, UGT75B1 appears to be the dominant pABA acylglucosyltransferase in vivo based on assays in leaves, flowers, and siliques. The true biological substrat…	BnaA05g03590D	XLOC_013301		1.26504					AT2G43840.1	UDP-glycosyltransferase 74 F1
hormone metabolism.salicylic acid.synthesis-degradation	(at4g26420 : 508.0) A member of the Arabidopsis SABATH methyltransferase gene family. Encodes GAMT1, a methyltransferase that uses S-adenosine-L-methionine (SAM) as a methyl donor to methylate the carboxyl group of GAs, resulting in the methyl esters of GAs (MeGAs). Expressed most highly in the siliques during seed development.; GAMT1; CONTAINS InterPro DOMAIN/s: SAM dependent carboxyl methyltran…	BnaA01g15540D	XLOC_029480	-1.09429						---NA---	0
hormone metabolism.salicylic acid.synthesis-degradation	(at1g66700 : 564.0) A member of the Arabidopsis SABATH methyltransferase gene family. Encodes PXMT1, a methyltransferase that methylates 1,7-paraxanthine.; PXMT1; CONTAINS InterPro DOMAIN/s: SAM dependent carboxyl methyltransferase (InterPro:IPR005299); BEST Arabidopsis thaliana protein match is: S-adenosyl-L-methionine-dependent methyltransferases superfamily protein (TAIR:AT1G66690.1); Has 3533…	BnaC02g45360D	XLOC_088416	-2.04088		-2.26553		-2.21402	-3.89714	AT1G66700.1	S-adenosyl-L-methionine-dependent methyltransferases superfamily protein
hormone metabolism.salicylic acid.synthesis-degradation	(at1g66700 : 566.0) A member of the Arabidopsis SABATH methyltransferase gene family. Encodes PXMT1, a methyltransferase that methylates 1,7-paraxanthine.; PXMT1; CONTAINS InterPro DOMAIN/s: SAM dependent carboxyl methyltransferase (InterPro:IPR005299); BEST Arabidopsis thaliana protein match is: S-adenosyl-L-methionine-dependent methyltransferases superfamily protein (TAIR:AT1G66690.1); Has 3533…	BnaA02g12530D	XLOC_047933	-2.44829		-1.99351		-1.97858	-3.93997	AT1G66700.1	S-adenosyl-L-methionine-dependent methyltransferases superfamily protein
hormone metabolism.salicylic acid.synthesis-degradation	(at1g66700 : 546.0) A member of the Arabidopsis SABATH methyltransferase gene family. Encodes PXMT1, a methyltransferase that methylates 1,7-paraxanthine.; PXMT1; CONTAINS InterPro DOMAIN/s: SAM dependent carboxyl methyltransferase (InterPro:IPR005299); BEST Arabidopsis thaliana protein match is: S-adenosyl-L-methionine-dependent methyltransferases superfamily protein (TAIR:AT1G66690.1); Has 3533…	BnaA07g25920D	XLOC_030355			-1.26427		-1.9169	-2.50752	AT1G66700.1	S-adenosyl-L-methionine-dependent methyltransferases superfamily protein
hormone metabolism.salicylic acid.synthesis-degradation	(at1g66700 : 546.0) A member of the Arabidopsis SABATH methyltransferase gene family. Encodes PXMT1, a methyltransferase that methylates 1,7-paraxanthine.; PXMT1; CONTAINS InterPro DOMAIN/s: SAM dependent carboxyl methyltransferase (InterPro:IPR005299); BEST Arabidopsis thaliana protein match is: S-adenosyl-L-methionine-dependent methyltransferases superfamily protein (TAIR:AT1G66690.1); Has 3533…	BnaA07g25920D	XLOC_030355			-1.26427		-1.9169	-2.50752	AT1G66700.1	S-adenosyl-L-methionine-dependent methyltransferases superfamily protein
hormone metabolism.salicylic acid.synthesis-degradation	(at1g68040 : 586.0) S-adenosyl-L-methionine-dependent methyltransferases superfamily protein; FUNCTIONS IN: S-adenosylmethionine-dependent methyltransferase activity, methyltransferase activity; INVOLVED IN: biological_process unknown; LOCATED IN: cellular_component unknown; EXPRESSED IN: root; CONTAINS InterPro DOMAIN/s: SAM dependent carboxyl methyltransferase (InterPro:IPR005299); BEST Arabido…	BnaA07g26790D	XLOC_030313	-1.62578		-2.48335	-1.4865	-2.75018	-4.54099	AT1G68040.1	S-adenosyl-L-methionine-dependent methyltransferases superfamily protein
hormone metabolism.salicylic acid.synthesis-degradation	(at1g68040 : 586.0) S-adenosyl-L-methionine-dependent methyltransferases superfamily protein; FUNCTIONS IN: S-adenosylmethionine-dependent methyltransferase activity, methyltransferase activity; INVOLVED IN: biological_process unknown; LOCATED IN: cellular_component unknown; EXPRESSED IN: root; CONTAINS InterPro DOMAIN/s: SAM dependent carboxyl methyltransferase (InterPro:IPR005299); BEST Arabido…	BnaC06g29180D	XLOC_036404	-1.09528		-2.30163	-1.09941	-2.37363	-4.22538	AT1G68040.1	S-adenosyl-L-methionine-dependent methyltransferases superfamily protein
hormone metabolism.salicylic acid.synthesis-degradation	(at5g04380 : 581.0) S-adenosyl-L-methionine-dependent methyltransferases superfamily protein; FUNCTIONS IN: methyltransferase activity; INVOLVED IN: response to cadmium ion; LOCATED IN: cellular_component unknown; EXPRESSED IN: sperm cell, cultured cell; CONTAINS InterPro DOMAIN/s: SAM dependent carboxyl methyltransferase (InterPro:IPR005299); BEST Arabidopsis thaliana protein match is: S-adenosy…	BnaA05g36360D	XLOC_002961			-2.13587		-1.1411	-3.09545	AT5G04370.1	S-adenosyl-L-methionine-dependent methyltransferases superfamily protein
hormone metabolism.salicylic acid.synthesis-degradation	(at5g04380 : 571.0) S-adenosyl-L-methionine-dependent methyltransferases superfamily protein; FUNCTIONS IN: methyltransferase activity; INVOLVED IN: response to cadmium ion; LOCATED IN: cellular_component unknown; EXPRESSED IN: sperm cell, cultured cell; CONTAINS InterPro DOMAIN/s: SAM dependent carboxyl methyltransferase (InterPro:IPR005299); BEST Arabidopsis thaliana protein match is: S-adenosy…	BnaCnng20630D	XLOC_089533			-1.92055	-2.03322	-1.88576	-2.89254	AT5G04380.1	S-adenosyl-L-methionine-dependent methyltransferases superfamily protein
hormone metabolism.salicylic acid.synthesis-degradation	(at5g04380 : 581.0) S-adenosyl-L-methionine-dependent methyltransferases superfamily protein; FUNCTIONS IN: methyltransferase activity; INVOLVED IN: response to cadmium ion; LOCATED IN: cellular_component unknown; EXPRESSED IN: sperm cell, cultured cell; CONTAINS InterPro DOMAIN/s: SAM dependent carboxyl methyltransferase (InterPro:IPR005299); BEST Arabidopsis thaliana protein match is: S-adenosy…	BnaA05g36360D	XLOC_085937			-1.21435		-1.85705	-2.57742	AT5G04380.1	S-adenosyl-L-methionine-dependent methyltransferases superfamily protein
hormone metabolism.salicylic acid.synthesis-degradation	(at5g04380 : 549.0) S-adenosyl-L-methionine-dependent methyltransferases superfamily protein; FUNCTIONS IN: methyltransferase activity; INVOLVED IN: response to cadmium ion; LOCATED IN: cellular_component unknown; EXPRESSED IN: sperm cell, cultured cell; CONTAINS InterPro DOMAIN/s: SAM dependent carboxyl methyltransferase (InterPro:IPR005299); BEST Arabidopsis thaliana protein match is: S-adenosy…	BnaC02g44900D	XLOC_063340					1.11785		AT5G04380.1	S-adenosyl-L-methionine-dependent methyltransferases superfamily protein
hormone metabolism.salicylic acid.synthesis-degradation	(at5g04380 : 549.0) S-adenosyl-L-methionine-dependent methyltransferases superfamily protein; FUNCTIONS IN: methyltransferase activity; INVOLVED IN: response to cadmium ion; LOCATED IN: cellular_component unknown; EXPRESSED IN: sperm cell, cultured cell; CONTAINS InterPro DOMAIN/s: SAM dependent carboxyl methyltransferase (InterPro:IPR005299); BEST Arabidopsis thaliana protein match is: S-adenosy…	BnaC02g44900D	XLOC_100351					2.74046	3.79857	AT5G04380.1	S-adenosyl-L-methionine-dependent methyltransferases superfamily protein
hormone metabolism.salicylic acid.synthesis-degradation	(at5g38100 : 543.0) S-adenosyl-L-methionine-dependent methyltransferases superfamily protein; FUNCTIONS IN: methyltransferase activity; INVOLVED IN: biological_process unknown; LOCATED IN: cellular_component unknown; CONTAINS InterPro DOMAIN/s: SAM dependent carboxyl methyltransferase (InterPro:IPR005299); BEST Arabidopsis thaliana protein match is: S-adenosyl-L-methionine-dependent methyltransfe…	BnaC06g12270D	XLOC_063325	1.83888				1.80661	1.75377	AT5G38100.1	S-adenosyl-L-methionine-dependent methyltransferases superfamily protein
hormone metabolism.salicylic acid.synthesis-degradation	(at5g38100 : 532.0) S-adenosyl-L-methionine-dependent methyltransferases superfamily protein; FUNCTIONS IN: methyltransferase activity; INVOLVED IN: biological_process unknown; LOCATED IN: cellular_component unknown; CONTAINS InterPro DOMAIN/s: SAM dependent carboxyl methyltransferase (InterPro:IPR005299); BEST Arabidopsis thaliana protein match is: S-adenosyl-L-methionine-dependent methyltransfe…	BnaA07g37560D	XLOC_100833	1.08683		2.06645		2.06116	2.91597	AT5G38100.1	S-adenosyl-L-methionine-dependent methyltransferases superfamily protein
hormone metabolism.salicylic acid.synthesis-degradation.synthesis.methyl-SA methylesterase	(at3g11480 : 645.0) The gene encodes a SABATH methyltransferase that methylates both salicylic acid and benzoic acid. It is highly expressed in flowers, induced by biotic and abiotic stress and thought to be involved in direct defense mechanism.; BSMT1; CONTAINS InterPro DOMAIN/s: SAM dependent carboxyl methyltransferase (InterPro:IPR005299); BEST Arabidopsis thaliana protein match is: S-adenosyl…	BnaA03g31730D	XLOC_007056	-1.28525		-1.3238		-2.29535	-3.34261	AT3G11480.1	S-adenosyl-L-methionine-dependent methyltransferases superfamily protein
hormone metabolism.salicylic acid.synthesis-degradation.synthesis.methyl-SA methylesterase	(at3g11480 : 645.0) The gene encodes a SABATH methyltransferase that methylates both salicylic acid and benzoic acid. It is highly expressed in flowers, induced by biotic and abiotic stress and thought to be involved in direct defense mechanism.; BSMT1; CONTAINS InterPro DOMAIN/s: SAM dependent carboxyl methyltransferase (InterPro:IPR005299); BEST Arabidopsis thaliana protein match is: S-adenosyl…	BnaA03g31730D	XLOC_091671	-1.85065			1.13361	-2.13732	-3.1069	AT3G11480.1	S-adenosyl-L-methionine-dependent methyltransferases superfamily protein
protein.degradation.ubiquitin.E3.RING	(at1g73950 : 832.0) Transmembrane Fragile-X-F-associated protein; FUNCTIONS IN: zinc ion binding; INVOLVED IN: biological_process unknown; LOCATED IN: vacuole; EXPRESSED IN: 21 plant structures; EXPRESSED DURING: 11 growth stages; CONTAINS InterPro DOMAIN/s: Transmembrane Fragile-X-F-associated protein (InterPro:IPR019396), Zinc finger, RING-type (InterPro:IPR001841); BEST Arabidopsis thaliana pr…	BnaC06g34760D	XLOC_005986	1.00401	1.2736			1.42815	1.02846	AT1G73950.1	Transmembrane Fragile-X-F-associated protein
protein.degradation.ubiquitin.E3.RING	(at2g22680 : 831.0) Zinc finger (C3HC4-type RING finger) family protein; FUNCTIONS IN: ubiquitin-protein ligase activity, zinc ion binding; EXPRESSED IN: 13 plant structures; EXPRESSED DURING: 6 growth stages; CONTAINS InterPro DOMAIN/s: Zinc finger, RING-type (InterPro:IPR001841), Zinc finger, C3HC4 RING-type (InterPro:IPR018957), von Willebrand factor, type A (InterPro:IPR002035); BEST Arabidop…	BnaC04g35190D	XLOC_023313	1.4214			-1.08103	1.05152		AT2G22680.1	Zinc finger (C3HC4-type RING finger) family protein
protein.degradation.ubiquitin.E3.RING	(at2g22680 : 777.0) Zinc finger (C3HC4-type RING finger) family protein; FUNCTIONS IN: ubiquitin-protein ligase activity, zinc ion binding; EXPRESSED IN: 13 plant structures; EXPRESSED DURING: 6 growth stages; CONTAINS InterPro DOMAIN/s: Zinc finger, RING-type (InterPro:IPR001841), Zinc finger, C3HC4 RING-type (InterPro:IPR018957), von Willebrand factor, type A (InterPro:IPR002035); BEST Arabidop…	BnaA04g13100D	XLOC_061811	1.46591			-1.0092			AT2G22680.1	Zinc finger (C3HC4-type RING finger) family protein
protein.degradation.ubiquitin.E3.RING	(at3g46620 : 424.0) zinc finger (C3HC4-type RING finger) family protein; FUNCTIONS IN: zinc ion binding; INVOLVED IN: response to chitin; EXPRESSED IN: 24 plant structures; EXPRESSED DURING: 15 growth stages; CONTAINS InterPro DOMAIN/s: Zinc finger, RING-type (InterPro:IPR001841), Zinc finger, C3HC4 RING-type (InterPro:IPR018957), Protein of unknown function DUF1117 (InterPro:IPR010543); BEST Ara…	BnaA06g17960D	XLOC_033436	1.63257	1.14837		-1.46967		-1.23717	AT3G46620.1	zinc finger (C3HC4-type RING finger) family protein
protein.degradation.ubiquitin.E3.RING	(at3g46620 : 521.0) zinc finger (C3HC4-type RING finger) family protein; FUNCTIONS IN: zinc ion binding; INVOLVED IN: response to chitin; EXPRESSED IN: 24 plant structures; EXPRESSED DURING: 15 growth stages; CONTAINS InterPro DOMAIN/s: Zinc finger, RING-type (InterPro:IPR001841), Zinc finger, C3HC4 RING-type (InterPro:IPR018957), Protein of unknown function DUF1117 (InterPro:IPR010543); BEST Ara…	BnaCnng37520D	XLOC_097354	1.51509	1.05029		-1.29226		-1.16006	AT3G46620.1	zinc finger (C3HC4-type RING finger) family protein
protein.degradation.ubiquitin.E3.RING	(at4g37890 : 809.0) embryo sac development arrest 40 (EDA40); FUNCTIONS IN: ubiquitin-protein ligase activity, zinc ion binding; INVOLVED IN: polar nucleus fusion; LOCATED IN: plasma membrane; EXPRESSED IN: 22 plant structures; EXPRESSED DURING: 13 growth stages; CONTAINS InterPro DOMAIN/s: Zinc finger, RING-type (InterPro:IPR001841), Zinc finger, C3HC4 RING-type (InterPro:IPR018957), von Willebr…	BnaA03g54360D	XLOC_068254				-1.22831			AT4G37890.2	Zinc finger (C3HC4-type RING finger) family protein
protein.degradation.ubiquitin.E3.RING	(at5g60250 : 465.0) zinc finger (C3HC4-type RING finger) family protein; FUNCTIONS IN: zinc ion binding, nucleic acid binding; EXPRESSED IN: 14 plant structures; EXPRESSED DURING: 8 growth stages; CONTAINS InterPro DOMAIN/s: Zinc finger, RING-type, conserved site (InterPro:IPR017907), Zinc finger, C6HC-type (InterPro:IPR002867), Zinc finger, RING-type (InterPro:IPR001841), Polynucleotidyl transfe…	BnaA03g09030D	XLOC_003814		1.17083					AT5G60250.1	zinc finger (C3HC4-type RING finger) family protein
protein.degradation.ubiquitin.E3.RING	(at5g60710 : 825.0) Zinc finger (C3HC4-type RING finger) family protein; FUNCTIONS IN: ubiquitin-protein ligase activity, zinc ion binding; INVOLVED IN: N-terminal protein myristoylation; LOCATED IN: plasma membrane; EXPRESSED IN: 24 plant structures; EXPRESSED DURING: 15 growth stages; CONTAINS InterPro DOMAIN/s: Zinc finger, RING-type (InterPro:IPR001841), Zinc finger, C3HC4 RING-type (InterPro…	BnaC09g54360D	XLOC_091011	1.16052		1.1667		1.23997	2.25538	AT5G60710.1	Zinc finger (C3HC4-type RING finger) family protein
protein.degradation.ubiquitin.E3.RING	(at5g60710 : 845.0) Zinc finger (C3HC4-type RING finger) family protein; FUNCTIONS IN: ubiquitin-protein ligase activity, zinc ion binding; INVOLVED IN: N-terminal protein myristoylation; LOCATED IN: plasma membrane; EXPRESSED IN: 24 plant structures; EXPRESSED DURING: 15 growth stages; CONTAINS InterPro DOMAIN/s: Zinc finger, RING-type (InterPro:IPR001841), Zinc finger, C3HC4 RING-type (InterPro…	BnaA10g13540D	XLOC_068160	1.22543		1.27894		1.33094	2.47898	AT5G60710.1	Zinc finger (C3HC4-type RING finger) family protein
protein.degradation.ubiquitin.E3.RING	(at5g60710 : 845.0) Zinc finger (C3HC4-type RING finger) family protein; FUNCTIONS IN: ubiquitin-protein ligase activity, zinc ion binding; INVOLVED IN: N-terminal protein myristoylation; LOCATED IN: plasma membrane; EXPRESSED IN: 24 plant structures; EXPRESSED DURING: 15 growth stages; CONTAINS InterPro DOMAIN/s: Zinc finger, RING-type (InterPro:IPR001841), Zinc finger, C3HC4 RING-type (InterPro…	BnaA10g13540D	XLOC_063546	1.15932						AT5G60710.1	Zinc finger (C3HC4-type RING finger) family protein
protein.degradation.ubiquitin.E3.RING	(at5g60710 : 825.0) Zinc finger (C3HC4-type RING finger) family protein; FUNCTIONS IN: ubiquitin-protein ligase activity, zinc ion binding; INVOLVED IN: N-terminal protein myristoylation; LOCATED IN: plasma membrane; EXPRESSED IN: 24 plant structures; EXPRESSED DURING: 15 growth stages; CONTAINS InterPro DOMAIN/s: Zinc finger, RING-type (InterPro:IPR001841), Zinc finger, C3HC4 RING-type (InterPro…	BnaC09g54360D	XLOC_044324	1.26094						AT5G60710.1	Zinc finger (C3HC4-type RING finger) family protein
protein.degradation.ubiquitin.E3.RING	(at5g65683 : 627.0) Zinc finger (C3HC4-type RING finger) family protein; FUNCTIONS IN: ubiquitin-protein ligase activity, zinc ion binding; INVOLVED IN: biological_process unknown; LOCATED IN: cellular_component unknown; CONTAINS InterPro DOMAIN/s: Zinc finger, RING-type (InterPro:IPR001841), von Willebrand factor, type A (InterPro:IPR002035); BEST Arabidopsis thaliana protein match is: Zinc fing…	BnaAnng04990D	XLOC_074913					1.19019		AT5G65683.1	Zinc finger (C3HC4-type RING finger) family protein
protein.degradation.ubiquitin.E3.RING	(at3g08505 : 287.0) zinc finger (CCCH-type/C3HC4-type RING finger) family protein; FUNCTIONS IN: zinc ion binding, nucleic acid binding; CONTAINS InterPro DOMAIN/s: Zinc finger, CCCH-type (InterPro:IPR000571), Zinc finger, RING-type, conserved site (InterPro:IPR017907), Zinc finger, RING-type (InterPro:IPR001841), Zinc finger, C3HC4 RING-type (InterPro:IPR018957); Has 35333 Blast hits to 34131 pr…	BnaC08g05860D	XLOC_025775				-2.75145			AT3G08505.1	zinc finger (CCCH-type/C3HC4-type RING finger) family protein
protein.degradation.ubiquitin.E3.RING	(at2g24480 : 119.0) Zinc finger, C3HC4 type (RING finger) family protein; FUNCTIONS IN: zinc ion binding; CONTAINS InterPro DOMAIN/s: Zinc finger, RING-type (InterPro:IPR001841), Zinc finger, C3HC4 RING-type (InterPro:IPR018957); BEST Arabidopsis thaliana protein match is: Zinc finger, C3HC4 type (RING finger) family protein (TAIR:AT3G28620.1); Has 6257 Blast hits to 6243 proteins in 252 species:…	BnaC04g36340D	XLOC_056138			1.01965		1.28434		AT2G24480.1	Zinc finger, C3HC4 type (RING finger) family protein
protein.degradation.ubiquitin.E3.RING	(at5g23110 : 1953.0) Zinc finger, C3HC4 type (RING finger) family protein; FUNCTIONS IN: zinc ion binding, ATP binding; EXPRESSED IN: 22 plant structures; EXPRESSED DURING: 13 growth stages; CONTAINS InterPro DOMAIN/s: Zinc finger, RING-type (InterPro:IPR001841), ATPase-like, ATP-binding domain (InterPro:IPR003594); BEST Arabidopsis thaliana protein match is: Transmembrane Fragile-X-F-associated …	BnaC07g49850D	XLOC_101698			1.57276		1.18604	2.0549	AT5G23110.1	Zinc finger, C3HC4 type (RING finger) family protein
protein.degradation.ubiquitin.E3.RING	(at2g38970 : 131.0) Zinc finger (C3HC4-type RING finger) family protein; FUNCTIONS IN: ubiquitin-protein ligase activity, zinc ion binding; EXPRESSED IN: 22 plant structures; EXPRESSED DURING: 13 growth stages; CONTAINS InterPro DOMAIN/s: Zinc finger, RING-type (InterPro:IPR001841), Zinc finger, C3HC4 RING-type (InterPro:IPR018957), von Willebrand factor, type A (InterPro:IPR002035); BEST Arabido…	BnaC07g20540D	XLOC_010848			1.48924		1.0117	1.7167	AT2G38970.1	Zinc finger (C3HC4-type RING finger) family protein
protein.degradation.ubiquitin.E3.RING	(at2g38970 : 128.0) Zinc finger (C3HC4-type RING finger) family protein; FUNCTIONS IN: ubiquitin-protein ligase activity, zinc ion binding; EXPRESSED IN: 22 plant structures; EXPRESSED DURING: 13 growth stages; CONTAINS InterPro DOMAIN/s: Zinc finger, RING-type (InterPro:IPR001841), Zinc finger, C3HC4 RING-type (InterPro:IPR018957), von Willebrand factor, type A (InterPro:IPR002035); BEST Arabido…	BnaA06g35210D	XLOC_053377			1.60158		1.05141	2.02335	AT2G38970.1	Zinc finger (C3HC4-type RING finger) family protein
protein.degradation.ubiquitin.E3.RING	(at2g38970 : 930.0) Zinc finger (C3HC4-type RING finger) family protein; FUNCTIONS IN: ubiquitin-protein ligase activity, zinc ion binding; EXPRESSED IN: 22 plant structures; EXPRESSED DURING: 13 growth stages; CONTAINS InterPro DOMAIN/s: Zinc finger, RING-type (InterPro:IPR001841), Zinc finger, C3HC4 RING-type (InterPro:IPR018957), von Willebrand factor, type A (InterPro:IPR002035); BEST Arabido…	BnaA05g06170D	XLOC_007960				-1.37961			AT2G38970.1	Zinc finger (C3HC4-type RING finger) family protein
protein.degradation.ubiquitin.E3.RING	(at2g38970 : 922.0) Zinc finger (C3HC4-type RING finger) family protein; FUNCTIONS IN: ubiquitin-protein ligase activity, zinc ion binding; EXPRESSED IN: 22 plant structures; EXPRESSED DURING: 13 growth stages; CONTAINS InterPro DOMAIN/s: Zinc finger, RING-type (InterPro:IPR001841), Zinc finger, C3HC4 RING-type (InterPro:IPR018957), von Willebrand factor, type A (InterPro:IPR002035); BEST Arabido…	BnaC04g06440D	XLOC_025431				-1.08042			AT2G38970.1	Zinc finger (C3HC4-type RING finger) family protein
protein.degradation.ubiquitin.E3.RING	(at1g10650 : 526.0) SBP (S-ribonuclease binding protein) family protein; FUNCTIONS IN: zinc ion binding; INVOLVED IN: biological_process unknown; LOCATED IN: cellular_component unknown; EXPRESSED IN: 24 plant structures; EXPRESSED DURING: 15 growth stages; CONTAINS InterPro DOMAIN/s: Zinc finger, RING-type (InterPro:IPR001841), S-ribonuclease binding protein, SBP1, pollen (InterPro:IPR017066); BE…	BnaC05g08160D	XLOC_075074					-1.04936	-1.93725	AT1G10650.1	SBP (S-ribonuclease binding protein) family protein
protein.degradation.ubiquitin.E3.RING	(at1g10650 : 508.0) SBP (S-ribonuclease binding protein) family protein; FUNCTIONS IN: zinc ion binding; INVOLVED IN: biological_process unknown; LOCATED IN: cellular_component unknown; EXPRESSED IN: 24 plant structures; EXPRESSED DURING: 15 growth stages; CONTAINS InterPro DOMAIN/s: Zinc finger, RING-type (InterPro:IPR001841), S-ribonuclease binding protein, SBP1, pollen (InterPro:IPR017066); BE…	BnaA06g06520D	XLOC_027499					-1.01363	-1.83806	AT1G10650.1	SBP (S-ribonuclease binding protein) family protein
protein.degradation.ubiquitin.E3.RING	(at3g12920 : 292.0) SBP (S-ribonuclease binding protein) family protein; FUNCTIONS IN: zinc ion binding; INVOLVED IN: biological_process unknown; LOCATED IN: nucleus; EXPRESSED IN: 24 plant structures; EXPRESSED DURING: 13 growth stages; CONTAINS InterPro DOMAIN/s: Zinc finger, RING-type (InterPro:IPR001841), S-ribonuclease binding protein, SBP1, pollen (InterPro:IPR017066); BEST Arabidopsis thal…	BnaC05g40420D	XLOC_059635	-1.17266			1.08617		-1.08166	AT3G12920.1	SBP (S-ribonuclease binding protein) family protein
protein.degradation.ubiquitin.E3.RING	(at3g12920 : 478.0) SBP (S-ribonuclease binding protein) family protein; FUNCTIONS IN: zinc ion binding; INVOLVED IN: biological_process unknown; LOCATED IN: nucleus; EXPRESSED IN: 24 plant structures; EXPRESSED DURING: 13 growth stages; CONTAINS InterPro DOMAIN/s: Zinc finger, RING-type (InterPro:IPR001841), S-ribonuclease binding protein, SBP1, pollen (InterPro:IPR017066); BEST Arabidopsis thal…	BnaC01g38170D	XLOC_060285		-1.32042					AT3G12920.1	SBP (S-ribonuclease binding protein) family protein
protein.degradation.ubiquitin.E3.RING	(at4g19700 : 382.0) RING; FUNCTIONS IN: zinc ion binding; INVOLVED IN: response to gibberellin stimulus; LOCATED IN: cellular_component unknown; CONTAINS InterPro DOMAIN/s: Zinc finger, RING-type (InterPro:IPR001841), S-ribonuclease binding protein, SBP1, pollen (InterPro:IPR017066); BEST Arabidopsis thaliana protein match is: SBP (S-ribonuclease binding protein) family protein (TAIR:AT5G45100.1)…	BnaC01g41070D	XLOC_090182	1.50006				1.3844	1.17711	AT4G19700.1	SBP (S-ribonuclease binding protein) family protein
protein.degradation.ubiquitin.E3.RING	(at4g35070 : 327.0) SBP (S-ribonuclease binding protein) family protein; FUNCTIONS IN: molecular_function unknown; INVOLVED IN: biological_process unknown; LOCATED IN: cellular_component unknown; EXPRESSED IN: 11 plant structures; EXPRESSED DURING: 8 growth stages; BEST Arabidopsis thaliana protein match is: S-ribonuclease binding protein 1 (TAIR:AT1G45976.1); Has 698 Blast hits to 689 proteins i…	BnaA08g10890D	XLOC_009341		1.00265	1.09539		1.61464		AT4G35070.1	SBP (S-ribonuclease binding protein) family protein
protein.degradation.ubiquitin.E3.RING	(at1g02860 : 525.0) Encodes a likely ubiquitin E3 ligase with RING and SPX domains that is involved in mediating immune responses. Targeted by MIR827.; nitrogen limitation adaptation (NLA); CONTAINS InterPro DOMAIN/s: Zinc finger, RING-type, conserved site (InterPro:IPR017907), Zinc finger, RING-type (InterPro:IPR001841), SPX, N-terminal (InterPro:IPR004331); BEST Arabidopsis thaliana protein mat…	BnaA09g51130D	XLOC_069200	1.0224						AT1G02860.1	SPX (SYG1/Pho81/XPR1) domain-containing protein
protein.degradation.ubiquitin.E3.RING	(at1g02860 : 551.0) Encodes a likely ubiquitin E3 ligase with RING and SPX domains that is involved in mediating immune responses. Targeted by MIR827.; nitrogen limitation adaptation (NLA); CONTAINS InterPro DOMAIN/s: Zinc finger, RING-type, conserved site (InterPro:IPR017907), Zinc finger, RING-type (InterPro:IPR001841), SPX, N-terminal (InterPro:IPR004331); BEST Arabidopsis thaliana protein mat…	BnaA10g01450D	XLOC_023902	1.02184						AT1G02860.2	SPX (SYG1/Pho81/XPR1) domain-containing protein
protein.degradation.ubiquitin.E3.RING	(at3g16720 : 281.0) RING-H2 protein induced after exposure to chitin or inactivated crude cellulase preparations.; TOXICOS EN LEVADURA 2 (ATL2); FUNCTIONS IN: zinc ion binding; INVOLVED IN: response to chitin, defense response; EXPRESSED IN: 22 plant structures; EXPRESSED DURING: 13 growth stages; CONTAINS InterPro DOMAIN/s: Zinc finger, RING-type (InterPro:IPR001841), Zinc finger, C3HC4 RING-typ…	BnaA03g34270D	XLOC_015907	1.90393	1.02854			1.77322		AT3G16720.1	TOXICOS EN LEVADURA 2
protein.degradation.ubiquitin.E3.RING	(at3g16720 : 337.0) RING-H2 protein induced after exposure to chitin or inactivated crude cellulase preparations.; TOXICOS EN LEVADURA 2 (ATL2); FUNCTIONS IN: zinc ion binding; INVOLVED IN: response to chitin, defense response; EXPRESSED IN: 22 plant structures; EXPRESSED DURING: 13 growth stages; CONTAINS InterPro DOMAIN/s: Zinc finger, RING-type (InterPro:IPR001841), Zinc finger, C3HC4 RING-typ…	BnaC03g39740D	XLOC_008805	1.31699	1.48092					AT3G16720.1	TOXICOS EN LEVADURA 2
protein.degradation.ubiquitin.E3.RING	(at3g60220 : 90.5) Encodes a putative RING-H2 zinc finger protein ATL4 (ATL4).; TOXICOS EN LEVADURA 4 (ATL4); FUNCTIONS IN: zinc ion binding; EXPRESSED IN: 18 plant structures; EXPRESSED DURING: 11 growth stages; CONTAINS InterPro DOMAIN/s: Zinc finger, RING-type (InterPro:IPR001841), Zinc finger, C3HC4 RING-type (InterPro:IPR018957); BEST Arabidopsis thaliana protein match is: RING/U-box superfa…	BnaAnng18870D	XLOC_098757		1.1509	-1.38457			-2.83964	AT3G60220.1	TOXICOS EN LEVADURA 4
protein.degradation.ubiquitin.E3.RING	(at1g71020 : 879.0) ARM repeat superfamily protein; FUNCTIONS IN: ubiquitin-protein ligase activity, binding; INVOLVED IN: protein ubiquitination; LOCATED IN: ubiquitin ligase complex; EXPRESSED IN: 20 plant structures; EXPRESSED DURING: 11 growth stages; CONTAINS InterPro DOMAIN/s: U box domain (InterPro:IPR003613), Armadillo-like helical (InterPro:IPR011989), Armadillo (InterPro:IPR000225), Arm…	BnaC06g32170D	XLOC_005871			1.25039		1.20283	2.14694	AT1G71020.1	ARM repeat superfamily protein
protein.degradation.ubiquitin.E3.RING	(at4g36550 : 843.0) ARM repeat superfamily protein; FUNCTIONS IN: ubiquitin-protein ligase activity, binding; INVOLVED IN: protein ubiquitination; LOCATED IN: ubiquitin ligase complex; EXPRESSED IN: 22 plant structures; EXPRESSED DURING: 13 growth stages; CONTAINS InterPro DOMAIN/s: U box domain (InterPro:IPR003613), Armadillo-like helical (InterPro:IPR011989), Armadillo-type fold (InterPro:IPR01…	BnaA01g34500D	XLOC_099500	1.70312	1.29292		-1.46725	1.12502		AT4G36550.1	ARM repeat superfamily protein
protein.degradation.ubiquitin.E3.RING	(at4g36550 : 883.0) ARM repeat superfamily protein; FUNCTIONS IN: ubiquitin-protein ligase activity, binding; INVOLVED IN: protein ubiquitination; LOCATED IN: ubiquitin ligase complex; EXPRESSED IN: 22 plant structures; EXPRESSED DURING: 13 growth stages; CONTAINS InterPro DOMAIN/s: U box domain (InterPro:IPR003613), Armadillo-like helical (InterPro:IPR011989), Armadillo-type fold (InterPro:IPR01…	BnaC01g02210D	XLOC_001974	1.70641	2.22777			1.28333		AT4G36550.1	ARM repeat superfamily protein
protein.degradation.ubiquitin.E3.RING	(at4g36550 : 242.0) ARM repeat superfamily protein; FUNCTIONS IN: ubiquitin-protein ligase activity, binding; INVOLVED IN: protein ubiquitination; LOCATED IN: ubiquitin ligase complex; EXPRESSED IN: 22 plant structures; EXPRESSED DURING: 13 growth stages; CONTAINS InterPro DOMAIN/s: U box domain (InterPro:IPR003613), Armadillo-like helical (InterPro:IPR011989), Armadillo-type fold (InterPro:IPR01…	BnaA03g53470D	XLOC_080186		1.4176			1.34875		AT4G36550.1	ARM repeat superfamily protein
protein.degradation.ubiquitin.E3.RING	(at4g36550 : 248.0) ARM repeat superfamily protein; FUNCTIONS IN: ubiquitin-protein ligase activity, binding; INVOLVED IN: protein ubiquitination; LOCATED IN: ubiquitin ligase complex; EXPRESSED IN: 22 plant structures; EXPRESSED DURING: 13 growth stages; CONTAINS InterPro DOMAIN/s: U box domain (InterPro:IPR003613), Armadillo-like helical (InterPro:IPR011989), Armadillo-type fold (InterPro:IPR01…	BnaC07g46070D	XLOC_005513		1.58055					AT4G36550.1	ARM repeat superfamily protein
protein.degradation.ubiquitin.E3.RING	(at5g67340 : 1043.0) ARM repeat superfamily protein; FUNCTIONS IN: ubiquitin-protein ligase activity, binding; INVOLVED IN: protein ubiquitination; LOCATED IN: endomembrane system, ubiquitin ligase complex; EXPRESSED IN: 11 plant structures; EXPRESSED DURING: 7 growth stages; CONTAINS InterPro DOMAIN/s: U box domain (InterPro:IPR003613), Armadillo-like helical (InterPro:IPR011989), Armadillo (Int…	BnaA09g07460D	XLOC_054335		1.10854					AT5G67340.1	ARM repeat superfamily protein
protein.degradation.ubiquitin.E3.RING	(at5g67340 : 1046.0) ARM repeat superfamily protein; FUNCTIONS IN: ubiquitin-protein ligase activity, binding; INVOLVED IN: protein ubiquitination; LOCATED IN: endomembrane system, ubiquitin ligase complex; EXPRESSED IN: 11 plant structures; EXPRESSED DURING: 7 growth stages; CONTAINS InterPro DOMAIN/s: U box domain (InterPro:IPR003613), Armadillo-like helical (InterPro:IPR011989), Armadillo (Int…	BnaC09g07340D	XLOC_014783		1.13812					AT5G67340.1	ARM repeat superfamily protein
protein.degradation.ubiquitin.E3.RING	(at1g24330 : 1282.0) ARM repeat superfamily protein; FUNCTIONS IN: ubiquitin-protein ligase activity, binding; INVOLVED IN: protein ubiquitination; LOCATED IN: chloroplast; EXPRESSED IN: 23 plant structures; EXPRESSED DURING: 15 growth stages; CONTAINS InterPro DOMAIN/s: U box domain (InterPro:IPR003613), Armadillo-like helical (InterPro:IPR011989), Armadillo (InterPro:IPR000225), Armadillo-type …	BnaA08g19050D	XLOC_073125	-1.12169					-1.81515	AT1G24330.1	ARM repeat superfamily protein
protein.degradation.ubiquitin.E3.RING	(at5g18320 : 524.0) ARM repeat superfamily protein; FUNCTIONS IN: ubiquitin-protein ligase activity, binding; INVOLVED IN: protein ubiquitination; LOCATED IN: ubiquitin ligase complex; CONTAINS InterPro DOMAIN/s: U box domain (InterPro:IPR003613), Armadillo-like helical (InterPro:IPR011989), Armadillo-type fold (InterPro:IPR016024); BEST Arabidopsis thaliana protein match is: ARM repeat superfami…	BnaA10g16520D	XLOC_075651			1.57402		1.01289	1.88648	AT5G18320.1	ARM repeat superfamily protein
protein.degradation.ubiquitin.E3.RING	(at5g18320 : 540.0) ARM repeat superfamily protein; FUNCTIONS IN: ubiquitin-protein ligase activity, binding; INVOLVED IN: protein ubiquitination; LOCATED IN: ubiquitin ligase complex; CONTAINS InterPro DOMAIN/s: U box domain (InterPro:IPR003613), Armadillo-like helical (InterPro:IPR011989), Armadillo-type fold (InterPro:IPR016024); BEST Arabidopsis thaliana protein match is: ARM repeat superfami…	BnaCnng58610D	XLOC_104046	1.18244		1.28411			1.52896	AT5G18320.1	ARM repeat superfamily protein
protein.degradation.ubiquitin.E3.RING	(at5g65920 : 715.0) ARM repeat superfamily protein; FUNCTIONS IN: ubiquitin-protein ligase activity, binding; INVOLVED IN: protein ubiquitination; LOCATED IN: ubiquitin ligase complex; CONTAINS InterPro DOMAIN/s: U box domain (InterPro:IPR003613), Armadillo-like helical (InterPro:IPR011989), Armadillo-type fold (InterPro:IPR016024); BEST Arabidopsis thaliana protein match is: ARM repeat superfami…	BnaA09g07250D	XLOC_054343			1.60976		1.04866	1.74982	AT5G65920.1	ARM repeat superfamily protein
protein.degradation.ubiquitin.E3.RING	(at5g27420 : 498.0) Encodes CNI1 (Carbon/Nitrogen Insensitive1) (also named as ATL31), a RING type ubiquitin ligase that functions in the Carbon/Nitrogen response for growth phase transition in Arabidopsis seedlings.; carbon/nitrogen insensitive 1 (CNI1); CONTAINS InterPro DOMAIN/s: Zinc finger, RING-type (InterPro:IPR001841), Zinc finger, C3HC4 RING-type (InterPro:IPR018957); BEST Arabidopsis th…	BnaC02g39700D	XLOC_061198	1.01653	1.28373			1.02645		AT5G27420.1	carbon/nitrogen insensitive 1
protein.degradation.ubiquitin.E3.RING	(at5g27420 : 497.0) Encodes CNI1 (Carbon/Nitrogen Insensitive1) (also named as ATL31), a RING type ubiquitin ligase that functions in the Carbon/Nitrogen response for growth phase transition in Arabidopsis seedlings.; carbon/nitrogen insensitive 1 (CNI1); CONTAINS InterPro DOMAIN/s: Zinc finger, RING-type (InterPro:IPR001841), Zinc finger, C3HC4 RING-type (InterPro:IPR018957); BEST Arabidopsis th…	BnaC09g03150D	XLOC_034573	1.25826	1.29282					AT5G27420.1	carbon/nitrogen insensitive 1
protein.degradation.ubiquitin.E3.RING	(at5g27420 : 491.0) Encodes CNI1 (Carbon/Nitrogen Insensitive1) (also named as ATL31), a RING type ubiquitin ligase that functions in the Carbon/Nitrogen response for growth phase transition in Arabidopsis seedlings.; carbon/nitrogen insensitive 1 (CNI1); CONTAINS InterPro DOMAIN/s: Zinc finger, RING-type (InterPro:IPR001841), Zinc finger, C3HC4 RING-type (InterPro:IPR018957); BEST Arabidopsis th…	BnaA09g03720D	XLOC_055483	1.09607	1.36451					AT5G27420.1	carbon/nitrogen insensitive 1
protein.degradation.ubiquitin.E3.RING	(at5g27420 : 493.0) Encodes CNI1 (Carbon/Nitrogen Insensitive1) (also named as ATL31), a RING type ubiquitin ligase that functions in the Carbon/Nitrogen response for growth phase transition in Arabidopsis seedlings.; carbon/nitrogen insensitive 1 (CNI1); CONTAINS InterPro DOMAIN/s: Zinc finger, RING-type (InterPro:IPR001841), Zinc finger, C3HC4 RING-type (InterPro:IPR018957); BEST Arabidopsis th…	BnaA02g31140D	XLOC_040456		1.64414					AT5G27420.1	carbon/nitrogen insensitive 1
protein.degradation.ubiquitin.E3.RING	(at5g25560 : 565.0) CHY-type/CTCHY-type/RING-type Zinc finger protein; FUNCTIONS IN: zinc ion binding; EXPRESSED IN: 24 plant structures; EXPRESSED DURING: 15 growth stages; CONTAINS InterPro DOMAIN/s: Zinc finger, CTCHY-type (InterPro:IPR017921), Zinc finger, CHY-type (InterPro:IPR008913), Zinc finger, RING-type (InterPro:IPR001841), Zinc finger, C3HC4 RING-type (InterPro:IPR018957); BEST Arabid…	BnaA02g31910D	XLOC_040328	1.55982					-1.20177	AT5G25560.1	CHY-type/CTCHY-type/RING-type Zinc finger protein
protein.degradation.ubiquitin.E3.RING	(at5g25560 : 550.0) CHY-type/CTCHY-type/RING-type Zinc finger protein; FUNCTIONS IN: zinc ion binding; EXPRESSED IN: 24 plant structures; EXPRESSED DURING: 15 growth stages; CONTAINS InterPro DOMAIN/s: Zinc finger, CTCHY-type (InterPro:IPR017921), Zinc finger, CHY-type (InterPro:IPR008913), Zinc finger, RING-type (InterPro:IPR001841), Zinc finger, C3HC4 RING-type (InterPro:IPR018957); BEST Arabid…	BnaC02g48590D	XLOC_093188	1.94144					-1.22066	AT5G25560.1	CHY-type/CTCHY-type/RING-type Zinc finger protein
protein.degradation.ubiquitin.E3.RING	(at1g67800 : 630.0) Copine (Calcium-dependent phospholipid-binding protein) family; FUNCTIONS IN: zinc ion binding; INVOLVED IN: N-terminal protein myristoylation; EXPRESSED IN: 19 plant structures; EXPRESSED DURING: 10 growth stages; CONTAINS InterPro DOMAIN/s: Zinc finger, RING-type (InterPro:IPR001841), Copine (InterPro:IPR010734), von Willebrand factor, type A (InterPro:IPR002035); BEST Arabi…	BnaAnng14100D	XLOC_094076		1.1657		1.17299	1.11072		AT1G67800.4	Copine (Calcium-dependent phospholipid-binding protein) family
protein.degradation.ubiquitin.E3.RING	(at1g56040 : 610.0) HEAT/U-box domain-containing protein; FUNCTIONS IN: ubiquitin-protein ligase activity, binding; INVOLVED IN: RNA metabolic process, protein ubiquitination; LOCATED IN: ubiquitin ligase complex; EXPRESSED IN: egg cell; CONTAINS InterPro DOMAIN/s: U box domain (InterPro:IPR003613), Armadillo-type fold (InterPro:IPR016024), MIF4G-like, type 3 (InterPro:IPR003890), MIF4-like, type…	BnaC06g11210D	XLOC_062329		1.03142	1.18747		1.08796	1.42858	AT1G56040.1	HEAT/U-box domain-containing protein
protein.degradation.ubiquitin.E3.RING	(at1g27910 : 1332.0) Encodes a protein containing a UND, a U-box, and an ARM domain. This protein has E3 ubiquitin ligase activity based on in vitro assays.; plant U-box 45 (PUB45); FUNCTIONS IN: ubiquitin-protein ligase activity; INVOLVED IN: protein ubiquitination; LOCATED IN: ubiquitin ligase complex; EXPRESSED IN: 18 plant structures; EXPRESSED DURING: 11 growth stages; CONTAINS InterPro DOMA…	BnaA08g18700D	XLOC_024187		-1.08942					AT1G27910.1	plant U-box 45
protein.degradation.ubiquitin.E3.RING	(at1g27910 : 1308.0) Encodes a protein containing a UND, a U-box, and an ARM domain. This protein has E3 ubiquitin ligase activity based on in vitro assays.; plant U-box 45 (PUB45); FUNCTIONS IN: ubiquitin-protein ligase activity; INVOLVED IN: protein ubiquitination; LOCATED IN: ubiquitin ligase complex; EXPRESSED IN: 18 plant structures; EXPRESSED DURING: 11 growth stages; CONTAINS InterPro DOMA…	BnaC03g58180D	XLOC_046988		-1.00172					AT1G27910.1	plant U-box 45
protein.degradation.ubiquitin.E3.RING	(at1g01680 : 343.0) plant U-box 54 (PUB54); FUNCTIONS IN: ubiquitin-protein ligase activity; INVOLVED IN: response to stress, protein ubiquitination; LOCATED IN: ubiquitin ligase complex; CONTAINS InterPro DOMAIN/s: UspA (InterPro:IPR006016), U box domain (InterPro:IPR003613); BEST Arabidopsis thaliana protein match is: RING/U-box superfamily protein (TAIR:AT1G01660.1); Has 2251 Blast hits to 212…	BnaA10g00310D	XLOC_023960		2.75898	2.69235	1.41186	1.87875	1.77377	AT1G01680.1	plant U-box 54
protein.degradation.ubiquitin.E3.RING	(at1g01680 : 353.0) plant U-box 54 (PUB54); FUNCTIONS IN: ubiquitin-protein ligase activity; INVOLVED IN: response to stress, protein ubiquitination; LOCATED IN: ubiquitin ligase complex; CONTAINS InterPro DOMAIN/s: UspA (InterPro:IPR006016), U box domain (InterPro:IPR003613); BEST Arabidopsis thaliana protein match is: RING/U-box superfamily protein (TAIR:AT1G01660.1); Has 2251 Blast hits to 212…	BnaA03g21260D	XLOC_029917	1.05353	2.4125	2.87817	1.36246	2.30588	1.63613	AT1G01680.1	plant U-box 54
protein.degradation.ubiquitin.E3.RING	(at1g01680 : 372.0) plant U-box 54 (PUB54); FUNCTIONS IN: ubiquitin-protein ligase activity; INVOLVED IN: response to stress, protein ubiquitination; LOCATED IN: ubiquitin ligase complex; CONTAINS InterPro DOMAIN/s: UspA (InterPro:IPR006016), U box domain (InterPro:IPR003613); BEST Arabidopsis thaliana protein match is: RING/U-box superfamily protein (TAIR:AT1G01660.1); Has 2251 Blast hits to 212…	BnaC05g00400D	XLOC_050654	1.61756	2.9777	3.43658	2.24474	3.25822	3.2107	AT1G01680.1	plant U-box 54
protein.degradation.ubiquitin.E3.RING	(at1g01680 : 353.0) plant U-box 54 (PUB54); FUNCTIONS IN: ubiquitin-protein ligase activity; INVOLVED IN: response to stress, protein ubiquitination; LOCATED IN: ubiquitin ligase complex; CONTAINS InterPro DOMAIN/s: UspA (InterPro:IPR006016), U box domain (InterPro:IPR003613); BEST Arabidopsis thaliana protein match is: RING/U-box superfamily protein (TAIR:AT1G01660.1); Has 2251 Blast hits to 212…	BnaA03g21260D	XLOC_016742	1.33511	3.16635	3.08978	2.09952	3.43701	2.89008	AT1G01680.1	plant U-box 54
protein.degradation.ubiquitin.E3.RING	(at3g12920 : 292.0) SBP (S-ribonuclease binding protein) family protein; FUNCTIONS IN: zinc ion binding; INVOLVED IN: biological_process unknown; LOCATED IN: nucleus; EXPRESSED IN: 24 plant structures; EXPRESSED DURING: 13 growth stages; CONTAINS InterPro DOMAIN/s: Zinc finger, RING-type (InterPro:IPR001841), S-ribonuclease binding protein, SBP1, pollen (InterPro:IPR017066); BEST Arabidopsis thal…	BnaC05g40060D	XLOC_059653	1.07375		2.01333		1.33986	1.88085	AT3G13310.1	Chaperone DnaJ-domain superfamily protein
protein.degradation.ubiquitin.E3.RING	(at5g22920 : 602.0) CHY-type/CTCHY-type/RING-type Zinc finger protein; FUNCTIONS IN: zinc ion binding; EXPRESSED IN: 25 plant structures; EXPRESSED DURING: 14 growth stages; CONTAINS InterPro DOMAIN/s: Zinc finger, CHY-type (InterPro:IPR008913), Zinc finger, CTCHY-type (InterPro:IPR017921), Zinc finger, RING-type (InterPro:IPR001841), Zinc finger, C3HC4 RING-type (InterPro:IPR018957); BEST Arabid…	BnaC03g11050D	XLOC_003377	1.72295			1.77419	2.07584	1.77926	AT5G22920.1	CHY-type/CTCHY-type/RING-type Zinc finger protein
protein.degradation.ubiquitin.E3.RING	(at5g22920 : 548.0) CHY-type/CTCHY-type/RING-type Zinc finger protein; FUNCTIONS IN: zinc ion binding; EXPRESSED IN: 25 plant structures; EXPRESSED DURING: 14 growth stages; CONTAINS InterPro DOMAIN/s: Zinc finger, CHY-type (InterPro:IPR008913), Zinc finger, CTCHY-type (InterPro:IPR017921), Zinc finger, RING-type (InterPro:IPR001841), Zinc finger, C3HC4 RING-type (InterPro:IPR018957); BEST Arabid…	BnaC09g36140D	XLOC_063250			2.73197	-1.48321	2.96918	5.52974	AT5G22920.1	CHY-type/CTCHY-type/RING-type Zinc finger protein
protein.degradation.ubiquitin.E3.RING	(at5g22920 : 578.0) CHY-type/CTCHY-type/RING-type Zinc finger protein; FUNCTIONS IN: zinc ion binding; EXPRESSED IN: 25 plant structures; EXPRESSED DURING: 14 growth stages; CONTAINS InterPro DOMAIN/s: Zinc finger, CHY-type (InterPro:IPR008913), Zinc finger, CTCHY-type (InterPro:IPR017921), Zinc finger, RING-type (InterPro:IPR001841), Zinc finger, C3HC4 RING-type (InterPro:IPR018957); BEST Arabid…	BnaA10g13660D	XLOC_088472			3.26617	-1.96409	3.18245	5.69107	AT5G22920.1	CHY-type/CTCHY-type/RING-type Zinc finger protein
protein.degradation.ubiquitin.E3.RING	(at5g22920 : 591.0) CHY-type/CTCHY-type/RING-type Zinc finger protein; FUNCTIONS IN: zinc ion binding; EXPRESSED IN: 25 plant structures; EXPRESSED DURING: 14 growth stages; CONTAINS InterPro DOMAIN/s: Zinc finger, CHY-type (InterPro:IPR008913), Zinc finger, CTCHY-type (InterPro:IPR017921), Zinc finger, RING-type (InterPro:IPR001841), Zinc finger, C3HC4 RING-type (InterPro:IPR018957); BEST Arabid…	BnaA03g08720D	XLOC_022643				1.19534			AT5G22920.1	CHY-type/CTCHY-type/RING-type Zinc finger protein
protein.degradation.ubiquitin.E3.RING	(at3g01650 : 685.0) RING domain ligase1 (RGLG1); FUNCTIONS IN: zinc ion binding; INVOLVED IN: N-terminal protein myristoylation, cytokinin metabolic process, auxin metabolic process; LOCATED IN: plasma membrane; EXPRESSED IN: 28 plant structures; EXPRESSED DURING: 15 growth stages; CONTAINS InterPro DOMAIN/s: Zinc finger, RING-type (InterPro:IPR001841), Copine (InterPro:IPR010734), von Willebrand…	BnaC05g48940D	XLOC_087096	1.12288		-1.15208			-1.01878	AT3G01650.1	RING domain ligase1
protein.degradation.ubiquitin.E3.RING	(at4g03510 : 318.0) RMA1 encodes a novel 28 kDa protein with a RING finger motif and a C-terminal membrane-anchoring domain that is involved in the secretory pathway. Has E3 ubiquitin ligase activity.; RING membrane-anchor 1 (RMA1); CONTAINS InterPro DOMAIN/s: Zinc finger, RING-type, conserved site (InterPro:IPR017907), Zinc finger, RING-type (InterPro:IPR001841), Zinc finger, C3HC4 RING-type (In…	BnaC09g00760D	XLOC_057894				1.50497			AT4G03510.2	RING membrane-anchor 1
protein.degradation.ubiquitin.E3.RING	(at4g27470 : 273.0) Encodes a RING finger E3 ubiquitin ligase.; RING membrane-anchor 3 (RMA3); CONTAINS InterPro DOMAIN/s: Zinc finger, RING-type, conserved site (InterPro:IPR017907), Zinc finger, RING-type (InterPro:IPR001841), Zinc finger, C3HC4 RING-type (InterPro:IPR018957); BEST Arabidopsis thaliana protein match is: RING membrane-anchor 1 (TAIR:AT4G03510.2); Has 2828 Blast hits to 2826 prot…	BnaC08g12500D	XLOC_031629			1.11595	-1.06395			AT4G27470.1	RING membrane-anchor 3
protein.degradation.ubiquitin.E3.RING	(at1g02610 : 270.0) RING/FYVE/PHD zinc finger superfamily protein; FUNCTIONS IN: zinc ion binding; CONTAINS InterPro DOMAIN/s: Protein of unknown function DUF3675 (InterPro:IPR022143), Zinc finger, C3HC4 RING-type (InterPro:IPR018957), Zinc finger, RING-CH-type (InterPro:IPR011016); BEST Arabidopsis thaliana protein match is: RING/FYVE/PHD zinc finger superfamily protein (TAIR:AT4G02075.1); Has 1…	BnaC05g01320D	XLOC_050777	2.22951			1.29016	1.10158		AT1G02610.1	RING/FYVE/PHD zinc finger superfamily protein
protein.degradation.ubiquitin.E3.RING	(at1g02610 : 268.0) RING/FYVE/PHD zinc finger superfamily protein; FUNCTIONS IN: zinc ion binding; CONTAINS InterPro DOMAIN/s: Protein of unknown function DUF3675 (InterPro:IPR022143), Zinc finger, C3HC4 RING-type (InterPro:IPR018957), Zinc finger, RING-CH-type (InterPro:IPR011016); BEST Arabidopsis thaliana protein match is: RING/FYVE/PHD zinc finger superfamily protein (TAIR:AT4G02075.1); Has 1…	BnaA10g01230D	XLOC_023763	1.35268						AT1G02610.1	RING/FYVE/PHD zinc finger superfamily protein
protein.degradation.ubiquitin.E3.RING	(at1g02610 : 308.0) RING/FYVE/PHD zinc finger superfamily protein; FUNCTIONS IN: zinc ion binding; CONTAINS InterPro DOMAIN/s: Protein of unknown function DUF3675 (InterPro:IPR022143), Zinc finger, C3HC4 RING-type (InterPro:IPR018957), Zinc finger, RING-CH-type (InterPro:IPR011016); BEST Arabidopsis thaliana protein match is: RING/FYVE/PHD zinc finger superfamily protein (TAIR:AT4G02075.1); Has 1…	BnaA08g27180D	XLOC_051042	1.82454						AT1G02610.1	RING/FYVE/PHD zinc finger superfamily protein
protein.degradation.ubiquitin.E3.RING	(at2g01275 : 450.0) RING/FYVE/PHD zinc finger superfamily protein; FUNCTIONS IN: zinc ion binding; CONTAINS InterPro DOMAIN/s: Protein of unknown function DUF3675 (InterPro:IPR022143), Zinc finger, C3HC4 RING-type (InterPro:IPR018957), Zinc finger, RING-CH-type (InterPro:IPR011016); BEST Arabidopsis thaliana protein match is: RING/FYVE/PHD zinc finger superfamily protein (TAIR:AT5G38070.1); Has 3…	BnaC02g33870D	XLOC_074435					-1.65526	-2.80627	AT2G01275.2	RING/FYVE/PHD zinc finger superfamily protein
protein.degradation.ubiquitin.E3.RING	(at1g63840 : 228.0) RING/U-box superfamily protein; FUNCTIONS IN: zinc ion binding; INVOLVED IN: response to abscisic acid stimulus; LOCATED IN: endomembrane system; EXPRESSED IN: 22 plant structures; EXPRESSED DURING: 13 growth stages; CONTAINS InterPro DOMAIN/s: Zinc finger, RING-type (InterPro:IPR001841), Zinc finger, C3HC4 RING-type (InterPro:IPR018957); BEST Arabidopsis thaliana protein matc…	BnaC09g12690D	XLOC_043384				-1.06397		-1.85322	AT1G63840.1	RING/U-box superfamily protein
protein.degradation.ubiquitin.E3.RING	(at1g63840 : 243.0) RING/U-box superfamily protein; FUNCTIONS IN: zinc ion binding; INVOLVED IN: response to abscisic acid stimulus; LOCATED IN: endomembrane system; EXPRESSED IN: 22 plant structures; EXPRESSED DURING: 13 growth stages; CONTAINS InterPro DOMAIN/s: Zinc finger, RING-type (InterPro:IPR001841), Zinc finger, C3HC4 RING-type (InterPro:IPR018957); BEST Arabidopsis thaliana protein matc…	BnaA09g11240D	XLOC_071307	1.07326					-1.8663	AT1G63840.1	RING/U-box superfamily protein
protein.degradation.ubiquitin.E3.RING	(at1g63840 : 206.0) RING/U-box superfamily protein; FUNCTIONS IN: zinc ion binding; INVOLVED IN: response to abscisic acid stimulus; LOCATED IN: endomembrane system; EXPRESSED IN: 22 plant structures; EXPRESSED DURING: 13 growth stages; CONTAINS InterPro DOMAIN/s: Zinc finger, RING-type (InterPro:IPR001841), Zinc finger, C3HC4 RING-type (InterPro:IPR018957); BEST Arabidopsis thaliana protein matc…	BnaA09g11710D	XLOC_075332	1.58734					-1.52842	AT1G63840.1	RING/U-box superfamily protein
protein.degradation.ubiquitin.E3.RING	(at1g72220 : 444.0) RING/U-box superfamily protein; FUNCTIONS IN: zinc ion binding; EXPRESSED IN: inflorescence meristem, root, flower; EXPRESSED DURING: 4 anthesis, petal differentiation and expansion stage; CONTAINS InterPro DOMAIN/s: Zinc finger, RING-type (InterPro:IPR001841), Zinc finger, C3HC4 RING-type (InterPro:IPR018957); BEST Arabidopsis thaliana protein match is: RING/U-box superfamily…	BnaA02g35620D	XLOC_100528	1.01463						AT1G72220.1	RING/U-box superfamily protein
protein.degradation.ubiquitin.E3.RING	(at1g72220 : 440.0) RING/U-box superfamily protein; FUNCTIONS IN: zinc ion binding; EXPRESSED IN: inflorescence meristem, root, flower; EXPRESSED DURING: 4 anthesis, petal differentiation and expansion stage; CONTAINS InterPro DOMAIN/s: Zinc finger, RING-type (InterPro:IPR001841), Zinc finger, C3HC4 RING-type (InterPro:IPR018957); BEST Arabidopsis thaliana protein match is: RING/U-box superfamily…	BnaC02g21220D	XLOC_015533	1.30227						AT1G72220.1	RING/U-box superfamily protein
protein.degradation.ubiquitin.E3.RING	(at1g74370 : 140.0) RING/U-box superfamily protein; FUNCTIONS IN: zinc ion binding; EXPRESSED IN: 22 plant structures; EXPRESSED DURING: 13 growth stages; CONTAINS InterPro DOMAIN/s: Zinc finger, RING-type, conserved site (InterPro:IPR017907), Zinc finger, RING-type (InterPro:IPR001841); BEST Arabidopsis thaliana protein match is: RING/U-box superfamily protein (TAIR:AT3G29270.2); Has 323 Blast h…	BnaC04g40030D	XLOC_010323	1.00594						AT1G74370.1	RING/U-box superfamily protein
protein.degradation.ubiquitin.E3.RING	(at2g25410 : 508.0) RING/U-box superfamily protein; FUNCTIONS IN: zinc ion binding; INVOLVED IN: biological_process unknown; LOCATED IN: endomembrane system; CONTAINS InterPro DOMAIN/s: Zinc finger, RING-type (InterPro:IPR001841); BEST Arabidopsis thaliana protein match is: RING/U-box superfamily protein (TAIR:AT2G46495.1); Has 9108 Blast hits to 9082 proteins in 297 species: Archae - 0; Bacteria…	BnaC08g31650D	XLOC_004506	1.16844						AT2G25410.1	RING/U-box superfamily protein
protein.degradation.ubiquitin.E3.RING	(at2g34000 : 247.0) RING/U-box superfamily protein; FUNCTIONS IN: zinc ion binding; LOCATED IN: endomembrane system; CONTAINS InterPro DOMAIN/s: Zinc finger, RING-type (InterPro:IPR001841), Zinc finger, C3HC4 RING-type (InterPro:IPR018957); BEST Arabidopsis thaliana protein match is: RING/U-box superfamily protein (TAIR:AT3G05200.1); Has 5929 Blast hits to 5917 proteins in 252 species: Archae - 0…	BnaCnng73870D	XLOC_108475	1.00157						AT2G34000.1	RING/U-box superfamily protein
protein.degradation.ubiquitin.E3.RING	(at2g34000 : 249.0) RING/U-box superfamily protein; FUNCTIONS IN: zinc ion binding; LOCATED IN: endomembrane system; CONTAINS InterPro DOMAIN/s: Zinc finger, RING-type (InterPro:IPR001841), Zinc finger, C3HC4 RING-type (InterPro:IPR018957); BEST Arabidopsis thaliana protein match is: RING/U-box superfamily protein (TAIR:AT3G05200.1); Has 5929 Blast hits to 5917 proteins in 252 species: Archae - 0…	BnaCnng05090D	XLOC_064306	1.29549						AT2G34000.1	RING/U-box superfamily protein
protein.degradation.ubiquitin.E3.RING	(at2g35910 : 202.0) RING/U-box superfamily protein; FUNCTIONS IN: zinc ion binding; CONTAINS InterPro DOMAIN/s: Zinc finger, RING-type (InterPro:IPR001841), Zinc finger, C3HC4 RING-type (InterPro:IPR018957); BEST Arabidopsis thaliana protein match is: RING/U-box superfamily protein (TAIR:AT5G06490.1); Has 8225 Blast hits to 8203 proteins in 288 species: Archae - 0; Bacteria - 0; Metazoa - 1997; F…	BnaC04g09280D	XLOC_017803					1.01527		AT2G35910.1	RING/U-box superfamily protein
protein.degradation.ubiquitin.E3.RING	(at2g35910 : 216.0) RING/U-box superfamily protein; FUNCTIONS IN: zinc ion binding; CONTAINS InterPro DOMAIN/s: Zinc finger, RING-type (InterPro:IPR001841), Zinc finger, C3HC4 RING-type (InterPro:IPR018957); BEST Arabidopsis thaliana protein match is: RING/U-box superfamily protein (TAIR:AT5G06490.1); Has 8225 Blast hits to 8203 proteins in 288 species: Archae - 0; Bacteria - 0; Metazoa - 1997; F…	BnaA03g16400D	XLOC_018129	2.23999				1.07699		AT2G35910.1	RING/U-box superfamily protein
protein.degradation.ubiquitin.E3.RING	(at2g35910 : 236.0) RING/U-box superfamily protein; FUNCTIONS IN: zinc ion binding; CONTAINS InterPro DOMAIN/s: Zinc finger, RING-type (InterPro:IPR001841), Zinc finger, C3HC4 RING-type (InterPro:IPR018957); BEST Arabidopsis thaliana protein match is: RING/U-box superfamily protein (TAIR:AT5G06490.1); Has 8225 Blast hits to 8203 proteins in 288 species: Archae - 0; Bacteria - 0; Metazoa - 1997; F…	BnaC03g19750D	XLOC_012987	1.08408						AT2G35910.1	RING/U-box superfamily protein
protein.degradation.ubiquitin.E3.RING	(at2g42360 : 268.0) RING/U-box superfamily protein; CONTAINS InterPro DOMAIN/s: Zinc finger, RING-type (InterPro:IPR001841), Zinc finger, C3HC4 RING-type (InterPro:IPR018957); BEST Arabidopsis thaliana protein match is: RING/U-box superfamily protein (TAIR:AT2G42350.1); Has 8862 Blast hits to 8837 proteins in 292 species: Archae - 0; Bacteria - 0; Metazoa - 2202; Fungi - 673; Plants - 4781; Virus…	BnaC04g52810D	XLOC_107428		1.19264					AT2G42360.1	RING/U-box superfamily protein
protein.degradation.ubiquitin.E3.RING	(at2g46494 : 275.0) RING/U-box superfamily protein; FUNCTIONS IN: zinc ion binding; LOCATED IN: endomembrane system; CONTAINS InterPro DOMAIN/s: Zinc finger, RING-type (InterPro:IPR001841), Zinc finger, C3HC4 RING-type (InterPro:IPR018957); BEST Arabidopsis thaliana protein match is: RING/U-box superfamily protein (TAIR:AT2G46495.1). & (reliability: 550.0) & (original description: assembled CDS)	BnaA04g29710D	XLOC_101515	1.45182						AT2G46494.1	RING/U-box superfamily protein
protein.degradation.ubiquitin.E3.RING	(at3g10910 : 223.0) RING/U-box superfamily protein; FUNCTIONS IN: zinc ion binding; CONTAINS InterPro DOMAIN/s: Zinc finger, RING-type (InterPro:IPR001841), Zinc finger, C3HC4 RING-type (InterPro:IPR018957); BEST Arabidopsis thaliana protein match is: RING/U-box superfamily protein (TAIR:AT5G05280.1); Has 8963 Blast hits to 8935 proteins in 281 species: Archae - 0; Bacteria - 6; Metazoa - 2174; F…	BnaA01g31370D	XLOC_073293	1.05324		-1.25371			-1.94104	AT3G10910.1	RING/U-box superfamily protein
protein.degradation.ubiquitin.E3.RING	(at3g47160 : 465.0) RING/U-box superfamily protein; FUNCTIONS IN: zinc ion binding; EXPRESSED IN: 23 plant structures; EXPRESSED DURING: 13 growth stages; CONTAINS InterPro DOMAIN/s: Zinc finger, RING-type, conserved site (InterPro:IPR017907), Zinc finger, RING-type (InterPro:IPR001841); BEST Arabidopsis thaliana protein match is: RING/U-box superfamily protein (TAIR:AT5G58787.1). & (reliability:…	BnaA06g17530D	XLOC_033410	1.22134				1.04514	1.86231	AT3G47160.1	RING/U-box superfamily protein
protein.degradation.ubiquitin.E3.RING	(at3g47160 : 481.0) RING/U-box superfamily protein; FUNCTIONS IN: zinc ion binding; EXPRESSED IN: 23 plant structures; EXPRESSED DURING: 13 growth stages; CONTAINS InterPro DOMAIN/s: Zinc finger, RING-type, conserved site (InterPro:IPR017907), Zinc finger, RING-type (InterPro:IPR001841); BEST Arabidopsis thaliana protein match is: RING/U-box superfamily protein (TAIR:AT5G58787.1). & (reliability:…	BnaC03g56460D	XLOC_019776	1.10854				1.20905	1.36035	AT3G47160.1	RING/U-box superfamily protein
protein.degradation.ubiquitin.E3.RING	(at3g47160 : 393.0) RING/U-box superfamily protein; FUNCTIONS IN: zinc ion binding; EXPRESSED IN: 23 plant structures; EXPRESSED DURING: 13 growth stages; CONTAINS InterPro DOMAIN/s: Zinc finger, RING-type, conserved site (InterPro:IPR017907), Zinc finger, RING-type (InterPro:IPR001841); BEST Arabidopsis thaliana protein match is: RING/U-box superfamily protein (TAIR:AT5G58787.1). & (reliability:…	BnaAnng17320D	XLOC_097200	1.07149		1.58821	-1.24815		2.54367	AT3G47160.1	RING/U-box superfamily protein
protein.degradation.ubiquitin.E3.RING	(at3g61390 : 358.0) RING/U-box superfamily protein; FUNCTIONS IN: ubiquitin-protein ligase activity; INVOLVED IN: protein ubiquitination; LOCATED IN: ubiquitin ligase complex; EXPRESSED IN: 17 plant structures; EXPRESSED DURING: 11 growth stages; CONTAINS InterPro DOMAIN/s: U box domain (InterPro:IPR003613); BEST Arabidopsis thaliana protein match is: U-box domain-containing protein (TAIR:AT2G459…	BnaCnng20960D	XLOC_089791		1.33032	2.54986		1.50364		AT3G61390.2	RING/U-box superfamily protein
protein.degradation.ubiquitin.E3.RING	(at3g61390 : 569.0) RING/U-box superfamily protein; FUNCTIONS IN: ubiquitin-protein ligase activity; INVOLVED IN: protein ubiquitination; LOCATED IN: ubiquitin ligase complex; EXPRESSED IN: 17 plant structures; EXPRESSED DURING: 11 growth stages; CONTAINS InterPro DOMAIN/s: U box domain (InterPro:IPR003613); BEST Arabidopsis thaliana protein match is: U-box domain-containing protein (TAIR:AT2G459…	BnaA09g39140D	XLOC_086967	1.07416			1.35251			AT3G61390.2	RING/U-box superfamily protein
protein.degradation.ubiquitin.E3.RING	(at3g61390 : 569.0) RING/U-box superfamily protein; FUNCTIONS IN: ubiquitin-protein ligase activity; INVOLVED IN: protein ubiquitination; LOCATED IN: ubiquitin ligase complex; EXPRESSED IN: 17 plant structures; EXPRESSED DURING: 11 growth stages; CONTAINS InterPro DOMAIN/s: U box domain (InterPro:IPR003613); BEST Arabidopsis thaliana protein match is: U-box domain-containing protein (TAIR:AT2G459…	BnaA09g39140D	XLOC_004779	1.18664	1.01188		1.55544			AT3G61390.2	RING/U-box superfamily protein
protein.degradation.ubiquitin.E3.RING	(at4g09100 : 200.0) RING/U-box superfamily protein; FUNCTIONS IN: zinc ion binding; LOCATED IN: endomembrane system; EXPRESSED IN: stem, root; CONTAINS InterPro DOMAIN/s: Zinc finger, RING-type (InterPro:IPR001841), Zinc finger, C3HC4 RING-type (InterPro:IPR018957); BEST Arabidopsis thaliana protein match is: RING/U-box superfamily protein (TAIR:AT2G35000.1); Has 9246 Blast hits to 9221 proteins …	BnaA09g23000D	XLOC_086005	1.21645						AT4G09100.1	RING/U-box superfamily protein
protein.degradation.ubiquitin.E3.RING	(at3g16720 : 213.0) RING-H2 protein induced after exposure to chitin or inactivated crude cellulase preparations.; TOXICOS EN LEVADURA 2 (ATL2); FUNCTIONS IN: zinc ion binding; INVOLVED IN: response to chitin, defense response; EXPRESSED IN: 22 plant structures; EXPRESSED DURING: 13 growth stages; CONTAINS InterPro DOMAIN/s: Zinc finger, RING-type (InterPro:IPR001841), Zinc finger, C3HC4 RING-typ…	BnaC08g47750D	XLOC_095136	1.35839						AT4G15975.1	RING/U-box superfamily protein
protein.degradation.ubiquitin.E3.RING	(at4g23450 : 176.0) RING/U-box superfamily protein; FUNCTIONS IN: zinc ion binding; EXPRESSED IN: 9 plant structures; EXPRESSED DURING: LP.04 four leaves visible, 4 anthesis, petal differentiation and expansion stage; CONTAINS InterPro DOMAIN/s: Zinc finger, RING-type (InterPro:IPR001841), Zinc finger, C3HC4 RING-type (InterPro:IPR018957); BEST Arabidopsis thaliana protein match is: RING/U-box su…	BnaC07g38220D	XLOC_028328					1.09488		AT4G23450.3	RING/U-box superfamily protein
protein.degradation.ubiquitin.E3.RING	(at4g23450 : 220.0) RING/U-box superfamily protein; FUNCTIONS IN: zinc ion binding; EXPRESSED IN: 9 plant structures; EXPRESSED DURING: LP.04 four leaves visible, 4 anthesis, petal differentiation and expansion stage; CONTAINS InterPro DOMAIN/s: Zinc finger, RING-type (InterPro:IPR001841), Zinc finger, C3HC4 RING-type (InterPro:IPR018957); BEST Arabidopsis thaliana protein match is: RING/U-box su…	BnaA01g13060D	XLOC_081711	1.02318						AT4G23450.3	RING/U-box superfamily protein
protein.degradation.ubiquitin.E3.RING	(at4g23450 : 216.0) RING/U-box superfamily protein; FUNCTIONS IN: zinc ion binding; EXPRESSED IN: 9 plant structures; EXPRESSED DURING: LP.04 four leaves visible, 4 anthesis, petal differentiation and expansion stage; CONTAINS InterPro DOMAIN/s: Zinc finger, RING-type (InterPro:IPR001841), Zinc finger, C3HC4 RING-type (InterPro:IPR018957); BEST Arabidopsis thaliana protein match is: RING/U-box su…	BnaC01g15010D	XLOC_046096	1.30874						AT4G23450.3	RING/U-box superfamily protein
protein.degradation.ubiquitin.E3.RING	(at4g35840 : 428.0) RING/U-box superfamily protein; FUNCTIONS IN: zinc ion binding; CONTAINS InterPro DOMAIN/s: Zinc finger, RING-type (InterPro:IPR001841); BEST Arabidopsis thaliana protein match is: NEP-interacting protein 2 (TAIR:AT2G17730.1); Has 8964 Blast hits to 8940 proteins in 268 species: Archae - 0; Bacteria - 2; Metazoa - 2132; Fungi - 649; Plants - 5031; Viruses - 28; Other Eukaryote…	BnaAnng08260D	XLOC_084870	1.15292		2.94272		1.22576	4.30355	AT4G35840.1	RING/U-box superfamily protein
protein.degradation.ubiquitin.E3.RING	(at4g35840 : 399.0) RING/U-box superfamily protein; FUNCTIONS IN: zinc ion binding; CONTAINS InterPro DOMAIN/s: Zinc finger, RING-type (InterPro:IPR001841); BEST Arabidopsis thaliana protein match is: NEP-interacting protein 2 (TAIR:AT2G17730.1); Has 8964 Blast hits to 8940 proteins in 268 species: Archae - 0; Bacteria - 2; Metazoa - 2132; Fungi - 649; Plants - 5031; Viruses - 28; Other Eukaryote…	BnaC07g45800D	XLOC_005240	1.58826		1.39842			1.75652	AT4G35840.1	RING/U-box superfamily protein
protein.degradation.ubiquitin.E3.RING	(at4g40070 : 401.0) RING/U-box superfamily protein; FUNCTIONS IN: zinc ion binding; EXPRESSED IN: 9 plant structures; EXPRESSED DURING: 4 anthesis, petal differentiation and expansion stage; CONTAINS InterPro DOMAIN/s: Zinc finger, RING-type (InterPro:IPR001841), Zinc finger, C3HC4 RING-type (InterPro:IPR018957); BEST Arabidopsis thaliana protein match is: RING/U-box superfamily protein (TAIR:AT3…	BnaA08g16070D	XLOC_024154	1.36111						AT4G40070.1	RING/U-box superfamily protein
protein.degradation.ubiquitin.E3.RING	(at4g40070 : 372.0) RING/U-box superfamily protein; FUNCTIONS IN: zinc ion binding; EXPRESSED IN: 9 plant structures; EXPRESSED DURING: 4 anthesis, petal differentiation and expansion stage; CONTAINS InterPro DOMAIN/s: Zinc finger, RING-type (InterPro:IPR001841), Zinc finger, C3HC4 RING-type (InterPro:IPR018957); BEST Arabidopsis thaliana protein match is: RING/U-box superfamily protein (TAIR:AT3…	BnaC03g60870D	XLOC_076695	1.38738					1.16542	AT4G40070.1	RING/U-box superfamily protein
protein.degradation.ubiquitin.E3.RING	(at5g18760 : 501.0) RING/U-box superfamily protein; FUNCTIONS IN: zinc ion binding; INVOLVED IN: biological_process unknown; LOCATED IN: chloroplast; EXPRESSED IN: 23 plant structures; EXPRESSED DURING: 13 growth stages; CONTAINS InterPro DOMAIN/s: Zinc finger, C3HC4 RING-type (InterPro:IPR018957), Zinc finger, RING-CH-type (InterPro:IPR011016); BEST Arabidopsis thaliana protein match is: RING/U-…	BnaAnng08520D	XLOC_085060	1.00466						AT5G18760.1	RING/U-box superfamily protein
protein.degradation.ubiquitin.E3.RING	(at5g38895 : 85.1) RING/U-box superfamily protein; FUNCTIONS IN: zinc ion binding; INVOLVED IN: response to chitin; EXPRESSED IN: 24 plant structures; EXPRESSED DURING: 15 growth stages; CONTAINS InterPro DOMAIN/s: Zinc finger, RING-type (InterPro:IPR001841), Zinc finger, C3HC4 RING-type (InterPro:IPR018957); BEST Arabidopsis thaliana protein match is: RING/U-box superfamily protein (TAIR:AT5G157…	BnaC06g25510D	XLOC_042406	1.81						AT5G38895.1	RING/U-box superfamily protein
protein.degradation.ubiquitin.E3.RING	(at5g38895 : 85.1) RING/U-box superfamily protein; FUNCTIONS IN: zinc ion binding; INVOLVED IN: response to chitin; EXPRESSED IN: 24 plant structures; EXPRESSED DURING: 15 growth stages; CONTAINS InterPro DOMAIN/s: Zinc finger, RING-type (InterPro:IPR001841), Zinc finger, C3HC4 RING-type (InterPro:IPR018957); BEST Arabidopsis thaliana protein match is: RING/U-box superfamily protein (TAIR:AT5G157…	BnaC06g25510D	XLOC_039030	1.87104						AT5G38895.1	RING/U-box superfamily protein
protein.degradation.ubiquitin.E3.RING	(at5g01880 : 219.0) RING/U-box superfamily protein; FUNCTIONS IN: zinc ion binding; EXPRESSED IN: 10 plant structures; EXPRESSED DURING: LP.04 four leaves visible, 4 anthesis, C globular stage, petal differentiation and expansion stage; CONTAINS InterPro DOMAIN/s: Zinc finger, RING-type (InterPro:IPR001841), Zinc finger, C3HC4 RING-type (InterPro:IPR018957); BEST Arabidopsis thaliana protein matc…	BnaAnng00050D	XLOC_039777	1.42652						AT5G01880.1	RING/U-box superfamily protein
protein.degradation.ubiquitin.E3.RING	(at1g14200 : 185.0) RING/U-box superfamily protein; FUNCTIONS IN: zinc ion binding; EXPRESSED IN: 20 plant structures; EXPRESSED DURING: 12 growth stages; CONTAINS InterPro DOMAIN/s: Zinc finger, RING-type (InterPro:IPR001841), Zinc finger, C3HC4 RING-type (InterPro:IPR018957); BEST Arabidopsis thaliana protein match is: RING/U-box superfamily protein (TAIR:AT1G26800.1); Has 10250 Blast hits to 1…	BnaA06g09010D	XLOC_087141	1.19731		1.16069		1.28355		AT1G14200.1	RING/U-box superfamily protein
protein.degradation.ubiquitin.E3.RING	(at1g14200 : 190.0) RING/U-box superfamily protein; FUNCTIONS IN: zinc ion binding; EXPRESSED IN: 20 plant structures; EXPRESSED DURING: 12 growth stages; CONTAINS InterPro DOMAIN/s: Zinc finger, RING-type (InterPro:IPR001841), Zinc finger, C3HC4 RING-type (InterPro:IPR018957); BEST Arabidopsis thaliana protein match is: RING/U-box superfamily protein (TAIR:AT1G26800.1); Has 10250 Blast hits to 1…	BnaC05g10460D	XLOC_076539			1.1137	-1.21816	1.14848	1.25697	AT1G14200.1	RING/U-box superfamily protein
protein.degradation.ubiquitin.E3.RING	(at1g04360 : 89.0) RING/U-box superfamily protein; FUNCTIONS IN: zinc ion binding; EXPRESSED IN: hypocotyl, root; CONTAINS InterPro DOMAIN/s: Zinc finger, RING-type (InterPro:IPR001841), Zinc finger, C3HC4 RING-type (InterPro:IPR018957); BEST Arabidopsis thaliana protein match is: RING/U-box superfamily protein (TAIR:AT5G43420.1); Has 9268 Blast hits to 9239 proteins in 300 species: Archae - 0; B…	BnaC05g02460D	XLOC_053944					-1.0593		AT1G04360.1	RING/U-box superfamily protein
protein.degradation.ubiquitin.E3.RING	(at1g01660 : 923.0) RING/U-box superfamily protein; FUNCTIONS IN: ubiquitin-protein ligase activity; INVOLVED IN: protein ubiquitination; LOCATED IN: ubiquitin ligase complex; CONTAINS InterPro DOMAIN/s: U box domain (InterPro:IPR003613); BEST Arabidopsis thaliana protein match is: U-box domain-containing protein kinase family protein (TAIR:AT2G45910.1); Has 73160 Blast hits to 42540 proteins in …	BnaC05g00410D	XLOC_049565		1.2459					AT1G01670.1	RING/U-box superfamily protein
protein.degradation.ubiquitin.E3.RING	(at1g05880 : 422.0) ARIADNE 12 (ARI12); FUNCTIONS IN: zinc ion binding; INVOLVED IN: biological_process unknown; EXPRESSED IN: stem, root; CONTAINS InterPro DOMAIN/s: Zinc finger, C6HC-type (InterPro:IPR002867); BEST Arabidopsis thaliana protein match is: IBR domain-containing protein (TAIR:AT2G31510.1). & (reliability: 844.0) & (original description: assembled CDS)	BnaA10g03910D	XLOC_085619		1.50626		1.21137			AT1G05880.2	RING/U-box superfamily protein
protein.degradation.ubiquitin.E3.RING	(at1g05880 : 432.0) ARIADNE 12 (ARI12); FUNCTIONS IN: zinc ion binding; INVOLVED IN: biological_process unknown; EXPRESSED IN: stem, root; CONTAINS InterPro DOMAIN/s: Zinc finger, C6HC-type (InterPro:IPR002867); BEST Arabidopsis thaliana protein match is: IBR domain-containing protein (TAIR:AT2G31510.1). & (reliability: 864.0) & (original description: assembled CDS)	BnaC05g04020D	XLOC_045256		1.06804		1.35148			AT1G05880.2	RING/U-box superfamily protein
protein.degradation.ubiquitin.E3.RING	(at1g20823 : 207.0) RING/U-box superfamily protein; FUNCTIONS IN: zinc ion binding; INVOLVED IN: response to chitin; EXPRESSED IN: 22 plant structures; EXPRESSED DURING: 13 growth stages; CONTAINS InterPro DOMAIN/s: Zinc finger, RING-type (InterPro:IPR001841), Zinc finger, C3HC4 RING-type (InterPro:IPR018957); BEST Arabidopsis thaliana protein match is: RING/U-box superfamily protein (TAIR:AT1G76…	BnaC05g16040D	XLOC_068115			-1.64617		-1.56574	-3.94577	AT1G20823.1	RING/U-box superfamily protein
protein.degradation.ubiquitin.E3.RING	(at1g20823 : 253.0) RING/U-box superfamily protein; FUNCTIONS IN: zinc ion binding; INVOLVED IN: response to chitin; EXPRESSED IN: 22 plant structures; EXPRESSED DURING: 13 growth stages; CONTAINS InterPro DOMAIN/s: Zinc finger, RING-type (InterPro:IPR001841), Zinc finger, C3HC4 RING-type (InterPro:IPR018957); BEST Arabidopsis thaliana protein match is: RING/U-box superfamily protein (TAIR:AT1G76…	BnaA08g21620D	XLOC_030989				-1.27945	-1.04989	-1.54361	AT1G20823.1	RING/U-box superfamily protein
protein.degradation.ubiquitin.E3.RING	(at1g20823 : 230.0) RING/U-box superfamily protein; FUNCTIONS IN: zinc ion binding; INVOLVED IN: response to chitin; EXPRESSED IN: 22 plant structures; EXPRESSED DURING: 13 growth stages; CONTAINS InterPro DOMAIN/s: Zinc finger, RING-type (InterPro:IPR001841), Zinc finger, C3HC4 RING-type (InterPro:IPR018957); BEST Arabidopsis thaliana protein match is: RING/U-box superfamily protein (TAIR:AT1G76…	BnaC08g19480D	XLOC_070484				-1.41833		-1.48938	AT1G20823.1	RING/U-box superfamily protein
protein.degradation.ubiquitin.E3.RING	(at1g20823 : 197.0) RING/U-box superfamily protein; FUNCTIONS IN: zinc ion binding; INVOLVED IN: response to chitin; EXPRESSED IN: 22 plant structures; EXPRESSED DURING: 13 growth stages; CONTAINS InterPro DOMAIN/s: Zinc finger, RING-type (InterPro:IPR001841), Zinc finger, C3HC4 RING-type (InterPro:IPR018957); BEST Arabidopsis thaliana protein match is: RING/U-box superfamily protein (TAIR:AT1G76…	BnaC07g15130D	XLOC_068559		1.01242				-1.56544	AT1G20823.1	RING/U-box superfamily protein
protein.degradation.ubiquitin.E3.RING	(at1g53820 : 340.0) RING/U-box superfamily protein; FUNCTIONS IN: zinc ion binding; CONTAINS InterPro DOMAIN/s: Zinc finger, RING-type (InterPro:IPR001841), Zinc finger, C3HC4 RING-type (InterPro:IPR018957); BEST Arabidopsis thaliana protein match is: RING/U-box superfamily protein (TAIR:AT1G72310.1); Has 9301 Blast hits to 9282 proteins in 297 species: Archae - 0; Bacteria - 0; Metazoa - 2391; F…	BnaC06g10340D	XLOC_067234		1.60455			1.36645		AT1G53820.1	RING/U-box superfamily protein
protein.degradation.ubiquitin.E3.RING	(at1g24440 : 484.0) RING/U-box superfamily protein; FUNCTIONS IN: zinc ion binding; EXPRESSED IN: 24 plant structures; EXPRESSED DURING: 15 growth stages; CONTAINS InterPro DOMAIN/s: Zinc finger, RING-type, conserved site (InterPro:IPR017907), Zinc finger, RING-type (InterPro:IPR001841); BEST Arabidopsis thaliana protein match is: RING/U-box superfamily protein (TAIR:AT1G13195.1); Has 869 Blast h…	BnaA08g19080D	XLOC_073123				1.09777			AT1G24440.1	RING/U-box superfamily protein
protein.degradation.ubiquitin.E3.RING	(at1g24440 : 483.0) RING/U-box superfamily protein; FUNCTIONS IN: zinc ion binding; EXPRESSED IN: 24 plant structures; EXPRESSED DURING: 15 growth stages; CONTAINS InterPro DOMAIN/s: Zinc finger, RING-type, conserved site (InterPro:IPR017907), Zinc finger, RING-type (InterPro:IPR001841); BEST Arabidopsis thaliana protein match is: RING/U-box superfamily protein (TAIR:AT1G13195.1); Has 869 Blast h…	BnaC03g75840D	XLOC_093140				1.38901			AT1G24440.1	RING/U-box superfamily protein
protein.degradation.ubiquitin.E3.RING	(at1g49230 : 235.0) RING/U-box superfamily protein; FUNCTIONS IN: zinc ion binding; EXPRESSED IN: 17 plant structures; EXPRESSED DURING: 11 growth stages; CONTAINS InterPro DOMAIN/s: Zinc finger, RING-type (InterPro:IPR001841), Zinc finger, C3HC4 RING-type (InterPro:IPR018957); BEST Arabidopsis thaliana protein match is: RING/U-box superfamily protein (TAIR:AT1G49200.1); Has 9168 Blast hits to 91…	BnaA05g21370D	XLOC_026216	-1.18402					-1.4101	AT1G49230.1	RING/U-box superfamily protein
protein.degradation.ubiquitin.E3.RING	(at1g49230 : 306.0) RING/U-box superfamily protein; FUNCTIONS IN: zinc ion binding; EXPRESSED IN: 17 plant structures; EXPRESSED DURING: 11 growth stages; CONTAINS InterPro DOMAIN/s: Zinc finger, RING-type (InterPro:IPR001841), Zinc finger, C3HC4 RING-type (InterPro:IPR018957); BEST Arabidopsis thaliana protein match is: RING/U-box superfamily protein (TAIR:AT1G49200.1); Has 9168 Blast hits to 91…	BnaA06g03240D	XLOC_086885	1.59845		1.3322			1.77965	AT1G49230.1	RING/U-box superfamily protein
protein.degradation.ubiquitin.E3.RING	(at4g10150 : 308.0) RING/U-box superfamily protein; FUNCTIONS IN: zinc ion binding; CONTAINS InterPro DOMAIN/s: Zinc finger, RING-type (InterPro:IPR001841), Zinc finger, C3HC4 RING-type (InterPro:IPR018957); BEST Arabidopsis thaliana protein match is: RING/U-box superfamily protein (TAIR:AT4G10160.1); Has 9409 Blast hits to 9387 proteins in 290 species: Archae - 0; Bacteria - 6; Metazoa - 2329; F…	BnaA02g23440D	XLOC_078506					-1.48812	-1.25883	AT4G10150.1	RING/U-box superfamily protein
protein.degradation.ubiquitin.E3.RING	(at5g05280 : 244.0) RING/U-box superfamily protein; FUNCTIONS IN: zinc ion binding; CONTAINS InterPro DOMAIN/s: Zinc finger, RING-type (InterPro:IPR001841), Zinc finger, C3HC4 RING-type (InterPro:IPR018957); BEST Arabidopsis thaliana protein match is: RING/U-box superfamily protein (TAIR:AT3G10910.1); Has 1807 Blast hits to 1807 proteins in 277 species: Archae - 0; Bacteria - 0; Metazoa - 736; Fu…	BnaA10g25110D	XLOC_002444			1.4251	-1.04661		2.06195	AT5G05280.1	RING/U-box superfamily protein
protein.degradation.ubiquitin.E3.RING	(at5g10380 : 212.0) Encodes a RING finger domain protein with E3 ligase activity that is localized to the lipid rafts of the plasma membrane. Expression is increased in response to fungal pathogen. May be involved in regulation of programmed cell death by facilitating degredation of regulation of PDC activators.; RING1; CONTAINS InterPro DOMAIN/s: Zinc finger, RING-type (InterPro:IPR001841), Zinc…	BnaC09g46280D	XLOC_031235		1.55778			1.08138		AT5G10380.1	RING/U-box superfamily protein
protein.degradation.ubiquitin.E3.RING	(at5g10380 : 190.0) Encodes a RING finger domain protein with E3 ligase activity that is localized to the lipid rafts of the plasma membrane. Expression is increased in response to fungal pathogen. May be involved in regulation of programmed cell death by facilitating degredation of regulation of PDC activators.; RING1; CONTAINS InterPro DOMAIN/s: Zinc finger, RING-type (InterPro:IPR001841), Zinc…	BnaA10g21890D	XLOC_002753		1.93893					AT5G10380.1	RING/U-box superfamily protein
protein.degradation.ubiquitin.E3.RING	(at1g76410 : 238.0) ATL8; FUNCTIONS IN: zinc ion binding; EXPRESSED IN: 22 plant structures; EXPRESSED DURING: 13 growth stages; CONTAINS InterPro DOMAIN/s: Zinc finger, RING-type (InterPro:IPR001841), Zinc finger, C3HC4 RING-type (InterPro:IPR018957); BEST Arabidopsis thaliana protein match is: RING/U-box superfamily protein (TAIR:AT1G20823.1); Has 9001 Blast hits to 8977 proteins in 267 species…	BnaC06g37160D	XLOC_022022					1.14346		AT1G76410.1	RING/U-box superfamily protein
protein.degradation.ubiquitin.E3.RING	(at1g76410 : 217.0) ATL8; FUNCTIONS IN: zinc ion binding; EXPRESSED IN: 22 plant structures; EXPRESSED DURING: 13 growth stages; CONTAINS InterPro DOMAIN/s: Zinc finger, RING-type (InterPro:IPR001841), Zinc finger, C3HC4 RING-type (InterPro:IPR018957); BEST Arabidopsis thaliana protein match is: RING/U-box superfamily protein (TAIR:AT1G20823.1); Has 9001 Blast hits to 8977 proteins in 267 species…	BnaA07g32700D	XLOC_021323		1.01651			1.23399		AT1G76410.1	RING/U-box superfamily protein
protein.degradation.ubiquitin.E3.RING	(at1g76410 : 208.0) ATL8; FUNCTIONS IN: zinc ion binding; EXPRESSED IN: 22 plant structures; EXPRESSED DURING: 13 growth stages; CONTAINS InterPro DOMAIN/s: Zinc finger, RING-type (InterPro:IPR001841), Zinc finger, C3HC4 RING-type (InterPro:IPR018957); BEST Arabidopsis thaliana protein match is: RING/U-box superfamily protein (TAIR:AT1G20823.1); Has 9001 Blast hits to 8977 proteins in 267 species…	BnaA02g18080D	XLOC_083743		1.04019				-1.39393	AT1G76410.1	RING/U-box superfamily protein
protein.degradation.ubiquitin.E3.RING	(at2g34920 : 691.0) embryo sac development arrest 18 (EDA18); FUNCTIONS IN: zinc ion binding; INVOLVED IN: embryo sac development, pollen development; LOCATED IN: cellular_component unknown; EXPRESSED IN: 17 plant structures; EXPRESSED DURING: 8 growth stages; CONTAINS InterPro DOMAIN/s: Zinc finger, RING-type (InterPro:IPR001841); BEST Arabidopsis thaliana protein match is: RING/U-box superfamil…	BnaC04g10380D	XLOC_102555				3.08662	-3.31904		AT2G34920.1	RING/U-box superfamily protein
protein.degradation.ubiquitin.E3.RING	(at2g35000 : 381.0) E3 ligase-like protein induced by chitin oligomers.; RING/U-box superfamily protein; FUNCTIONS IN: ubiquitin-protein ligase activity, zinc ion binding; INVOLVED IN: defense response to fungus, response to chitin; LOCATED IN: endomembrane system; EXPRESSED IN: sperm cell, hypocotyl, root, stamen; EXPRESSED DURING: 4 anthesis, petal differentiation and expansion stage; CONTAINS …	BnaC04g10310D	XLOC_017750			-1.03744		-1.30598	-1.37249	AT2G35000.1	RING/U-box superfamily protein
protein.degradation.ubiquitin.E3.RING	(at3g62690 : 192.0) Encodes a RING-H2 zinc finger protein related to ATL2. The ATL gene family is represented by fifteen sequences that contain, in addition to the RING, a transmembrane domain which is located in most of them towards the N-terminal end.; AtL5 (ATL5); FUNCTIONS IN: zinc ion binding; INVOLVED IN: protein complex assembly; LOCATED IN: membrane; EXPRESSED IN: 6 plant structures; EXPR…	BnaC04g51840D	XLOC_099038		-1.08833		-2.44393			AT2G47560.1	RING/U-box superfamily protein
protein.degradation.ubiquitin.E3.RING	(at3g05200 : 308.0) Encodes a putative RING-H2 zinc finger protein ATL6 (ATL6).; ATL6; FUNCTIONS IN: zinc ion binding; INVOLVED IN: response to chitin; LOCATED IN: plasma membrane; EXPRESSED IN: 22 plant structures; EXPRESSED DURING: 12 growth stages; CONTAINS InterPro DOMAIN/s: Zinc finger, RING-type (InterPro:IPR001841), Zinc finger, C3HC4 RING-type (InterPro:IPR018957); BEST Arabidopsis thalia…	BnaC05g46580D	XLOC_040014			-2.14846		-1.35212	-3.4326	AT3G05200.1	RING/U-box superfamily protein
protein.degradation.ubiquitin.E3.RING	(at3g05200 : 309.0) Encodes a putative RING-H2 zinc finger protein ATL6 (ATL6).; ATL6; FUNCTIONS IN: zinc ion binding; INVOLVED IN: response to chitin; LOCATED IN: plasma membrane; EXPRESSED IN: 22 plant structures; EXPRESSED DURING: 12 growth stages; CONTAINS InterPro DOMAIN/s: Zinc finger, RING-type (InterPro:IPR001841), Zinc finger, C3HC4 RING-type (InterPro:IPR018957); BEST Arabidopsis thalia…	BnaA05g31960D	XLOC_064161					-1.22375	-2.28529	AT3G05200.1	RING/U-box superfamily protein
protein.degradation.ubiquitin.E3.RING	(at3g18773 : 310.0) RING/U-box superfamily protein; FUNCTIONS IN: zinc ion binding; CONTAINS InterPro DOMAIN/s: Zinc finger, RING-type (InterPro:IPR001841), Zinc finger, C3HC4 RING-type (InterPro:IPR018957); BEST Arabidopsis thaliana protein match is: RING/U-box superfamily protein (TAIR:AT1G49200.1); Has 8714 Blast hits to 8693 proteins in 277 species: Archae - 0; Bacteria - 0; Metazoa - 2221; F…	BnaC01g33960D	XLOC_029723				-1.17495		-1.92794	AT3G18773.1	RING/U-box superfamily protein
protein.degradation.ubiquitin.E3.RING	(at3g18773 : 282.0) RING/U-box superfamily protein; FUNCTIONS IN: zinc ion binding; CONTAINS InterPro DOMAIN/s: Zinc finger, RING-type (InterPro:IPR001841), Zinc finger, C3HC4 RING-type (InterPro:IPR018957); BEST Arabidopsis thaliana protein match is: RING/U-box superfamily protein (TAIR:AT1G49200.1); Has 8714 Blast hits to 8693 proteins in 277 species: Archae - 0; Bacteria - 0; Metazoa - 2221; F…	BnaA05g21380D	XLOC_026215				1.07903			AT3G18773.1	RING/U-box superfamily protein
protein.degradation.ubiquitin.E3.RING	(at3g18773 : 299.0) RING/U-box superfamily protein; FUNCTIONS IN: zinc ion binding; CONTAINS InterPro DOMAIN/s: Zinc finger, RING-type (InterPro:IPR001841), Zinc finger, C3HC4 RING-type (InterPro:IPR018957); BEST Arabidopsis thaliana protein match is: RING/U-box superfamily protein (TAIR:AT1G49200.1); Has 8714 Blast hits to 8693 proteins in 277 species: Archae - 0; Bacteria - 0; Metazoa - 2221; F…	BnaC03g73800D	XLOC_097856		-1.22874					AT3G18773.1	RING/U-box superfamily protein
protein.degradation.ubiquitin.E3.RING	(at3g18773 : 249.0) RING/U-box superfamily protein; FUNCTIONS IN: zinc ion binding; CONTAINS InterPro DOMAIN/s: Zinc finger, RING-type (InterPro:IPR001841), Zinc finger, C3HC4 RING-type (InterPro:IPR018957); BEST Arabidopsis thaliana protein match is: RING/U-box superfamily protein (TAIR:AT1G49200.1); Has 8714 Blast hits to 8693 proteins in 277 species: Archae - 0; Bacteria - 0; Metazoa - 2221; F…	BnaA03g34940D	XLOC_015871		-1.0039					AT3G18773.1	RING/U-box superfamily protein
protein.degradation.ubiquitin.E3.RING	(at3g11110 : 199.0) RING/U-box superfamily protein; FUNCTIONS IN: zinc ion binding; EXPRESSED IN: stem, cotyledon, leaf whorl, leaf, stamen; EXPRESSED DURING: LP.06 six leaves visible, LP.04 four leaves visible, LP.10 ten leaves visible, petal differentiation and expansion stage, LP.08 eight leaves visible; CONTAINS InterPro DOMAIN/s: Zinc finger, RING-type (InterPro:IPR001841), Zinc finger, C3HC…	BnaC05g42040D	XLOC_035515			-1.2789		-1.90256	-3.88217	AT3G11110.1	RING/U-box superfamily protein
protein.degradation.ubiquitin.E3.RING	(at3g11110 : 172.0) RING/U-box superfamily protein; FUNCTIONS IN: zinc ion binding; EXPRESSED IN: stem, cotyledon, leaf whorl, leaf, stamen; EXPRESSED DURING: LP.06 six leaves visible, LP.04 four leaves visible, LP.10 ten leaves visible, petal differentiation and expansion stage, LP.08 eight leaves visible; CONTAINS InterPro DOMAIN/s: Zinc finger, RING-type (InterPro:IPR001841), Zinc finger, C3HC…	BnaA05g27860D	XLOC_043609	-1.37744		-2.09605		-1.88163	-3.95498	AT3G11110.1	RING/U-box superfamily protein
protein.degradation.ubiquitin.E3.RING	(at3g18773 : 286.0) RING/U-box superfamily protein; FUNCTIONS IN: zinc ion binding; CONTAINS InterPro DOMAIN/s: Zinc finger, RING-type (InterPro:IPR001841), Zinc finger, C3HC4 RING-type (InterPro:IPR018957); BEST Arabidopsis thaliana protein match is: RING/U-box superfamily protein (TAIR:AT1G49200.1); Has 8714 Blast hits to 8693 proteins in 277 species: Archae - 0; Bacteria - 0; Metazoa - 2221; F…	BnaC05g34330D	XLOC_033708	-1.13344			1.38351		-1.1723	AT3G18773.1	RING/U-box superfamily protein
protein.degradation.ubiquitin.E3.RING	(at3g61180 : 446.0) RING/U-box superfamily protein; FUNCTIONS IN: zinc ion binding; LOCATED IN: plasma membrane; EXPRESSED IN: 25 plant structures; EXPRESSED DURING: 14 growth stages; CONTAINS InterPro DOMAIN/s: Zinc finger, RING-type (InterPro:IPR001841), Zinc finger, C3HC4 RING-type (InterPro:IPR018957); BEST Arabidopsis thaliana protein match is: Zinc finger, C3HC4 type (RING finger) family pr…	BnaA04g26400D	XLOC_074066	-1.18985	-1.02381			-1.72531	-1.26186	AT3G61180.1	RING/U-box superfamily protein
protein.degradation.ubiquitin.E3.RING	(at5g42200 : 230.0) RING/U-box superfamily protein; CONTAINS InterPro DOMAIN/s: Zinc finger, RING-type (InterPro:IPR001841), Zinc finger, C3HC4 RING-type (InterPro:IPR018957); BEST Arabidopsis thaliana protein match is: RING/U-box superfamily protein (TAIR:AT1G49220.1); Has 1807 Blast hits to 1807 proteins in 277 species: Archae - 0; Bacteria - 0; Metazoa - 736; Fungi - 347; Plants - 385; Viruses…	BnaA02g22920D	XLOC_037033	-1.22978		-1.08509		-1.5872	-1.72704	AT5G42200.1	RING/U-box superfamily protein
protein.degradation.ubiquitin.E3.RING	(at5g42200 : 238.0) RING/U-box superfamily protein; CONTAINS InterPro DOMAIN/s: Zinc finger, RING-type (InterPro:IPR001841), Zinc finger, C3HC4 RING-type (InterPro:IPR018957); BEST Arabidopsis thaliana protein match is: RING/U-box superfamily protein (TAIR:AT1G49220.1); Has 1807 Blast hits to 1807 proteins in 277 species: Archae - 0; Bacteria - 0; Metazoa - 736; Fungi - 347; Plants - 385; Viruses…	BnaC02g29860D	XLOC_048292	-1.1132		-1.87466		-1.36221	-2.84801	AT5G42200.1	RING/U-box superfamily protein
protein.degradation.ubiquitin.E3.RING	(at2g04240 : 189.0) Encodes a small protein with an N-terminal trans-membrane domain and a RING-H2 zinc finger motif located at the C-terminus. Gene expression is induced by salt and osmotic stress. Transcrips levels are induced by DELLA proteins and repressed by gibberellic acid. Involved in ABA metabolism.; XERICO; CONTAINS InterPro DOMAIN/s: Zinc finger, RING-type (InterPro:IPR001841), Zinc fi…	BnaCnng00510D	XLOC_035421	-1.39335		-1.71519		-1.4111	-1.78294	AT2G04240.2	RING/U-box superfamily protein
protein.degradation.ubiquitin.E3.RING	(at2g04240 : 187.0) Encodes a small protein with an N-terminal trans-membrane domain and a RING-H2 zinc finger motif located at the C-terminus. Gene expression is induced by salt and osmotic stress. Transcrips levels are induced by DELLA proteins and repressed by gibberellic acid. Involved in ABA metabolism.; XERICO; CONTAINS InterPro DOMAIN/s: Zinc finger, RING-type (InterPro:IPR001841), Zinc fi…	BnaA07g04670D	XLOC_064232	-1.35345		-1.9963		-1.14077	-1.86146	AT2G04240.2	RING/U-box superfamily protein
protein.degradation.ubiquitin.E3.RING	(at1g74990 : 205.0) RING/U-box superfamily protein; FUNCTIONS IN: zinc ion binding; EXPRESSED IN: 16 plant structures; EXPRESSED DURING: 4 anthesis, F mature embryo stage, 4 leaf senescence stage, petal differentiation and expansion stage, E expanded cotyledon stage; CONTAINS InterPro DOMAIN/s: Zinc finger, RING-type, conserved site (InterPro:IPR017907), Zinc finger, RING-type (InterPro:IPR001841…	BnaAnng19380D	XLOC_099402	-1.02258						AT1G74990.1	RING/U-box superfamily protein
protein.degradation.ubiquitin.E3.RING	(at4g33940 : 339.0) RING/U-box superfamily protein; FUNCTIONS IN: zinc ion binding; INVOLVED IN: response to chitin; EXPRESSED IN: 22 plant structures; EXPRESSED DURING: 14 growth stages; CONTAINS InterPro DOMAIN/s: Zinc finger, RING-type, conserved site (InterPro:IPR017907), Zinc finger, RING-type (InterPro:IPR001841); BEST Arabidopsis thaliana protein match is: RING/U-box protein with domain of…	BnaC01g04390D	XLOC_001475	-1.02213						AT4G33940.1	RING/U-box superfamily protein
protein.degradation.ubiquitin.E3.RING	(at5g55970 : 548.0) RING/U-box superfamily protein; FUNCTIONS IN: zinc ion binding; LOCATED IN: chloroplast; EXPRESSED IN: 15 plant structures; EXPRESSED DURING: LP.06 six leaves visible, LP.04 four leaves visible, 4 anthesis, 4 leaf senescence stage, petal differentiation and expansion stage; CONTAINS InterPro DOMAIN/s: Zinc finger, RING-type (InterPro:IPR001841), Zinc finger, C3HC4 RING-type (I…	BnaA10g10110D	XLOC_052965				1.11078			AT5G55970.2	RING/U-box superfamily protein
protein.degradation.ubiquitin.E3.RING	(at4g28890 : 576.0) RING/U-box superfamily protein; FUNCTIONS IN: ubiquitin-protein ligase activity, zinc ion binding; LOCATED IN: endomembrane system; EXPRESSED IN: root stele, root endodermis, hypocotyl, root, primary root differentiation zone; CONTAINS InterPro DOMAIN/s: Zinc finger, RING-type (InterPro:IPR001841), Zinc finger, C3HC4 RING-type (InterPro:IPR018957); BEST Arabidopsis thaliana pr…	BnaA01g08010D	XLOC_072197					-1.30718	-1.61482	AT4G28890.1	RING/U-box superfamily protein
protein.degradation.ubiquitin.E3.RING	(at4g28890 : 573.0) RING/U-box superfamily protein; FUNCTIONS IN: ubiquitin-protein ligase activity, zinc ion binding; LOCATED IN: endomembrane system; EXPRESSED IN: root stele, root endodermis, hypocotyl, root, primary root differentiation zone; CONTAINS InterPro DOMAIN/s: Zinc finger, RING-type (InterPro:IPR001841), Zinc finger, C3HC4 RING-type (InterPro:IPR018957); BEST Arabidopsis thaliana pr…	BnaC01g09580D	XLOC_041759					-1.28185		AT4G28890.1	RING/U-box superfamily protein
protein.degradation.ubiquitin.E3.RING	(at4g30370 : 169.0) RING/U-box superfamily protein; FUNCTIONS IN: zinc ion binding; INVOLVED IN: response to chitin; CONTAINS InterPro DOMAIN/s: Zinc finger, RING-type (InterPro:IPR001841), Zinc finger, C3HC4 RING-type (InterPro:IPR018957); BEST Arabidopsis thaliana protein match is: RING/U-box superfamily protein (TAIR:AT2G18670.1); Has 7837 Blast hits to 7816 proteins in 262 species: Archae - 0…	BnaA08g13100D	XLOC_059309		-1.26378	1.06643			2.27642	AT4G30370.1	RING/U-box superfamily protein
protein.degradation.ubiquitin.E3.RING	(at4g11360 : 200.0) Encodes a putative RING-H2 finger protein RHA1b.; RING-H2 finger A1B (RHA1B); FUNCTIONS IN: zinc ion binding; INVOLVED IN: response to cadmium ion, response to chitin; EXPRESSED IN: 23 plant structures; EXPRESSED DURING: 13 growth stages; CONTAINS InterPro DOMAIN/s: Zinc finger, RING-type (InterPro:IPR001841), Zinc finger, C3HC4 RING-type (InterPro:IPR018957); BEST Arabidopsis…	BnaA04g17360D	XLOC_066191		-1.13782			-1.89041	-1.35205	AT4G11360.1	RING-H2 finger A1B
protein.degradation.ubiquitin.E3.RING	(at4g11360 : 191.0) Encodes a putative RING-H2 finger protein RHA1b.; RING-H2 finger A1B (RHA1B); FUNCTIONS IN: zinc ion binding; INVOLVED IN: response to cadmium ion, response to chitin; EXPRESSED IN: 23 plant structures; EXPRESSED DURING: 13 growth stages; CONTAINS InterPro DOMAIN/s: Zinc finger, RING-type (InterPro:IPR001841), Zinc finger, C3HC4 RING-type (InterPro:IPR018957); BEST Arabidopsis…	BnaC04g40980D	XLOC_032103					-1.71578	-2.10181	AT4G11360.1	RING-H2 finger A1B
protein.degradation.ubiquitin.E3.RING	(at4g11360 : 223.0) Encodes a putative RING-H2 finger protein RHA1b.; RING-H2 finger A1B (RHA1B); FUNCTIONS IN: zinc ion binding; INVOLVED IN: response to cadmium ion, response to chitin; EXPRESSED IN: 23 plant structures; EXPRESSED DURING: 13 growth stages; CONTAINS InterPro DOMAIN/s: Zinc finger, RING-type (InterPro:IPR001841), Zinc finger, C3HC4 RING-type (InterPro:IPR018957); BEST Arabidopsis…	BnaC03g29360D	XLOC_039943				1.30142		1.0497	AT4G11360.1	RING-H2 finger A1B
protein.degradation.ubiquitin.E3.RING	(at4g11360 : 231.0) Encodes a putative RING-H2 finger protein RHA1b.; RING-H2 finger A1B (RHA1B); FUNCTIONS IN: zinc ion binding; INVOLVED IN: response to cadmium ion, response to chitin; EXPRESSED IN: 23 plant structures; EXPRESSED DURING: 13 growth stages; CONTAINS InterPro DOMAIN/s: Zinc finger, RING-type (InterPro:IPR001841), Zinc finger, C3HC4 RING-type (InterPro:IPR018957); BEST Arabidopsis…	BnaA03g24750D	XLOC_024710				1.50347			AT4G11360.1	RING-H2 finger A1B
protein.degradation.ubiquitin.E3.RING	(at4g11360 : 226.0) Encodes a putative RING-H2 finger protein RHA1b.; RING-H2 finger A1B (RHA1B); FUNCTIONS IN: zinc ion binding; INVOLVED IN: response to cadmium ion, response to chitin; EXPRESSED IN: 23 plant structures; EXPRESSED DURING: 13 growth stages; CONTAINS InterPro DOMAIN/s: Zinc finger, RING-type (InterPro:IPR001841), Zinc finger, C3HC4 RING-type (InterPro:IPR018957); BEST Arabidopsis…	BnaA09g21800D	XLOC_020509	1.19849						AT4G11360.1	RING-H2 finger A1B
protein.degradation.ubiquitin.E3.RING	(at4g11360 : 221.0) Encodes a putative RING-H2 finger protein RHA1b.; RING-H2 finger A1B (RHA1B); FUNCTIONS IN: zinc ion binding; INVOLVED IN: response to cadmium ion, response to chitin; EXPRESSED IN: 23 plant structures; EXPRESSED DURING: 13 growth stages; CONTAINS InterPro DOMAIN/s: Zinc finger, RING-type (InterPro:IPR001841), Zinc finger, C3HC4 RING-type (InterPro:IPR018957); BEST Arabidopsis…	BnaC09g24000D	XLOC_048574	1.65035						AT4G11360.1	RING-H2 finger A1B
protein.degradation.ubiquitin.E3.RING	(at1g15100 : 218.0) Encodes a putative RING-H2 finger protein RHA2a.; RING-H2 finger A2A (RHA2A); FUNCTIONS IN: ubiquitin-protein ligase activity, zinc ion binding; INVOLVED IN: response to salt stress, positive regulation of abscisic acid mediated signaling pathway, regulation of response to osmotic stress; LOCATED IN: endomembrane system; EXPRESSED IN: 21 plant structures; EXPRESSED DURING: 8 g…	BnaAnng27640D	XLOC_104334					-1.83389		AT1G15100.1	RING-H2 finger A2A
protein.degradation.ubiquitin.E3.RING	(at1g15100 : 218.0) Encodes a putative RING-H2 finger protein RHA2a.; RING-H2 finger A2A (RHA2A); FUNCTIONS IN: ubiquitin-protein ligase activity, zinc ion binding; INVOLVED IN: response to salt stress, positive regulation of abscisic acid mediated signaling pathway, regulation of response to osmotic stress; LOCATED IN: endomembrane system; EXPRESSED IN: 21 plant structures; EXPRESSED DURING: 8 g…	BnaAnng27640D	XLOC_015059					-1.78515		AT1G15100.1	RING-H2 finger A2A
protein.degradation.ubiquitin.E3.RING	(at1g15100 : 203.0) Encodes a putative RING-H2 finger protein RHA2a.; RING-H2 finger A2A (RHA2A); FUNCTIONS IN: ubiquitin-protein ligase activity, zinc ion binding; INVOLVED IN: response to salt stress, positive regulation of abscisic acid mediated signaling pathway, regulation of response to osmotic stress; LOCATED IN: endomembrane system; EXPRESSED IN: 21 plant structures; EXPRESSED DURING: 8 g…	BnaA06g09810D	XLOC_073553		-1.10641					AT1G15100.1	RING-H2 finger A2A
protein.degradation.ubiquitin.E3.RING	(at2g01150 : 183.0) Encodes a RING-H2 finger protein that is expressed in vascular tissue, root tips, embryos and pistils.; RING-H2 finger protein 2B (RHA2B); CONTAINS InterPro DOMAIN/s: Zinc finger, RING-type (InterPro:IPR001841), Zinc finger, C3HC4 RING-type (InterPro:IPR018957); BEST Arabidopsis thaliana protein match is: RING-H2 finger A2A (TAIR:AT1G15100.1); Has 8536 Blast hits to 8514 prote…	BnaC02g33670D	XLOC_074399	-1.08391		-1.06692		-1.98451	-3.42566	AT2G01150.1	RING-H2 finger protein 2B
protein.degradation.ubiquitin.E3.RING	(at2g01150 : 181.0) Encodes a RING-H2 finger protein that is expressed in vascular tissue, root tips, embryos and pistils.; RING-H2 finger protein 2B (RHA2B); CONTAINS InterPro DOMAIN/s: Zinc finger, RING-type (InterPro:IPR001841), Zinc finger, C3HC4 RING-type (InterPro:IPR018957); BEST Arabidopsis thaliana protein match is: RING-H2 finger A2A (TAIR:AT1G15100.1); Has 8536 Blast hits to 8514 prote…	BnaA02g36840D	XLOC_104576	-1.1962		-1.61733		-1.63426	-3.37653	AT2G01150.1	RING-H2 finger protein 2B
protein.degradation.ubiquitin.E3.RING	(at2g01150 : 172.0) Encodes a RING-H2 finger protein that is expressed in vascular tissue, root tips, embryos and pistils.; RING-H2 finger protein 2B (RHA2B); CONTAINS InterPro DOMAIN/s: Zinc finger, RING-type (InterPro:IPR001841), Zinc finger, C3HC4 RING-type (InterPro:IPR018957); BEST Arabidopsis thaliana protein match is: RING-H2 finger A2A (TAIR:AT1G15100.1); Has 8536 Blast hits to 8514 prote…	BnaC09g20430D	XLOC_062221				1.19101		-2.05343	AT2G01150.1	RING-H2 finger protein 2B
protein.degradation.ubiquitin.E3.RING	(at5g22000 : 474.0) encodes a RING-type E3 ubiquitin ligase implicated in gametogenesis. Double mutant analyses with RHF1a suggests that RHF2a may be involved in targetting ICK4KRP6 for degradation following meiosis in order to allow the mitoses associated with megagametogenesis and microgametogenesis to occur. RHF2a is expressed in all four floral whorls and is present at ~8-fold higher levels t…	BnaA02g05410D	XLOC_044174					1.32704	1.04763	AT5G22000.3	RING-H2 group F2A
protein.degradation.ubiquitin.E3.RING	(at3g62690 : 256.0) Encodes a RING-H2 zinc finger protein related to ATL2. The ATL gene family is represented by fifteen sequences that contain, in addition to the RING, a transmembrane domain which is located in most of them towards the N-terminal end.; AtL5 (ATL5); FUNCTIONS IN: zinc ion binding; INVOLVED IN: protein complex assembly; LOCATED IN: membrane; EXPRESSED IN: 6 plant structures; EXPR…	BnaC06g18570D	XLOC_061283		-1.00884			-1.00586	-1.34959	AT3G62690.1	AtL5
protein.degradation.ubiquitin.E3.RING	(at3g62690 : 259.0) Encodes a RING-H2 zinc finger protein related to ATL2. The ATL gene family is represented by fifteen sequences that contain, in addition to the RING, a transmembrane domain which is located in most of them towards the N-terminal end.; AtL5 (ATL5); FUNCTIONS IN: zinc ion binding; INVOLVED IN: protein complex assembly; LOCATED IN: membrane; EXPRESSED IN: 6 plant structures; EXPR…	BnaC08g32410D	XLOC_009890			-1.13121	-1.65159		-1.19243	AT3G62690.1	AtL5
protein.degradation.ubiquitin.E3.RING	(at3g62690 : 263.0) Encodes a RING-H2 zinc finger protein related to ATL2. The ATL gene family is represented by fifteen sequences that contain, in addition to the RING, a transmembrane domain which is located in most of them towards the N-terminal end.; AtL5 (ATL5); FUNCTIONS IN: zinc ion binding; INVOLVED IN: protein complex assembly; LOCATED IN: membrane; EXPRESSED IN: 6 plant structures; EXPR…	BnaA09g40050D	XLOC_046712				-1.36373		-1.72689	AT3G62690.1	AtL5
protein.degradation.ubiquitin.E3.RING	(at3g62690 : 301.0) Encodes a RING-H2 zinc finger protein related to ATL2. The ATL gene family is represented by fifteen sequences that contain, in addition to the RING, a transmembrane domain which is located in most of them towards the N-terminal end.; AtL5 (ATL5); FUNCTIONS IN: zinc ion binding; INVOLVED IN: protein complex assembly; LOCATED IN: membrane; EXPRESSED IN: 6 plant structures; EXPR…	BnaA07g19410D	XLOC_000745	-1.00823						AT3G62690.1	AtL5
protein.degradation.ubiquitin.E3.RING	(at3g05870 : 108.0) Subunit of the anaphase promoting complex, a ubiquitin ligase complex that regulates progression through the cell cycle.; anaphase-promoting complex/cyclosome 11 (APC11); FUNCTIONS IN: ubiquitin-protein ligase activity, zinc ion binding; INVOLVED IN: regulation of mitotic cell cycle; LOCATED IN: endomembrane system; CONTAINS InterPro DOMAIN/s: Zinc finger, RING-type (InterPro:…	BnaA03g29200D	XLOC_006901		-1.05655			-1.28547	-2.36358	AT3G05870.2	anaphase-promoting complex/cyclosome 11
protein.degradation.ubiquitin.E3.RING	(at3g05870 : 108.0) Subunit of the anaphase promoting complex, a ubiquitin ligase complex that regulates progression through the cell cycle.; anaphase-promoting complex/cyclosome 11 (APC11); FUNCTIONS IN: ubiquitin-protein ligase activity, zinc ion binding; INVOLVED IN: regulation of mitotic cell cycle; LOCATED IN: endomembrane system; CONTAINS InterPro DOMAIN/s: Zinc finger, RING-type (InterPro:…	BnaA03g29200D	XLOC_007184	-1.71419			1.08909	-1.23991	-2.35639	AT3G05870.2	anaphase-promoting complex/cyclosome 11
protein.degradation.ubiquitin.E3.RING	(at3g05870 : 89.0) Subunit of the anaphase promoting complex, a ubiquitin ligase complex that regulates progression through the cell cycle.; anaphase-promoting complex/cyclosome 11 (APC11); FUNCTIONS IN: ubiquitin-protein ligase activity, zinc ion binding; INVOLVED IN: regulation of mitotic cell cycle; LOCATED IN: endomembrane system; CONTAINS InterPro DOMAIN/s: Zinc finger, RING-type (InterPro:I…	BnaC03g34400D	XLOC_088084	-2.4544					-3.05275	AT3G05870.2	anaphase-promoting complex/cyclosome 11
protein.degradation.ubiquitin.E3.RING	(at3g05870 : 108.0) Subunit of the anaphase promoting complex, a ubiquitin ligase complex that regulates progression through the cell cycle.; anaphase-promoting complex/cyclosome 11 (APC11); FUNCTIONS IN: ubiquitin-protein ligase activity, zinc ion binding; INVOLVED IN: regulation of mitotic cell cycle; LOCATED IN: endomembrane system; CONTAINS InterPro DOMAIN/s: Zinc finger, RING-type (InterPro:…	BnaA03g29200D	XLOC_021851	1.03618						AT3G05870.2	anaphase-promoting complex/cyclosome 11
protein.degradation.ubiquitin.E2	(at5g62540 : 300.0) Encodes a protein predicted to be an E2 ubiquitin conjugating enzyme. It appears homologous to the RAD6 protein in yeast implicated in histone ubiquitination, but, UBC3 has not been experimentally associated with this process.; ubiquitin-conjugating enzyme 3 (UBC3); CONTAINS InterPro DOMAIN/s: Ubiquitin-conjugating enzyme/RWD-like (InterPro:IPR016135), Ubiquitin-conjugating en…	BnaAnng21880D	XLOC_067285	1.86547	1.22405	1.06421		1.58715	1.69788	AT5G62540.1	ubiquitin-conjugating enzyme 3
protein.degradation.ubiquitin.E2	(at5g62540 : 300.0) Encodes a protein predicted to be an E2 ubiquitin conjugating enzyme. It appears homologous to the RAD6 protein in yeast implicated in histone ubiquitination, but, UBC3 has not been experimentally associated with this process.; ubiquitin-conjugating enzyme 3 (UBC3); CONTAINS InterPro DOMAIN/s: Ubiquitin-conjugating enzyme/RWD-like (InterPro:IPR016135), Ubiquitin-conjugating en…	BnaAnng21880D	XLOC_101420	2.0094	1.31809	1.45607	1.24968	2.15322	2.05482	AT5G62540.1	ubiquitin-conjugating enzyme 3
protein.degradation.ubiquitin.E2	(at4g36410 : 296.0) ubiquitin-conjugating enzyme; ubiquitin-conjugating enzyme 17 (UBC17); FUNCTIONS IN: ubiquitin-protein ligase activity, small conjugating protein ligase activity; INVOLVED IN: response to gibberellin stimulus, ubiquitin-dependent protein catabolic process; LOCATED IN: cellular_component unknown; EXPRESSED IN: 22 plant structures; EXPRESSED DURING: 13 growth stages; CONTAINS In…	BnaC01g02310D	XLOC_001585	2.06089				1.47006	1.15922	AT4G36410.1	ubiquitin-conjugating enzyme 17
protein.degradation.ubiquitin.E2	(at4g36410 : 290.0) ubiquitin-conjugating enzyme; ubiquitin-conjugating enzyme 17 (UBC17); FUNCTIONS IN: ubiquitin-protein ligase activity, small conjugating protein ligase activity; INVOLVED IN: response to gibberellin stimulus, ubiquitin-dependent protein catabolic process; LOCATED IN: cellular_component unknown; EXPRESSED IN: 22 plant structures; EXPRESSED DURING: 13 growth stages; CONTAINS In…	BnaC07g51150D	XLOC_096338	1.3646				1.6961		AT4G36410.1	ubiquitin-conjugating enzyme 17
protein.degradation.ubiquitin.E2	(at4g36410 : 299.0) ubiquitin-conjugating enzyme; ubiquitin-conjugating enzyme 17 (UBC17); FUNCTIONS IN: ubiquitin-protein ligase activity, small conjugating protein ligase activity; INVOLVED IN: response to gibberellin stimulus, ubiquitin-dependent protein catabolic process; LOCATED IN: cellular_component unknown; EXPRESSED IN: 22 plant structures; EXPRESSED DURING: 13 growth stages; CONTAINS In…	BnaA01g01300D	XLOC_008387	1.13366						AT4G36410.1	ubiquitin-conjugating enzyme 17
protein.degradation.ubiquitin.E2	(at2g46030 : 311.0) Ubiquitin conjugating enzyme E2; ubiquitin-conjugating enzyme 6 (UBC6); CONTAINS InterPro DOMAIN/s: Ubiquitin-conjugating enzyme/RWD-like (InterPro:IPR016135), Ubiquitin-conjugating enzyme, E2 (InterPro:IPR000608), Ubiquitin-conjugating enzyme (InterPro:IPR015581); BEST Arabidopsis thaliana protein match is: ubiquitin-conjugating enzyme 5 (TAIR:AT1G63800.1); Has 8701 Blast hit…	BnaA03g21240D	XLOC_016744	1.24189						AT2G46030.1	ubiquitin-conjugating enzyme 6
protein.degradation.ubiquitin.E2	(at1g64230 : 308.0) ubiquitin-conjugating enzyme 28 (UBC28); CONTAINS InterPro DOMAIN/s: Ubiquitin-conjugating enzyme/RWD-like (InterPro:IPR016135), Ubiquitin-conjugating enzyme, E2 (InterPro:IPR000608); BEST Arabidopsis thaliana protein match is: ubiquitin conjugating enzyme 8 (TAIR:AT5G41700.5). & (p25866|ubc2_wheat : 142.0) Ubiquitin-conjugating enzyme E2-17 kDa (EC 6.3.2.19) (Ubiquitin-protei…	BnaC09g11960D	XLOC_061735			1.40386		1.18717	1.25461	AT1G64230.2	ubiquitin-conjugating enzyme 28
protein.degradation.ubiquitin.E2	(at4g36800 : 316.0) RUB1 conjugating enzyme that conjugates CUL1 and is involved in auxin response and embryogenesis. RCE1 protein physically interacts with RBX1, which may be the E3 for CUL1.; RUB1 conjugating enzyme 1 (RCE1); CONTAINS InterPro DOMAIN/s: Ubiquitin-conjugating enzyme/RWD-like (InterPro:IPR016135), Ubiquitin-conjugating enzyme, E2 (InterPro:IPR000608), RUB1 conjugating enzyme Ubc1…	BnaA09g09660D	XLOC_030771	-1.24035					-1.00376	AT4G36800.2	RUB1 conjugating enzyme 1
protein.degradation.ubiquitin.E2	(at2g32790 : 199.0) Ubiquitin-conjugating enzyme family protein; FUNCTIONS IN: ubiquitin-protein ligase activity, small conjugating protein ligase activity; INVOLVED IN: regulation of protein metabolic process, protein modification process, post-translational protein modification; EXPRESSED IN: embryo, pedicel; EXPRESSED DURING: 4 anthesis, C globular stage; CONTAINS InterPro DOMAIN/s: Ubiquitin-…	BnaA03g15110D	XLOC_018187			-1.00342	-1.12464		-1.07643	AT2G32790.1	Ubiquitin-conjugating enzyme family protein
protein.degradation.ubiquitin.E2	(at2g16740 : 239.0) ubiquitin-conjugating enzyme 29 (UBC29); CONTAINS InterPro DOMAIN/s: Ubiquitin-conjugating enzyme/RWD-like (InterPro:IPR016135), Ubiquitin-conjugating enzyme, E2 (InterPro:IPR000608); BEST Arabidopsis thaliana protein match is: ubiquitin-conjugating enzyme 10 (TAIR:AT5G53300.4); Has 10587 Blast hits to 10548 proteins in 402 species: Archae - 0; Bacteria - 4; Metazoa - 4577; Fu…	BnaA03g39290D	XLOC_036895					-1.40556	-1.29847	AT2G16740.1	ubiquitin-conjugating enzyme 29
protein.degradation.ubiquitin.E2	(at2g16740 : 243.0) ubiquitin-conjugating enzyme 29 (UBC29); CONTAINS InterPro DOMAIN/s: Ubiquitin-conjugating enzyme/RWD-like (InterPro:IPR016135), Ubiquitin-conjugating enzyme, E2 (InterPro:IPR000608); BEST Arabidopsis thaliana protein match is: ubiquitin-conjugating enzyme 10 (TAIR:AT5G53300.4); Has 10587 Blast hits to 10548 proteins in 402 species: Archae - 0; Bacteria - 4; Metazoa - 4577; Fu…	BnaC03g46610D	XLOC_023541					-1.12615		AT2G16740.1	ubiquitin-conjugating enzyme 29
protein.degradation.ubiquitin.E2	(at2g33770 : 1326.0) Encodes a ubiquitin-conjugating E2 enzyme. UBC24 mRNA accumulation is suppressed by miR399f, miR399b and miR399c. Involved in phosphate starvation response.; phosphate 2 (PHO2); CONTAINS InterPro DOMAIN/s: Ubiquitin-conjugating enzyme/RWD-like (InterPro:IPR016135), Ubiquitin-conjugating enzyme, E2 (InterPro:IPR000608); BEST Arabidopsis thaliana protein match is: ubiquitin-con…	BnaC04g44130D	XLOC_092201			-1.36696		-1.05956	-1.97313	AT2G33770.1	phosphate 2
protein.degradation.ubiquitin.E2	(at3g08690 : 308.0) ubiquitin-conjugating enzyme 11 (UBC11); CONTAINS InterPro DOMAIN/s: Ubiquitin-conjugating enzyme/RWD-like (InterPro:IPR016135), Ubiquitin-conjugating enzyme, E2 (InterPro:IPR000608); BEST Arabidopsis thaliana protein match is: ubiquitin-conjugating enzyme 10 (TAIR:AT5G53300.4). & (p25866|ubc2_wheat : 144.0) Ubiquitin-conjugating enzyme E2-17 kDa (EC 6.3.2.19) (Ubiquitin-prote…	BnaA06g10330D	XLOC_095636					-1.07509	-1.39158	AT3G08690.2	ubiquitin-conjugating enzyme 11
RNA.regulation of transcription.WRKY domain transcription factor family	(at2g38470 : 619.0) Member of the plant WRKY transcription factor family. Regulates the antagonistic relationship between defense pathways mediating responses to P. syringae and necrotrophic fungal pathogens. Located in nucleus. Involved in response to various abiotic stresses - especially salt stress.; WRKY DNA-binding protein 33 (WRKY33); CONTAINS InterPro DOMAIN/s: DNA-binding WRKY (InterPro:I…	BnaCnng66020D	XLOC_106139	1.15957						AT2G38470.1	WRKY DNA-binding protein 33
RNA.regulation of transcription.WRKY domain transcription factor family	(at2g38470 : 597.0) Member of the plant WRKY transcription factor family. Regulates the antagonistic relationship between defense pathways mediating responses to P. syringae and necrotrophic fungal pathogens. Located in nucleus. Involved in response to various abiotic stresses - especially salt stress.; WRKY DNA-binding protein 33 (WRKY33); CONTAINS InterPro DOMAIN/s: DNA-binding WRKY (InterPro:I…	BnaA04g22040D	XLOC_054140	1.27125						AT2G38470.1	WRKY DNA-binding protein 33
RNA.regulation of transcription.WRKY domain transcription factor family	(at2g03340 : 553.0) Encodes WRKY DNA-binding protein 3 (WRKY3).; WRKY DNA-binding protein 3 (WRKY3); CONTAINS InterPro DOMAIN/s: DNA-binding WRKY (InterPro:IPR003657); BEST Arabidopsis thaliana protein match is: WRKY DNA-binding protein 4 (TAIR:AT1G13960.1); Has 6486 Blast hits to 3819 proteins in 292 species: Archae - 2; Bacteria - 20; Metazoa - 337; Fungi - 90; Plants - 5675; Viruses - 3; Other…	BnaC02g34990D	XLOC_074234					1.00416		AT2G03340.1	WRKY DNA-binding protein 3
RNA.regulation of transcription.WRKY domain transcription factor family	(at2g03340 : 621.0) Encodes WRKY DNA-binding protein 3 (WRKY3).; WRKY DNA-binding protein 3 (WRKY3); CONTAINS InterPro DOMAIN/s: DNA-binding WRKY (InterPro:IPR003657); BEST Arabidopsis thaliana protein match is: WRKY DNA-binding protein 4 (TAIR:AT1G13960.1); Has 6486 Blast hits to 3819 proteins in 292 species: Archae - 2; Bacteria - 20; Metazoa - 337; Fungi - 90; Plants - 5675; Viruses - 3; Other…	BnaA06g33730D	XLOC_082859	1.04655					1.30669	AT2G03340.1	WRKY DNA-binding protein 3
RNA.regulation of transcription.WRKY domain transcription factor family	(at2g03340 : 540.0) Encodes WRKY DNA-binding protein 3 (WRKY3).; WRKY DNA-binding protein 3 (WRKY3); CONTAINS InterPro DOMAIN/s: DNA-binding WRKY (InterPro:IPR003657); BEST Arabidopsis thaliana protein match is: WRKY DNA-binding protein 4 (TAIR:AT1G13960.1); Has 6486 Blast hits to 3819 proteins in 292 species: Archae - 2; Bacteria - 20; Metazoa - 337; Fungi - 90; Plants - 5675; Viruses - 3; Other…	BnaA02g36910D	XLOC_092366	1.23031						AT2G03340.1	WRKY DNA-binding protein 3
RNA.regulation of transcription.WRKY domain transcription factor family	(at2g03340 : 585.0) Encodes WRKY DNA-binding protein 3 (WRKY3).; WRKY DNA-binding protein 3 (WRKY3); CONTAINS InterPro DOMAIN/s: DNA-binding WRKY (InterPro:IPR003657); BEST Arabidopsis thaliana protein match is: WRKY DNA-binding protein 4 (TAIR:AT1G13960.1); Has 6486 Blast hits to 3819 proteins in 292 species: Archae - 2; Bacteria - 20; Metazoa - 337; Fungi - 90; Plants - 5675; Viruses - 3; Other…	BnaC07g22240D	XLOC_037676	1.5461						AT2G03340.1	WRKY DNA-binding protein 3
RNA.regulation of transcription.WRKY domain transcription factor family	(at5g07100 : 448.0) Encodes WRKY DNA-binding protein 26 (WRKY26).; WRKY DNA-binding protein 26 (WRKY26); FUNCTIONS IN: sequence-specific DNA binding transcription factor activity; INVOLVED IN: regulation of transcription, DNA-dependent, regulation of transcription; EXPRESSED IN: 10 plant structures; EXPRESSED DURING: LP.06 six leaves visible, LP.04 four leaves visible, 4 anthesis; CONTAINS InterP…	BnaAnng01980D	XLOC_039776	1.09842	1.33101			1.41378		AT5G07100.1	WRKY DNA-binding protein 26
RNA.regulation of transcription.WRKY domain transcription factor family	(at4g31550 : 466.0) member of WRKY Transcription Factor; Group II-d; negative regulator of basal resistance to Pseudomonas syringae.; WRKY DNA-binding protein 11 (WRKY11); CONTAINS InterPro DOMAIN/s: DNA-binding WRKY (InterPro:IPR003657), Transcription factor, WRKY, Zn-cluster (InterPro:IPR018872); BEST Arabidopsis thaliana protein match is: WRKY DNA-binding protein 17 (TAIR:AT2G24570.1); Has 333…	BnaA01g34790D	XLOC_097096	1.17101					-1.22798	AT4G31550.2	WRKY DNA-binding protein 11
RNA.regulation of transcription.WRKY domain transcription factor family	(at4g31550 : 417.0) member of WRKY Transcription Factor; Group II-d; negative regulator of basal resistance to Pseudomonas syringae.; WRKY DNA-binding protein 11 (WRKY11); CONTAINS InterPro DOMAIN/s: DNA-binding WRKY (InterPro:IPR003657), Transcription factor, WRKY, Zn-cluster (InterPro:IPR018872); BEST Arabidopsis thaliana protein match is: WRKY DNA-binding protein 17 (TAIR:AT2G24570.1); Has 333…	BnaA03g51590D	XLOC_048815	1.19344						AT4G31550.2	WRKY DNA-binding protein 11
RNA.regulation of transcription.WRKY domain transcription factor family	(at2g23320 : 406.0) Encodes WRKY DNA-binding protein 15 (WRKY15).; WRKY DNA-binding protein 15 (WRKY15); CONTAINS InterPro DOMAIN/s: DNA-binding WRKY (InterPro:IPR003657), Transcription factor, WRKY, Zn-cluster (InterPro:IPR018872); BEST Arabidopsis thaliana protein match is: WRKY DNA-binding protein 11 (TAIR:AT4G31550.1); Has 35333 Blast hits to 34131 proteins in 2444 species: Archae - 798; Bact…	BnaC04g35770D	XLOC_023345	1.02874		1.04375			1.14702	AT2G23320.1	WRKY DNA-binding protein 15
RNA.regulation of transcription.WRKY domain transcription factor family	(at2g24570 : 435.0) member of WRKY Transcription Factor; Group II-d; negative regulator of basal resistance to Pseudomonas syringae.; WRKY DNA-binding protein 17 (WRKY17); CONTAINS InterPro DOMAIN/s: DNA-binding WRKY (InterPro:IPR003657), Transcription factor, WRKY, Zn-cluster (InterPro:IPR018872); BEST Arabidopsis thaliana protein match is: WRKY DNA-binding protein 11 (TAIR:AT4G31550.1); Has 339…	BnaA04g14500D	XLOC_083314	1.16607						AT2G24570.1	WRKY DNA-binding protein 17
RNA.regulation of transcription.WRKY domain transcription factor family	(at1g30650 : 496.0) member of WRKY Transcription Factor; Group II-e; WRKY DNA-binding protein 14 (WRKY14); CONTAINS InterPro DOMAIN/s: DNA-binding WRKY (InterPro:IPR003657), Transcription factor, WRKY group Iie (InterPro:IPR017412); BEST Arabidopsis thaliana protein match is: WRKY DNA-binding protein 35 (TAIR:AT2G34830.1); Has 3350 Blast hits to 2895 proteins in 207 species: Archae - 0; Bacteria …	BnaC07g08810D	XLOC_032523	1.19597						AT1G30650.1	WRKY DNA-binding protein 14
RNA.regulation of transcription.WRKY domain transcription factor family	(at1g30650 : 520.0) member of WRKY Transcription Factor; Group II-e; WRKY DNA-binding protein 14 (WRKY14); CONTAINS InterPro DOMAIN/s: DNA-binding WRKY (InterPro:IPR003657), Transcription factor, WRKY group Iie (InterPro:IPR017412); BEST Arabidopsis thaliana protein match is: WRKY DNA-binding protein 35 (TAIR:AT2G34830.1); Has 3350 Blast hits to 2895 proteins in 207 species: Archae - 0; Bacteria …	BnaC05g23680D	XLOC_044677	1.38877					-1.50423	AT1G30650.1	WRKY DNA-binding protein 14
RNA.regulation of transcription.WRKY domain transcription factor family	(at5g52830 : 396.0) Encodes a WRKY transcription factor WRKY27. Mutation in Arabidopsis WRKY27 results in delayed symptom development in response to the bacterial wilt pathogen Ralstonia solanacearum.; WRKY DNA-binding protein 27 (WRKY27); CONTAINS InterPro DOMAIN/s: DNA-binding WRKY (InterPro:IPR003657); BEST Arabidopsis thaliana protein match is: WRKY family transcription factor (TAIR:AT4G01250…	BnaA02g10650D	XLOC_063383	1.05037						AT5G52830.1	WRKY DNA-binding protein 27
RNA.regulation of transcription.WRKY domain transcription factor family	(at4g01250 : 444.0) member of WRKY Transcription Factor; Group II-e; WRKY22; CONTAINS InterPro DOMAIN/s: DNA-binding WRKY (InterPro:IPR003657); BEST Arabidopsis thaliana protein match is: WRKY family transcription factor (TAIR:AT4G23550.1); Has 3274 Blast hits to 2836 proteins in 187 species: Archae - 0; Bacteria - 0; Metazoa - 0; Fungi - 3; Plants - 3256; Viruses - 0; Other Eukaryotes - 15 (sour…	BnaCnng02000D	XLOC_042183	1.23921					-1.83214	AT4G01250.1	WRKY family transcription factor
RNA.regulation of transcription.WRKY domain transcription factor family	(at4g23550 : 418.0) Encodes WRKY DNA-binding protein 29 (WRKY29).; WRKY29; CONTAINS InterPro DOMAIN/s: DNA-binding WRKY (InterPro:IPR003657); BEST Arabidopsis thaliana protein match is: WRKY family transcription factor (TAIR:AT4G01250.1); Has 3402 Blast hits to 2953 proteins in 188 species: Archae - 0; Bacteria - 0; Metazoa - 0; Fungi - 0; Plants - 3386; Viruses - 2; Other Eukaryotes - 14 (source…	BnaC03g65200D	XLOC_078753	1.52724						AT4G23550.1	WRKY family transcription factor
RNA.regulation of transcription.WRKY domain transcription factor family	(at4g23550 : 419.0) Encodes WRKY DNA-binding protein 29 (WRKY29).; WRKY29; CONTAINS InterPro DOMAIN/s: DNA-binding WRKY (InterPro:IPR003657); BEST Arabidopsis thaliana protein match is: WRKY family transcription factor (TAIR:AT4G01250.1); Has 3402 Blast hits to 2953 proteins in 188 species: Archae - 0; Bacteria - 0; Metazoa - 0; Fungi - 0; Plants - 3386; Viruses - 2; Other Eukaryotes - 14 (source…	BnaA08g10660D	XLOC_009518	2.0943						AT4G23550.1	WRKY family transcription factor
RNA.regulation of transcription.WRKY domain transcription factor family	(at4g12020 : 909.0) Encodes a member of the A1 subgroup of the MEKK (MAPK/ERK kinase kinase) family. MEKK is another name for Mitogen-Activated Protein Kinase Kinase Kinase (MAPKKK or MAP3K). This subgroup has four members: At4g08500 (MEKK1, also known as ARAKIN, MAP3Kb1, MAPKKK8), At4g08480 (MEKK2, also known as MAP3Kb4, MAPKKK9), At4g08470 (MEKK3, also known as MAP3Kb3, MAPKKK10) and At4g12020 …	BnaC03g72990D	XLOC_089777	1.03974						AT4G12020.1	protein kinase family protein
RNA.regulation of transcription.WRKY domain transcription factor family	(at1g62300 : 659.0) Encodes a transcription factor WRKY6. Regulates Phosphate1 (Pho1) expression in response to low phosphate (Pi) stress.; WRKY6; CONTAINS InterPro DOMAIN/s: DNA-binding WRKY (InterPro:IPR003657); BEST Arabidopsis thaliana protein match is: WRKY family transcription factor (TAIR:AT4G04450.1); Has 3824 Blast hits to 3363 proteins in 295 species: Archae - 0; Bacteria - 33; Metazoa …	BnaA03g59960D	XLOC_061039					1.56429	1.8393	AT1G62300.1	WRKY family transcription factor
RNA.regulation of transcription.WRKY domain transcription factor family	(at1g62300 : 629.0) Encodes a transcription factor WRKY6. Regulates Phosphate1 (Pho1) expression in response to low phosphate (Pi) stress.; WRKY6; CONTAINS InterPro DOMAIN/s: DNA-binding WRKY (InterPro:IPR003657); BEST Arabidopsis thaliana protein match is: WRKY family transcription factor (TAIR:AT4G04450.1); Has 3824 Blast hits to 3363 proteins in 295 species: Archae - 0; Bacteria - 33; Metazoa …	BnaC04g19430D	XLOC_043686			1.33406		1.81938	2.63539	AT1G62300.1	WRKY family transcription factor
RNA.regulation of transcription.WRKY domain transcription factor family	(at4g39410 : 369.0) member of WRKY Transcription Factor; Group II-c; WRKY DNA-binding protein 13 (WRKY13); FUNCTIONS IN: sequence-specific DNA binding transcription factor activity; INVOLVED IN: regulation of transcription, DNA-dependent; LOCATED IN: chloroplast; EXPRESSED IN: 18 plant structures; EXPRESSED DURING: 10 growth stages; CONTAINS InterPro DOMAIN/s: DNA-binding WRKY (InterPro:IPR003657…	BnaA01g05500D	XLOC_107514		1.16499					AT4G39410.1	WRKY DNA-binding protein 13
RNA.regulation of transcription.WRKY domain transcription factor family	(at3g01970 : 205.0) member of WRKY Transcription Factor; Group I; WRKY DNA-binding protein 45 (WRKY45); CONTAINS InterPro DOMAIN/s: DNA-binding WRKY (InterPro:IPR003657); BEST Arabidopsis thaliana protein match is: WRKY DNA-binding protein 75 (TAIR:AT5G13080.1); Has 3497 Blast hits to 3049 proteins in 189 species: Archae - 0; Bacteria - 0; Metazoa - 0; Fungi - 0; Plants - 3482; Viruses - 0; Other…	BnaC04g38910D	XLOC_010259	1.36744						AT3G01970.1	WRKY DNA-binding protein 45
RNA.regulation of transcription.WRKY domain transcription factor family	(at2g21900 : 260.0) member of WRKY Transcription Factor; Group II-c; WRKY DNA-binding protein 59 (WRKY59); CONTAINS InterPro DOMAIN/s: DNA-binding WRKY (InterPro:IPR003657); BEST Arabidopsis thaliana protein match is: WRKY DNA-binding protein 51 (TAIR:AT5G64810.1); Has 3349 Blast hits to 2895 proteins in 189 species: Archae - 0; Bacteria - 0; Metazoa - 0; Fungi - 0; Plants - 3334; Viruses - 0; Ot…	BnaC08g35490D	XLOC_009852	1.14968	1.54911	1.56875		1.21135	1.45152	AT2G21900.1	WRKY DNA-binding protein 59
RNA.regulation of transcription.WRKY domain transcription factor family	(at2g21900 : 323.0) member of WRKY Transcription Factor; Group II-c; WRKY DNA-binding protein 59 (WRKY59); CONTAINS InterPro DOMAIN/s: DNA-binding WRKY (InterPro:IPR003657); BEST Arabidopsis thaliana protein match is: WRKY DNA-binding protein 51 (TAIR:AT5G64810.1); Has 3349 Blast hits to 2895 proteins in 189 species: Archae - 0; Bacteria - 0; Metazoa - 0; Fungi - 0; Plants - 3334; Viruses - 0; Ot…	BnaCnng13810D	XLOC_083986	1.9783	1.12641	1.35249	2.40458	1.71188	1.57203	AT2G21900.1	WRKY DNA-binding protein 59
RNA.regulation of transcription.WRKY domain transcription factor family	(at2g21900 : 286.0) member of WRKY Transcription Factor; Group II-c; WRKY DNA-binding protein 59 (WRKY59); CONTAINS InterPro DOMAIN/s: DNA-binding WRKY (InterPro:IPR003657); BEST Arabidopsis thaliana protein match is: WRKY DNA-binding protein 51 (TAIR:AT5G64810.1); Has 3349 Blast hits to 2895 proteins in 189 species: Archae - 0; Bacteria - 0; Metazoa - 0; Fungi - 0; Plants - 3334; Viruses - 0; Ot…	BnaA09g55920D	XLOC_098752	1.60915	1.09276	1.23067	1.36592			AT2G21900.1	WRKY DNA-binding protein 59
RNA.regulation of transcription.WRKY domain transcription factor family	(at2g21900 : 319.0) member of WRKY Transcription Factor; Group II-c; WRKY DNA-binding protein 59 (WRKY59); CONTAINS InterPro DOMAIN/s: DNA-binding WRKY (InterPro:IPR003657); BEST Arabidopsis thaliana protein match is: WRKY DNA-binding protein 51 (TAIR:AT5G64810.1); Has 3349 Blast hits to 2895 proteins in 189 species: Archae - 0; Bacteria - 0; Metazoa - 0; Fungi - 0; Plants - 3334; Viruses - 0; Ot…	BnaA04g12540D	XLOC_051397			1.76604	1.87085			AT2G21900.1	WRKY DNA-binding protein 59
RNA.regulation of transcription.WRKY domain transcription factor family	(at1g18860 : 530.0) member of WRKY Transcription Factor; Group II-b; WRKY DNA-binding protein 61 (WRKY61); CONTAINS InterPro DOMAIN/s: DNA-binding WRKY (InterPro:IPR003657); BEST Arabidopsis thaliana protein match is: WRKY DNA-binding protein 72 (TAIR:AT5G15130.1); Has 5252 Blast hits to 3559 proteins in 289 species: Archae - 0; Bacteria - 31; Metazoa - 146; Fungi - 97; Plants - 3463; Viruses - 1…	BnaC08g37010D	XLOC_015166	1.08781						AT1G18860.1	WRKY DNA-binding protein 61
RNA.regulation of transcription.WRKY domain transcription factor family	(at5g26170 : 237.0) member of WRKY Transcription Factor; Group II-c; WRKY DNA-binding protein 50 (WRKY50); CONTAINS InterPro DOMAIN/s: DNA-binding WRKY (InterPro:IPR003657); BEST Arabidopsis thaliana protein match is: WRKY DNA-binding protein 51 (TAIR:AT5G64810.1); Has 30201 Blast hits to 17322 proteins in 780 species: Archae - 12; Bacteria - 1396; Metazoa - 17338; Fungi - 3422; Plants - 5037; Vi…	BnaC02g40180D	XLOC_061133	1.4229	2.07749	1.98559		1.08212		AT5G26170.1	WRKY DNA-binding protein 50
RNA.regulation of transcription.WRKY domain transcription factor family	(at5g26170 : 221.0) member of WRKY Transcription Factor; Group II-c; WRKY DNA-binding protein 50 (WRKY50); CONTAINS InterPro DOMAIN/s: DNA-binding WRKY (InterPro:IPR003657); BEST Arabidopsis thaliana protein match is: WRKY DNA-binding protein 51 (TAIR:AT5G64810.1); Has 30201 Blast hits to 17322 proteins in 780 species: Archae - 12; Bacteria - 1396; Metazoa - 17338; Fungi - 3422; Plants - 5037; Vi…	BnaC07g49530D	XLOC_090926	1.20688	1.46091	1.68055	1.02088	1.39717		AT5G26170.1	WRKY DNA-binding protein 50
RNA.regulation of transcription.WRKY domain transcription factor family	(at5g26170 : 238.0) member of WRKY Transcription Factor; Group II-c; WRKY DNA-binding protein 50 (WRKY50); CONTAINS InterPro DOMAIN/s: DNA-binding WRKY (InterPro:IPR003657); BEST Arabidopsis thaliana protein match is: WRKY DNA-binding protein 51 (TAIR:AT5G64810.1); Has 30201 Blast hits to 17322 proteins in 780 species: Archae - 12; Bacteria - 1396; Metazoa - 17338; Fungi - 3422; Plants - 5037; Vi…	BnaA02g31540D	XLOC_040338		2.19195	2.96593	1.04248	1.62735	1.52161	AT5G26170.1	WRKY DNA-binding protein 50
RNA.regulation of transcription.WRKY domain transcription factor family	(at5g26170 : 220.0) member of WRKY Transcription Factor; Group II-c; WRKY DNA-binding protein 50 (WRKY50); CONTAINS InterPro DOMAIN/s: DNA-binding WRKY (InterPro:IPR003657); BEST Arabidopsis thaliana protein match is: WRKY DNA-binding protein 51 (TAIR:AT5G64810.1); Has 30201 Blast hits to 17322 proteins in 780 species: Archae - 12; Bacteria - 1396; Metazoa - 17338; Fungi - 3422; Plants - 5037; Vi…	BnaA06g28100D	XLOC_021993		1.35688	1.2756		1.11313		AT5G26170.1	WRKY DNA-binding protein 50
RNA.regulation of transcription.WRKY domain transcription factor family	(at5g13080 : 249.0) WRKY75 is one of several transcription factors induced during Pi deprivation. It is nuclear localized and regulated differentially during Pi starvation. RNAi mediated suppression of WRKY75 made the plants more susceptible to Pi stress as indicated by the higher accumulation of anthocyanin during Pi starvation.; WRKY DNA-binding protein 75 (WRKY75); CONTAINS InterPro DOMAIN/s: …	BnaC03g05760D	XLOC_003530	1.4663	1.95824	3.29176		2.46324	2.90367	AT5G13080.1	WRKY DNA-binding protein 75
RNA.regulation of transcription.WRKY domain transcription factor family	(at5g13080 : 239.0) WRKY75 is one of several transcription factors induced during Pi deprivation. It is nuclear localized and regulated differentially during Pi starvation. RNAi mediated suppression of WRKY75 made the plants more susceptible to Pi stress as indicated by the higher accumulation of anthocyanin during Pi starvation.; WRKY DNA-binding protein 75 (WRKY75); CONTAINS InterPro DOMAIN/s: …	BnaC09g44020D	XLOC_031478	1.45787	1.68302	1.79959	2.33364	3.03902	2.01213	AT5G13080.1	WRKY DNA-binding protein 75
RNA.regulation of transcription.WRKY domain transcription factor family	(at5g13080 : 238.0) WRKY75 is one of several transcription factors induced during Pi deprivation. It is nuclear localized and regulated differentially during Pi starvation. RNAi mediated suppression of WRKY75 made the plants more susceptible to Pi stress as indicated by the higher accumulation of anthocyanin during Pi starvation.; WRKY DNA-binding protein 75 (WRKY75); CONTAINS InterPro DOMAIN/s: …	BnaA10g20210D	XLOC_002208	1.50482	1.67578	2.22665	2.42303	3.09905	2.5744	AT5G13080.1	WRKY DNA-binding protein 75
RNA.regulation of transcription.WRKY domain transcription factor family	(at5g13080 : 249.0) WRKY75 is one of several transcription factors induced during Pi deprivation. It is nuclear localized and regulated differentially during Pi starvation. RNAi mediated suppression of WRKY75 made the plants more susceptible to Pi stress as indicated by the higher accumulation of anthocyanin during Pi starvation.; WRKY DNA-binding protein 75 (WRKY75); CONTAINS InterPro DOMAIN/s: …	BnaA03g04160D	XLOC_011862	2.35023	2.41721	3.73657	1.43206	3.43918	4.52943	AT5G13080.1	WRKY DNA-binding protein 75
RNA.regulation of transcription.WRKY domain transcription factor family	(at5g26170 : 204.0) member of WRKY Transcription Factor; Group II-c; WRKY DNA-binding protein 50 (WRKY50); CONTAINS InterPro DOMAIN/s: DNA-binding WRKY (InterPro:IPR003657); BEST Arabidopsis thaliana protein match is: WRKY DNA-binding protein 51 (TAIR:AT5G64810.1); Has 30201 Blast hits to 17322 proteins in 780 species: Archae - 12; Bacteria - 1396; Metazoa - 17338; Fungi - 3422; Plants - 5037; Vi…	BnaA06g16820D	XLOC_086116					2.20744		AT5G26170.1	WRKY DNA-binding protein 50
RNA.regulation of transcription.WRKY domain transcription factor family	(at2g40750 : 382.0) member of WRKY Transcription Factor; Group III; WRKY DNA-binding protein 54 (WRKY54); CONTAINS InterPro DOMAIN/s: DNA-binding WRKY (InterPro:IPR003657); BEST Arabidopsis thaliana protein match is: WRKY DNA-binding protein 70 (TAIR:AT3G56400.1); Has 3183 Blast hits to 2752 proteins in 165 species: Archae - 0; Bacteria - 0; Metazoa - 0; Fungi - 0; Plants - 3171; Viruses - 0; Oth…	BnaC04g47350D	XLOC_050263	1.83589			1.67399	2.3713	2.48807	AT2G40750.1	WRKY DNA-binding protein 54
RNA.regulation of transcription.WRKY domain transcription factor family	(at2g40750 : 434.0) member of WRKY Transcription Factor; Group III; WRKY DNA-binding protein 54 (WRKY54); CONTAINS InterPro DOMAIN/s: DNA-binding WRKY (InterPro:IPR003657); BEST Arabidopsis thaliana protein match is: WRKY DNA-binding protein 70 (TAIR:AT3G56400.1); Has 3183 Blast hits to 2752 proteins in 165 species: Archae - 0; Bacteria - 0; Metazoa - 0; Fungi - 0; Plants - 3171; Viruses - 0; Oth…	BnaA03g19190D	XLOC_072357	1.2954		1.22249			1.13134	AT2G40750.1	WRKY DNA-binding protein 54
RNA.regulation of transcription.WRKY domain transcription factor family	(at2g40750 : 382.0) member of WRKY Transcription Factor; Group III; WRKY DNA-binding protein 54 (WRKY54); CONTAINS InterPro DOMAIN/s: DNA-binding WRKY (InterPro:IPR003657); BEST Arabidopsis thaliana protein match is: WRKY DNA-binding protein 70 (TAIR:AT3G56400.1); Has 3183 Blast hits to 2752 proteins in 165 species: Archae - 0; Bacteria - 0; Metazoa - 0; Fungi - 0; Plants - 3171; Viruses - 0; Oth…	BnaA04g23480D	XLOC_041876	2.10545	1.1193		1.28536	2.19994	2.80324	AT2G40750.1	WRKY DNA-binding protein 54
RNA.regulation of transcription.WRKY domain transcription factor family	(at5g22570 : 309.0) member of WRKY Transcription Factor; Group III; WRKY DNA-binding protein 38 (WRKY38); CONTAINS InterPro DOMAIN/s: DNA-binding WRKY (InterPro:IPR003657); BEST Arabidopsis thaliana protein match is: WRKY DNA-binding protein 62 (TAIR:AT5G01900.1); Has 3118 Blast hits to 2692 proteins in 112 species: Archae - 0; Bacteria - 0; Metazoa - 0; Fungi - 0; Plants - 3102; Viruses - 0; Oth…	BnaAnng39080D	XLOC_108768	1.33887	1.93464	2.85239	1.1896	1.51611	2.38403	AT5G22570.1	WRKY DNA-binding protein 38
RNA.regulation of transcription.WRKY domain transcription factor family	(at5g22570 : 234.0) member of WRKY Transcription Factor; Group III; WRKY DNA-binding protein 38 (WRKY38); CONTAINS InterPro DOMAIN/s: DNA-binding WRKY (InterPro:IPR003657); BEST Arabidopsis thaliana protein match is: WRKY DNA-binding protein 62 (TAIR:AT5G01900.1); Has 3118 Blast hits to 2692 proteins in 112 species: Archae - 0; Bacteria - 0; Metazoa - 0; Fungi - 0; Plants - 3102; Viruses - 0; Oth…	BnaA02g05730D	XLOC_044264	1.59673	2.0572	3.26114	2.31478	1.85942	2.7592	AT5G22570.1	WRKY DNA-binding protein 38
RNA.regulation of transcription.WRKY domain transcription factor family	(at5g22570 : 233.0) member of WRKY Transcription Factor; Group III; WRKY DNA-binding protein 38 (WRKY38); CONTAINS InterPro DOMAIN/s: DNA-binding WRKY (InterPro:IPR003657); BEST Arabidopsis thaliana protein match is: WRKY DNA-binding protein 62 (TAIR:AT5G01900.1); Has 3118 Blast hits to 2692 proteins in 112 species: Archae - 0; Bacteria - 0; Metazoa - 0; Fungi - 0; Plants - 3102; Viruses - 0; Oth…	BnaC02g09670D	XLOC_072675	1.33374	2.34494	3.60875	1.45854	2.69654	3.5939	AT5G22570.1	WRKY DNA-binding protein 38
RNA.regulation of transcription.WRKY domain transcription factor family	(at5g22570 : 326.0) member of WRKY Transcription Factor; Group III; WRKY DNA-binding protein 38 (WRKY38); CONTAINS InterPro DOMAIN/s: DNA-binding WRKY (InterPro:IPR003657); BEST Arabidopsis thaliana protein match is: WRKY DNA-binding protein 62 (TAIR:AT5G01900.1); Has 3118 Blast hits to 2692 proteins in 112 species: Archae - 0; Bacteria - 0; Metazoa - 0; Fungi - 0; Plants - 3102; Viruses - 0; Oth…	BnaC09g36400D	XLOC_063270		2.22421	1.76298	1.53234	1.36607		AT5G22570.1	WRKY DNA-binding protein 38
RNA.regulation of transcription.WRKY domain transcription factor family	(at5g01900 : 390.0) member of WRKY Transcription Factor; Group III; WRKY DNA-binding protein 62 (WRKY62); CONTAINS InterPro DOMAIN/s: DNA-binding WRKY (InterPro:IPR003657); BEST Arabidopsis thaliana protein match is: WRKY DNA-binding protein 38 (TAIR:AT5G22570.1); Has 3146 Blast hits to 2717 proteins in 131 species: Archae - 0; Bacteria - 0; Metazoa - 0; Fungi - 0; Plants - 3132; Viruses - 0; Oth…	BnaAnng00020D	XLOC_039673	1.74532	2.5856		2.16124	1.41817		AT5G01900.1	WRKY DNA-binding protein 62
RNA.regulation of transcription.WRKY domain transcription factor family	(at5g01900 : 341.0) member of WRKY Transcription Factor; Group III; WRKY DNA-binding protein 62 (WRKY62); CONTAINS InterPro DOMAIN/s: DNA-binding WRKY (InterPro:IPR003657); BEST Arabidopsis thaliana protein match is: WRKY DNA-binding protein 38 (TAIR:AT5G22570.1); Has 3146 Blast hits to 2717 proteins in 131 species: Archae - 0; Bacteria - 0; Metazoa - 0; Fungi - 0; Plants - 3132; Viruses - 0; Oth…	BnaCnng41380D	XLOC_098583	2.24395	2.50938	2.07865	2.55811	2.41872	2.37732	AT5G01900.1	WRKY DNA-binding protein 62
RNA.regulation of transcription.WRKY domain transcription factor family	(at5g01900 : 342.0) member of WRKY Transcription Factor; Group III; WRKY DNA-binding protein 62 (WRKY62); CONTAINS InterPro DOMAIN/s: DNA-binding WRKY (InterPro:IPR003657); BEST Arabidopsis thaliana protein match is: WRKY DNA-binding protein 38 (TAIR:AT5G22570.1); Has 3146 Blast hits to 2717 proteins in 131 species: Archae - 0; Bacteria - 0; Metazoa - 0; Fungi - 0; Plants - 3132; Viruses - 0; Oth…	BnaA09g24840D	XLOC_047565	2.36678	3.54088	2.73042	2.69412	2.61301	3.11471	AT5G01900.1	WRKY DNA-binding protein 62
RNA.regulation of transcription.WRKY domain transcription factor family	(at1g66560 : 229.0) member of WRKY Transcription Factor; Group III; WRKY DNA-binding protein 64 (WRKY64); FUNCTIONS IN: sequence-specific DNA binding transcription factor activity; INVOLVED IN: regulation of transcription, DNA-dependent, regulation of transcription; CONTAINS InterPro DOMAIN/s: DNA-binding WRKY (InterPro:IPR003657); BEST Arabidopsis thaliana protein match is: WRKY DNA-binding prot…	BnaC02g22950D	XLOC_075851	1.60228	1.83496			1.11192		AT1G66560.1	WRKY DNA-binding protein 64
RNA.regulation of transcription.WRKY domain transcription factor family	(at1g66550 : 230.0) member of WRKY Transcription Factor; Group III; WRKY DNA-binding protein 67 (WRKY67); FUNCTIONS IN: sequence-specific DNA binding transcription factor activity; INVOLVED IN: regulation of transcription, DNA-dependent, regulation of transcription; CONTAINS InterPro DOMAIN/s: DNA-binding WRKY (InterPro:IPR003657); BEST Arabidopsis thaliana protein match is: WRKY DNA-binding prot…	BnaAnng38320D	XLOC_108451	1.48268	1.92807	1.19814	1.16947	1.84196		AT1G66550.2	WRKY DNA-binding protein 67
RNA.regulation of transcription.WRKY domain transcription factor family	(at3g56400 : 325.0) member of WRKY Transcription Factor; Group III. Function as activator of SA-dependent defense genes and a repressor of JA-regulated genes. WRKY70-controlled suppression of JA-signaling is partly executed by NPR1.; WRKY DNA-binding protein 70 (WRKY70); CONTAINS InterPro DOMAIN/s: DNA-binding WRKY (InterPro:IPR003657); BEST Arabidopsis thaliana protein match is: WRKY DNA-binding…	BnaCnng52600D	XLOC_102151	1.31421	3.17979	2.63941	1.55409	1.68328	2.65708	AT3G56400.1	WRKY DNA-binding protein 70
RNA.regulation of transcription.WRKY domain transcription factor family	(at3g56400 : 339.0) member of WRKY Transcription Factor; Group III. Function as activator of SA-dependent defense genes and a repressor of JA-regulated genes. WRKY70-controlled suppression of JA-signaling is partly executed by NPR1.; WRKY DNA-binding protein 70 (WRKY70); CONTAINS InterPro DOMAIN/s: DNA-binding WRKY (InterPro:IPR003657); BEST Arabidopsis thaliana protein match is: WRKY DNA-binding…	BnaC06g15910D	XLOC_068697	1.79727	2.43499	2.7793		2.15101	2.19711	AT3G56400.1	WRKY DNA-binding protein 70
RNA.regulation of transcription.WRKY domain transcription factor family	(at3g56400 : 269.0) member of WRKY Transcription Factor; Group III. Function as activator of SA-dependent defense genes and a repressor of JA-regulated genes. WRKY70-controlled suppression of JA-signaling is partly executed by NPR1.; WRKY DNA-binding protein 70 (WRKY70); CONTAINS InterPro DOMAIN/s: DNA-binding WRKY (InterPro:IPR003657); BEST Arabidopsis thaliana protein match is: WRKY DNA-binding…	BnaC08g27340D	XLOC_004722	1.26638	1.59603	2.8963		2.25132	3.64614	AT3G56400.1	WRKY DNA-binding protein 70
RNA.regulation of transcription.WRKY domain transcription factor family	(at3g56400 : 345.0) member of WRKY Transcription Factor; Group III. Function as activator of SA-dependent defense genes and a repressor of JA-regulated genes. WRKY70-controlled suppression of JA-signaling is partly executed by NPR1.; WRKY DNA-binding protein 70 (WRKY70); CONTAINS InterPro DOMAIN/s: DNA-binding WRKY (InterPro:IPR003657); BEST Arabidopsis thaliana protein match is: WRKY DNA-binding…	BnaA07g16850D	XLOC_000605	1.76454	1.84879	2.69358		2.48374	2.51721	AT3G56400.1	WRKY DNA-binding protein 70
RNA.regulation of transcription.WRKY domain transcription factor family	(at3g56400 : 334.0) member of WRKY Transcription Factor; Group III. Function as activator of SA-dependent defense genes and a repressor of JA-regulated genes. WRKY70-controlled suppression of JA-signaling is partly executed by NPR1.; WRKY DNA-binding protein 70 (WRKY70); CONTAINS InterPro DOMAIN/s: DNA-binding WRKY (InterPro:IPR003657); BEST Arabidopsis thaliana protein match is: WRKY DNA-binding…	BnaA04g02560D	XLOC_009150	1.67015	3.9179	3.80105	2.5415	2.8279	3.29238	AT3G56400.1	WRKY DNA-binding protein 70
RNA.regulation of transcription.WRKY domain transcription factor family	(at3g56400 : 291.0) member of WRKY Transcription Factor; Group III. Function as activator of SA-dependent defense genes and a repressor of JA-regulated genes. WRKY70-controlled suppression of JA-signaling is partly executed by NPR1.; WRKY DNA-binding protein 70 (WRKY70); CONTAINS InterPro DOMAIN/s: DNA-binding WRKY (InterPro:IPR003657); BEST Arabidopsis thaliana protein match is: WRKY DNA-binding…	BnaA09g35840D	XLOC_063511			1.61038	1.30153	1.01167	2.14087	AT3G56400.1	WRKY DNA-binding protein 70
RNA.regulation of transcription.WRKY domain transcription factor family	(at4g11070 : 427.0) member of WRKY Transcription Factor; Group III; WRKY41; FUNCTIONS IN: sequence-specific DNA binding transcription factor activity; INVOLVED IN: regulation of transcription, DNA-dependent, regulation of transcription; CONTAINS InterPro DOMAIN/s: DNA-binding WRKY (InterPro:IPR003657); BEST Arabidopsis thaliana protein match is: WRKY family transcription factor (TAIR:AT4G23810.1)…	BnaCnng45760D	XLOC_100020		1.08903					AT4G11070.1	WRKY family transcription factor
RNA.regulation of transcription.WRKY domain transcription factor family	(at4g11070 : 425.0) member of WRKY Transcription Factor; Group III; WRKY41; FUNCTIONS IN: sequence-specific DNA binding transcription factor activity; INVOLVED IN: regulation of transcription, DNA-dependent, regulation of transcription; CONTAINS InterPro DOMAIN/s: DNA-binding WRKY (InterPro:IPR003657); BEST Arabidopsis thaliana protein match is: WRKY family transcription factor (TAIR:AT4G23810.1)…	BnaA02g21850D	XLOC_061434		1.3695					AT4G11070.1	WRKY family transcription factor
RNA.regulation of transcription.WRKY domain transcription factor family	(at2g46400 : 223.0) member of WRKY Transcription Factor; Group III; WRKY DNA-binding protein 46 (WRKY46); CONTAINS InterPro DOMAIN/s: DNA-binding WRKY (InterPro:IPR003657); BEST Arabidopsis thaliana protein match is: WRKY family transcription factor (TAIR:AT4G23810.1); Has 3385 Blast hits to 2951 proteins in 185 species: Archae - 0; Bacteria - 0; Metazoa - 0; Fungi - 0; Plants - 3370; Viruses - 0…	BnaA04g00590D	XLOC_022966	1.07966	1.09791				-1.75036	AT2G46400.1	WRKY DNA-binding protein 46
RNA.regulation of transcription.WRKY domain transcription factor family	(at2g46400 : 357.0) member of WRKY Transcription Factor; Group III; WRKY DNA-binding protein 46 (WRKY46); CONTAINS InterPro DOMAIN/s: DNA-binding WRKY (InterPro:IPR003657); BEST Arabidopsis thaliana protein match is: WRKY family transcription factor (TAIR:AT4G23810.1); Has 3385 Blast hits to 2951 proteins in 185 species: Archae - 0; Bacteria - 0; Metazoa - 0; Fungi - 0; Plants - 3370; Viruses - 0…	BnaA05g01410D	XLOC_013406		1.42883					AT2G46400.1	WRKY DNA-binding protein 46
RNA.regulation of transcription.WRKY domain transcription factor family	(at2g46400 : 384.0) member of WRKY Transcription Factor; Group III; WRKY DNA-binding protein 46 (WRKY46); CONTAINS InterPro DOMAIN/s: DNA-binding WRKY (InterPro:IPR003657); BEST Arabidopsis thaliana protein match is: WRKY family transcription factor (TAIR:AT4G23810.1); Has 3385 Blast hits to 2951 proteins in 185 species: Archae - 0; Bacteria - 0; Metazoa - 0; Fungi - 0; Plants - 3370; Viruses - 0…	BnaC03g25800D	XLOC_029927		1.61719					AT2G46400.1	WRKY DNA-binding protein 46
RNA.regulation of transcription.WRKY domain transcription factor family	(at2g46400 : 343.0) member of WRKY Transcription Factor; Group III; WRKY DNA-binding protein 46 (WRKY46); CONTAINS InterPro DOMAIN/s: DNA-binding WRKY (InterPro:IPR003657); BEST Arabidopsis thaliana protein match is: WRKY family transcription factor (TAIR:AT4G23810.1); Has 3385 Blast hits to 2951 proteins in 185 species: Archae - 0; Bacteria - 0; Metazoa - 0; Fungi - 0; Plants - 3370; Viruses - 0…	BnaC04g01210D	XLOC_079484		1.8036				-1.14188	AT2G46400.1	WRKY DNA-binding protein 46
RNA.regulation of transcription.WRKY domain transcription factor family	(at4g23810 : 439.0) member of WRKY Transcription Factor; Group III; WRKY53; FUNCTIONS IN: protein binding, DNA binding, transcription activator activity, sequence-specific DNA binding transcription factor activity; INVOLVED IN: in 6 processes; LOCATED IN: nucleus, chloroplast; EXPRESSED IN: 20 plant structures; EXPRESSED DURING: 12 growth stages; CONTAINS InterPro DOMAIN/s: DNA-binding WRKY (Inte…	BnaC07g38550D	XLOC_028342		1.34921					AT4G23810.1	WRKY family transcription factor
RNA.regulation of transcription.WRKY domain transcription factor family	(at4g23810 : 409.0) member of WRKY Transcription Factor; Group III; WRKY53; FUNCTIONS IN: protein binding, DNA binding, transcription activator activity, sequence-specific DNA binding transcription factor activity; INVOLVED IN: in 6 processes; LOCATED IN: nucleus, chloroplast; EXPRESSED IN: 20 plant structures; EXPRESSED DURING: 12 growth stages; CONTAINS InterPro DOMAIN/s: DNA-binding WRKY (Inte…	BnaC01g15640D	XLOC_038169		1.41391					AT4G23810.1	WRKY family transcription factor
RNA.regulation of transcription.WRKY domain transcription factor family	(at4g23810 : 453.0) member of WRKY Transcription Factor; Group III; WRKY53; FUNCTIONS IN: protein binding, DNA binding, transcription activator activity, sequence-specific DNA binding transcription factor activity; INVOLVED IN: in 6 processes; LOCATED IN: nucleus, chloroplast; EXPRESSED IN: 20 plant structures; EXPRESSED DURING: 12 growth stages; CONTAINS InterPro DOMAIN/s: DNA-binding WRKY (Inte…	BnaA03g46280D	XLOC_046219		1.53134					AT4G23810.1	WRKY family transcription factor
RNA.regulation of transcription.WRKY domain transcription factor family	(at4g23810 : 400.0) member of WRKY Transcription Factor; Group III; WRKY53; FUNCTIONS IN: protein binding, DNA binding, transcription activator activity, sequence-specific DNA binding transcription factor activity; INVOLVED IN: in 6 processes; LOCATED IN: nucleus, chloroplast; EXPRESSED IN: 20 plant structures; EXPRESSED DURING: 12 growth stages; CONTAINS InterPro DOMAIN/s: DNA-binding WRKY (Inte…	BnaA01g13440D	XLOC_085516		1.64126					AT4G23810.1	WRKY family transcription factor
RNA.regulation of transcription.WRKY domain transcription factor family	(at2g30590 : 270.0) Encodes WRKY DNA-binding protein 21 (WRKY21).; WRKY DNA-binding protein 21 (WRKY21); FUNCTIONS IN: calmodulin binding, sequence-specific DNA binding transcription factor activity; INVOLVED IN: regulation of transcription, DNA-dependent, regulation of transcription; LOCATED IN: nucleus; EXPRESSED IN: 22 plant structures; EXPRESSED DURING: 13 growth stages; CONTAINS InterPro DOM…	BnaC04g41330D	XLOC_032168		1.18237					AT2G30590.1	WRKY DNA-binding protein 21
RNA.regulation of transcription.WRKY domain transcription factor family	(at2g30590 : 425.0) Encodes WRKY DNA-binding protein 21 (WRKY21).; WRKY DNA-binding protein 21 (WRKY21); FUNCTIONS IN: calmodulin binding, sequence-specific DNA binding transcription factor activity; INVOLVED IN: regulation of transcription, DNA-dependent, regulation of transcription; LOCATED IN: nucleus; EXPRESSED IN: 22 plant structures; EXPRESSED DURING: 13 growth stages; CONTAINS InterPro DOM…	BnaC04g13870D	XLOC_084972					1.22666	1.51469	AT2G30590.1	WRKY DNA-binding protein 21
RNA.regulation of transcription.WRKY domain transcription factor family	(at4g31800 : 409.0) Pathogen-induced transcription factor. Binds W-box sequences in vitro. Forms protein complexes with itself and with WRKY40 and WRKY60. Constitutive expression of WRKY18 enhanced resistance to P. syringae, but its coexpression with WRKY40 or WRKY60 made plants more susceptible to both P. syringae and B. cinerea. WRKY18, WRKY40, and WRKY60 have partially redundant roles in respo…	BnaA01g05060D	XLOC_008187			1.81136		1.28824	1.4515	AT4G31800.1	WRKY DNA-binding protein 18
RNA.regulation of transcription.WRKY domain transcription factor family	(at4g31800 : 461.0) Pathogen-induced transcription factor. Binds W-box sequences in vitro. Forms protein complexes with itself and with WRKY40 and WRKY60. Constitutive expression of WRKY18 enhanced resistance to P. syringae, but its coexpression with WRKY40 or WRKY60 made plants more susceptible to both P. syringae and B. cinerea. WRKY18, WRKY40, and WRKY60 have partially redundant roles in respo…	BnaC03g67380D	XLOC_059291		1.89426	3.27808			1.5421	---NA---	0
RNA.regulation of transcription.WRKY domain transcription factor family	(at4g31800 : 439.0) Pathogen-induced transcription factor. Binds W-box sequences in vitro. Forms protein complexes with itself and with WRKY40 and WRKY60. Constitutive expression of WRKY18 enhanced resistance to P. syringae, but its coexpression with WRKY40 or WRKY60 made plants more susceptible to both P. syringae and B. cinerea. WRKY18, WRKY40, and WRKY60 have partially redundant roles in respo…	BnaC01g06660D	XLOC_001371		1.58128	2.37679		1.84064	2.77018	AT4G31800.1	WRKY DNA-binding protein 18
RNA.regulation of transcription.WRKY domain transcription factor family	(at4g31800 : 461.0) Pathogen-induced transcription factor. Binds W-box sequences in vitro. Forms protein complexes with itself and with WRKY40 and WRKY60. Constitutive expression of WRKY18 enhanced resistance to P. syringae, but its coexpression with WRKY40 or WRKY60 made plants more susceptible to both P. syringae and B. cinerea. WRKY18, WRKY40, and WRKY60 have partially redundant roles in respo…	BnaC03g67380D	XLOC_059292		1.19043					AT4G31800.1	WRKY DNA-binding protein 18
RNA.regulation of transcription.WRKY domain transcription factor family	(at4g31800 : 461.0) Pathogen-induced transcription factor. Binds W-box sequences in vitro. Forms protein complexes with itself and with WRKY40 and WRKY60. Constitutive expression of WRKY18 enhanced resistance to P. syringae, but its coexpression with WRKY40 or WRKY60 made plants more susceptible to both P. syringae and B. cinerea. WRKY18, WRKY40, and WRKY60 have partially redundant roles in respo…	BnaC03g67380D	XLOC_077136		1.20992	1.57557			1.27932	AT4G31800.1	WRKY DNA-binding protein 18
RNA.regulation of transcription.WRKY domain transcription factor family	(at4g31800 : 416.0) Pathogen-induced transcription factor. Binds W-box sequences in vitro. Forms protein complexes with itself and with WRKY40 and WRKY60. Constitutive expression of WRKY18 enhanced resistance to P. syringae, but its coexpression with WRKY40 or WRKY60 made plants more susceptible to both P. syringae and B. cinerea. WRKY18, WRKY40, and WRKY60 have partially redundant roles in respo…	BnaAnng32610D	XLOC_106340	-1.13872						AT4G31800.1	WRKY DNA-binding protein 18
RNA.regulation of transcription.WRKY domain transcription factor family	(at2g47260 : 390.0) Encodes a member of WRKY Transcription Factor; Group I. Involved in nematode feeding site establishment.; WRKY DNA-binding protein 23 (WRKY23); CONTAINS InterPro DOMAIN/s: DNA-binding WRKY (InterPro:IPR003657), Transcription factor, WRKY group IIc (InterPro:IPR017396); BEST Arabidopsis thaliana protein match is: WRKY family transcription factor (TAIR:AT3G62340.1); Has 3541 Bla…	BnaA05g00620D	XLOC_013447			2.02953		1.87458	2.63711	AT2G47260.1	WRKY DNA-binding protein 23
RNA.regulation of transcription.WRKY domain transcription factor family	(at2g47260 : 392.0) Encodes a member of WRKY Transcription Factor; Group I. Involved in nematode feeding site establishment.; WRKY DNA-binding protein 23 (WRKY23); CONTAINS InterPro DOMAIN/s: DNA-binding WRKY (InterPro:IPR003657), Transcription factor, WRKY group IIc (InterPro:IPR017396); BEST Arabidopsis thaliana protein match is: WRKY family transcription factor (TAIR:AT3G62340.1); Has 3541 Bla…	BnaC04g00310D	XLOC_074894		1.08052	3.11956		2.33928	3.7132	AT2G47260.1	WRKY DNA-binding protein 23
RNA.regulation of transcription.WRKY domain transcription factor family	(at5g64810 : 277.0) member of WRKY Transcription Factor; Group II-c; WRKY DNA-binding protein 51 (WRKY51); CONTAINS InterPro DOMAIN/s: DNA-binding WRKY (InterPro:IPR003657); BEST Arabidopsis thaliana protein match is: WRKY DNA-binding protein 50 (TAIR:AT5G26170.1); Has 30201 Blast hits to 17322 proteins in 780 species: Archae - 12; Bacteria - 1396; Metazoa - 17338; Fungi - 3422; Plants - 5037; Vi…	BnaC03g49470D	XLOC_049925		1.8604	1.33851	1.87456	2.02681	1.23107	AT5G64810.1	WRKY DNA-binding protein 51
RNA.regulation of transcription.WRKY domain transcription factor family	(at5g64810 : 283.0) member of WRKY Transcription Factor; Group II-c; WRKY DNA-binding protein 51 (WRKY51); CONTAINS InterPro DOMAIN/s: DNA-binding WRKY (InterPro:IPR003657); BEST Arabidopsis thaliana protein match is: WRKY DNA-binding protein 50 (TAIR:AT5G26170.1); Has 30201 Blast hits to 17322 proteins in 780 species: Archae - 12; Bacteria - 1396; Metazoa - 17338; Fungi - 3422; Plants - 5037; Vi…	BnaA06g23750D	XLOC_043896	1.05295	1.9458	1.36485	2.3175	2.07257	1.23279	AT5G64810.1	WRKY DNA-binding protein 51
RNA.regulation of transcription.WRKY domain transcription factor family	(at5g64810 : 265.0) member of WRKY Transcription Factor; Group II-c; WRKY DNA-binding protein 51 (WRKY51); CONTAINS InterPro DOMAIN/s: DNA-binding WRKY (InterPro:IPR003657); BEST Arabidopsis thaliana protein match is: WRKY DNA-binding protein 50 (TAIR:AT5G26170.1); Has 30201 Blast hits to 17322 proteins in 780 species: Archae - 12; Bacteria - 1396; Metazoa - 17338; Fungi - 3422; Plants - 5037; Vi…	BnaC02g43320D	XLOC_084631				1.19182			AT5G64810.1	WRKY DNA-binding protein 51
RNA.regulation of transcription.WRKY domain transcription factor family	(at5g64810 : 287.0) member of WRKY Transcription Factor; Group II-c; WRKY DNA-binding protein 51 (WRKY51); CONTAINS InterPro DOMAIN/s: DNA-binding WRKY (InterPro:IPR003657); BEST Arabidopsis thaliana protein match is: WRKY DNA-binding protein 50 (TAIR:AT5G26170.1); Has 30201 Blast hits to 17322 proteins in 780 species: Archae - 12; Bacteria - 1396; Metazoa - 17338; Fungi - 3422; Plants - 5037; Vi…	BnaA02g34400D	XLOC_067960		1.08821					AT5G64810.1	WRKY DNA-binding protein 51
RNA.regulation of transcription.WRKY domain transcription factor family	(at5g64810 : 295.0) member of WRKY Transcription Factor; Group II-c; WRKY DNA-binding protein 51 (WRKY51); CONTAINS InterPro DOMAIN/s: DNA-binding WRKY (InterPro:IPR003657); BEST Arabidopsis thaliana protein match is: WRKY DNA-binding protein 50 (TAIR:AT5G26170.1); Has 30201 Blast hits to 17322 proteins in 780 species: Archae - 12; Bacteria - 1396; Metazoa - 17338; Fungi - 3422; Plants - 5037; Vi…	BnaC09g06700D	XLOC_014609		1.73907	2.43286				AT5G64810.1	WRKY DNA-binding protein 51
RNA.regulation of transcription.WRKY domain transcription factor family	(at1g29860 : 365.0) member of WRKY Transcription Factor; Group II-c; WRKY DNA-binding protein 71 (WRKY71); FUNCTIONS IN: sequence-specific DNA binding transcription factor activity; INVOLVED IN: regulation of transcription, DNA-dependent, regulation of transcription; EXPRESSED IN: stem; CONTAINS InterPro DOMAIN/s: DNA-binding WRKY (InterPro:IPR003657), Transcription factor, WRKY group IIc (InterP…	BnaC05g22810D	XLOC_034284					1.01703		AT1G29860.1	WRKY DNA-binding protein 71
RNA.regulation of transcription.WRKY domain transcription factor family	(at1g29860 : 360.0) member of WRKY Transcription Factor; Group II-c; WRKY DNA-binding protein 71 (WRKY71); FUNCTIONS IN: sequence-specific DNA binding transcription factor activity; INVOLVED IN: regulation of transcription, DNA-dependent, regulation of transcription; EXPRESSED IN: stem; CONTAINS InterPro DOMAIN/s: DNA-binding WRKY (InterPro:IPR003657), Transcription factor, WRKY group IIc (InterP…	BnaC07g09430D	XLOC_032479			1.75841		1.69012	1.97504	AT1G29860.1	WRKY DNA-binding protein 71
RNA.regulation of transcription.WRKY domain transcription factor family	(at1g29860 : 325.0) member of WRKY Transcription Factor; Group II-c; WRKY DNA-binding protein 71 (WRKY71); FUNCTIONS IN: sequence-specific DNA binding transcription factor activity; INVOLVED IN: regulation of transcription, DNA-dependent, regulation of transcription; EXPRESSED IN: stem; CONTAINS InterPro DOMAIN/s: DNA-binding WRKY (InterPro:IPR003657), Transcription factor, WRKY group IIc (InterP…	BnaA07g07600D	XLOC_080687			1.05536		1.74187	1.46779	AT1G29860.1	WRKY DNA-binding protein 71
RNA.regulation of transcription.WRKY domain transcription factor family	(at4g18170 : 422.0) member of WRKY Transcription Factor; Group II-c; WRKY DNA-binding protein 28 (WRKY28); CONTAINS InterPro DOMAIN/s: DNA-binding WRKY (InterPro:IPR003657), Transcription factor, WRKY group IIc (InterPro:IPR017396); BEST Arabidopsis thaliana protein match is: WRKY DNA-binding protein 8 (TAIR:AT5G46350.1); Has 1807 Blast hits to 1807 proteins in 277 species: Archae - 0; Bacteria -…	BnaA08g08590D	XLOC_009626					1.09253		AT4G18170.1	WRKY DNA-binding protein 28
RNA.regulation of transcription.WRKY domain transcription factor family	(at4g18170 : 488.0) member of WRKY Transcription Factor; Group II-c; WRKY DNA-binding protein 28 (WRKY28); CONTAINS InterPro DOMAIN/s: DNA-binding WRKY (InterPro:IPR003657), Transcription factor, WRKY group IIc (InterPro:IPR017396); BEST Arabidopsis thaliana protein match is: WRKY DNA-binding protein 8 (TAIR:AT5G46350.1); Has 1807 Blast hits to 1807 proteins in 277 species: Archae - 0; Bacteria -…	BnaC07g35130D	XLOC_036077					1.20512	1.12607	AT4G18170.1	WRKY DNA-binding protein 28
RNA.regulation of transcription.WRKY domain transcription factor family	(at4g18170 : 416.0) member of WRKY Transcription Factor; Group II-c; WRKY DNA-binding protein 28 (WRKY28); CONTAINS InterPro DOMAIN/s: DNA-binding WRKY (InterPro:IPR003657), Transcription factor, WRKY group IIc (InterPro:IPR017396); BEST Arabidopsis thaliana protein match is: WRKY DNA-binding protein 8 (TAIR:AT5G46350.1); Has 1807 Blast hits to 1807 proteins in 277 species: Archae - 0; Bacteria -…	BnaC01g10570D	XLOC_033880					1.31438	1.00446	AT4G18170.1	WRKY DNA-binding protein 28
RNA.regulation of transcription.WRKY domain transcription factor family	(at5g24110 : 403.0) member of WRKY Transcription Factor; Group III; WRKY DNA-binding protein 30 (WRKY30); FUNCTIONS IN: sequence-specific DNA binding transcription factor activity; INVOLVED IN: regulation of transcription, DNA-dependent, regulation of transcription; EXPRESSED IN: stem, stamen; EXPRESSED DURING: 4 anthesis; CONTAINS InterPro DOMAIN/s: DNA-binding WRKY (InterPro:IPR003657); BEST Ar…	BnaC07g30300D	XLOC_013893		1.29887	1.61637		1.22614	1.61143	AT5G24110.1	WRKY DNA-binding protein 30
RNA.regulation of transcription.WRKY domain transcription factor family	(at5g24110 : 397.0) member of WRKY Transcription Factor; Group III; WRKY DNA-binding protein 30 (WRKY30); FUNCTIONS IN: sequence-specific DNA binding transcription factor activity; INVOLVED IN: regulation of transcription, DNA-dependent, regulation of transcription; EXPRESSED IN: stem, stamen; EXPRESSED DURING: 4 anthesis; CONTAINS InterPro DOMAIN/s: DNA-binding WRKY (InterPro:IPR003657); BEST Ar…	BnaA09g05000D	XLOC_055561			1.43751		2.08232	2.5213	AT5G24110.1	WRKY DNA-binding protein 30
RNA.regulation of transcription.WRKY domain transcription factor family	(at5g24110 : 402.0) member of WRKY Transcription Factor; Group III; WRKY DNA-binding protein 30 (WRKY30); FUNCTIONS IN: sequence-specific DNA binding transcription factor activity; INVOLVED IN: regulation of transcription, DNA-dependent, regulation of transcription; EXPRESSED IN: stem, stamen; EXPRESSED DURING: 4 anthesis; CONTAINS InterPro DOMAIN/s: DNA-binding WRKY (InterPro:IPR003657); BEST Ar…	BnaC09g04560D	XLOC_020781			1.25925		1.00431	1.54147	AT5G24110.1	WRKY DNA-binding protein 30
RNA.regulation of transcription.WRKY domain transcription factor family	(at2g40740 : 310.0) member of WRKY Transcription Factor; Group III; WRKY DNA-binding protein 55 (WRKY55); CONTAINS InterPro DOMAIN/s: DNA-binding WRKY (InterPro:IPR003657); BEST Arabidopsis thaliana protein match is: WRKY DNA-binding protein 46 (TAIR:AT2G46400.1); Has 942 Blast hits to 929 proteins in 64 species: Archae - 0; Bacteria - 0; Metazoa - 0; Fungi - 0; Plants - 942; Viruses - 0; Other E…	BnaCnng74680D	XLOC_108717		1.0958			1.39142	1.1622	AT2G40740.1	WRKY DNA-binding protein 55
RNA.regulation of transcription.WRKY domain transcription factor family	(at2g40740 : 365.0) member of WRKY Transcription Factor; Group III; WRKY DNA-binding protein 55 (WRKY55); CONTAINS InterPro DOMAIN/s: DNA-binding WRKY (InterPro:IPR003657); BEST Arabidopsis thaliana protein match is: WRKY DNA-binding protein 46 (TAIR:AT2G46400.1); Has 942 Blast hits to 929 proteins in 64 species: Archae - 0; Bacteria - 0; Metazoa - 0; Fungi - 0; Plants - 942; Viruses - 0; Other E…	BnaA03g19180D	XLOC_072394					1.39547	1.77074	AT2G40740.1	WRKY DNA-binding protein 55
RNA.regulation of transcription.WRKY domain transcription factor family	(at2g40740 : 196.0) member of WRKY Transcription Factor; Group III; WRKY DNA-binding protein 55 (WRKY55); CONTAINS InterPro DOMAIN/s: DNA-binding WRKY (InterPro:IPR003657); BEST Arabidopsis thaliana protein match is: WRKY DNA-binding protein 46 (TAIR:AT2G46400.1); Has 942 Blast hits to 929 proteins in 64 species: Archae - 0; Bacteria - 0; Metazoa - 0; Fungi - 0; Plants - 942; Viruses - 0; Other E…	BnaA04g02550D	XLOC_009010	-1.1508	1.12525	-1.49744	1.05387		-2.97725	AT2G40740.1	WRKY DNA-binding protein 55
RNA.regulation of transcription.WRKY domain transcription factor family	(at4g26640 : 597.0) member of WRKY Transcription Factor; Group I; WRKY20; CONTAINS InterPro DOMAIN/s: DNA-binding WRKY (InterPro:IPR003657); BEST Arabidopsis thaliana protein match is: WRKY DNA-binding protein 2 (TAIR:AT5G56270.1); Has 5750 Blast hits to 3121 proteins in 204 species: Archae - 0; Bacteria - 8; Metazoa - 8; Fungi - 10; Plants - 5662; Viruses - 0; Other Eukaryotes - 62 (source: NCBI…	BnaCnng68630D	XLOC_073822				-2.08679			AT4G26640.1	WRKY family transcription factor family protein
RNA.regulation of transcription.WRKY domain transcription factor family	(at5g49520 : 406.0) Encodes WRKY48, a member of the WRKY Transcription Factor. WRKY48 is a stress- and pathogen-induced transcriptional activator that represses plant basal defense.; WRKY DNA-binding protein 48 (WRKY48); CONTAINS InterPro DOMAIN/s: DNA-binding WRKY (InterPro:IPR003657); BEST Arabidopsis thaliana protein match is: WRKY DNA-binding protein 23 (TAIR:AT2G47260.1); Has 1807 Blast hits…	BnaC02g39170D	XLOC_070820	-1.33112						AT5G49520.1	WRKY DNA-binding protein 48
RNA.regulation of transcription.WRKY domain transcription factor family	(at5g46350 : 242.0) member of WRKY Transcription Factor; Group II-c; WRKY DNA-binding protein 8 (WRKY8); CONTAINS InterPro DOMAIN/s: DNA-binding WRKY (InterPro:IPR003657), Transcription factor, WRKY group IIc (InterPro:IPR017396); BEST Arabidopsis thaliana protein match is: WRKY DNA-binding protein 28 (TAIR:AT4G18170.1); Has 1807 Blast hits to 1807 proteins in 277 species: Archae - 0; Bacteria - …	BnaC02g32270D	XLOC_107333					-1.08609	-1.65482	---NA---	0
RNA.regulation of transcription.WRKY domain transcription factor family	(at3g58710 : 396.0) member of WRKY Transcription Factor; Group II-e; WRKY DNA-binding protein 69 (WRKY69); FUNCTIONS IN: sequence-specific DNA binding transcription factor activity; INVOLVED IN: regulation of transcription, DNA-dependent, regulation of transcription; EXPRESSED IN: 16 plant structures; EXPRESSED DURING: 7 growth stages; CONTAINS InterPro DOMAIN/s: DNA-binding WRKY (InterPro:IPR003…	BnaA09g55250D	XLOC_087303			-1.58282		-1.09579	-2.1946	AT3G58710.2	WRKY DNA-binding protein 69
RNA.regulation of transcription.WRKY domain transcription factor family	(at5g15130 : 584.0) member of WRKY Transcription Factor; Group II-b; contribute to basal immunity.; WRKY DNA-binding protein 72 (WRKY72); CONTAINS InterPro DOMAIN/s: DNA-binding WRKY (InterPro:IPR003657); BEST Arabidopsis thaliana protein match is: WRKY DNA-binding protein 61 (TAIR:AT1G18860.1); Has 6758 Blast hits to 4151 proteins in 378 species: Archae - 0; Bacteria - 669; Metazoa - 395; Fungi …	BnaCnng42630D	XLOC_019308					-1.00888	-1.04134	AT5G15130.1	WRKY DNA-binding protein 72
RNA.regulation of transcription.bZIP transcription factor family	(at5g06839 : 772.0) bZIP transcription factor family protein; FUNCTIONS IN: DNA binding, sequence-specific DNA binding transcription factor activity; INVOLVED IN: regulation of transcription, DNA-dependent; EXPRESSED IN: leaf whorl, root, flower, seed; EXPRESSED DURING: 4 anthesis, petal differentiation and expansion stage, E expanded cotyledon stage; CONTAINS InterPro DOMAIN/s: Basic-leucine zip…	BnaA10g24100D	XLOC_002870	1.11296						AT5G06839.3	bZIP transcription factor family protein
RNA.regulation of transcription.bZIP transcription factor family	(at5g06839 : 772.0) bZIP transcription factor family protein; FUNCTIONS IN: DNA binding, sequence-specific DNA binding transcription factor activity; INVOLVED IN: regulation of transcription, DNA-dependent; EXPRESSED IN: leaf whorl, root, flower, seed; EXPRESSED DURING: 4 anthesis, petal differentiation and expansion stage, E expanded cotyledon stage; CONTAINS InterPro DOMAIN/s: Basic-leucine zip…	BnaA10g24100D	XLOC_107181	1.16107						AT5G06839.3	bZIP transcription factor family protein
RNA.regulation of transcription.bZIP transcription factor family	(at5g06839 : 753.0) bZIP transcription factor family protein; FUNCTIONS IN: DNA binding, sequence-specific DNA binding transcription factor activity; INVOLVED IN: regulation of transcription, DNA-dependent; EXPRESSED IN: leaf whorl, root, flower, seed; EXPRESSED DURING: 4 anthesis, petal differentiation and expansion stage, E expanded cotyledon stage; CONTAINS InterPro DOMAIN/s: Basic-leucine zip…	BnaC09g48720D	XLOC_033249	1.35541					-1.47535	AT5G06839.3	bZIP transcription factor family protein
RNA.regulation of transcription.bZIP transcription factor family	(at5g65210 : 688.0) Encodes TGA1, a redox-controlled regulator of systemic acquired resistance. TGA1 targets the activation sequence-1 (as-1) element of the promoter region of defense proteins. TGA1 are S-nitrosylated.; TGA1; CONTAINS InterPro DOMAIN/s: Basic-leucine zipper (bZIP) transcription factor (InterPro:IPR004827), bZIP transcription factor, bZIP-1 (InterPro:IPR011616); BEST Arabidopsis t…	BnaA06g24140D	XLOC_043872	1.03384						AT5G65210.5	bZIP transcription factor family protein
RNA.regulation of transcription.bZIP transcription factor family	(at5g65210 : 682.0) Encodes TGA1, a redox-controlled regulator of systemic acquired resistance. TGA1 targets the activation sequence-1 (as-1) element of the promoter region of defense proteins. TGA1 are S-nitrosylated.; TGA1; CONTAINS InterPro DOMAIN/s: Basic-leucine zipper (bZIP) transcription factor (InterPro:IPR004827), bZIP transcription factor, bZIP-1 (InterPro:IPR011616); BEST Arabidopsis t…	BnaC03g49070D	XLOC_049949	1.12736						AT5G65210.5	bZIP transcription factor family protein
RNA.regulation of transcription.bZIP transcription factor family	(at5g65210 : 679.0) Encodes TGA1, a redox-controlled regulator of systemic acquired resistance. TGA1 targets the activation sequence-1 (as-1) element of the promoter region of defense proteins. TGA1 are S-nitrosylated.; TGA1; CONTAINS InterPro DOMAIN/s: Basic-leucine zipper (bZIP) transcription factor (InterPro:IPR004827), bZIP transcription factor, bZIP-1 (InterPro:IPR011616); BEST Arabidopsis t…	BnaAnng04720D	XLOC_074901	1.17148						AT5G65210.5	bZIP transcription factor family protein
RNA.regulation of transcription.bZIP transcription factor family	(at5g65210 : 684.0) Encodes TGA1, a redox-controlled regulator of systemic acquired resistance. TGA1 targets the activation sequence-1 (as-1) element of the promoter region of defense proteins. TGA1 are S-nitrosylated.; TGA1; CONTAINS InterPro DOMAIN/s: Basic-leucine zipper (bZIP) transcription factor (InterPro:IPR004827), bZIP transcription factor, bZIP-1 (InterPro:IPR011616); BEST Arabidopsis t…	BnaC02g43620D	XLOC_070859	1.22388						AT5G65210.5	bZIP transcription factor family protein
RNA.regulation of transcription.bZIP transcription factor family	(at5g24800 : 419.0) Encodes bZIP protein BZO2H2.; basic leucine zipper 9 (BZIP9); FUNCTIONS IN: DNA binding, protein heterodimerization activity, sequence-specific DNA binding transcription factor activity; INVOLVED IN: regulation of transcription, DNA-dependent; LOCATED IN: nucleus; EXPRESSED IN: 26 plant structures; EXPRESSED DURING: 13 growth stages; CONTAINS InterPro DOMAIN/s: Basic-leucine z…	BnaC02g41050D	XLOC_040279	1.18831	1.20548			1.48657		AT5G24800.1	basic leucine zipper 9
RNA.regulation of transcription.bZIP transcription factor family	(at5g24800 : 421.0) Encodes bZIP protein BZO2H2.; basic leucine zipper 9 (BZIP9); FUNCTIONS IN: DNA binding, protein heterodimerization activity, sequence-specific DNA binding transcription factor activity; INVOLVED IN: regulation of transcription, DNA-dependent; LOCATED IN: nucleus; EXPRESSED IN: 26 plant structures; EXPRESSED DURING: 13 growth stages; CONTAINS InterPro DOMAIN/s: Basic-leucine z…	BnaA02g32330D	XLOC_040308	1.08413				1.99561		AT5G24800.1	basic leucine zipper 9
RNA.regulation of transcription.bZIP transcription factor family	(at5g49450 : 211.0) basic leucine-zipper 1 (bZIP1); FUNCTIONS IN: DNA binding, protein heterodimerization activity, sequence-specific DNA binding transcription factor activity; INVOLVED IN: anther dehiscence, regulation of transcription, DNA-dependent; LOCATED IN: nucleus, chloroplast; EXPRESSED IN: male gametophyte, anther, pollen tube; EXPRESSED DURING: L mature pollen stage, M germinated polle…	BnaA06g29500D	XLOC_019820	1.18746				1.12674		AT5G49450.1	basic leucine-zipper 1
RNA.regulation of transcription.bZIP transcription factor family	(at5g49450 : 214.0) basic leucine-zipper 1 (bZIP1); FUNCTIONS IN: DNA binding, protein heterodimerization activity, sequence-specific DNA binding transcription factor activity; INVOLVED IN: anther dehiscence, regulation of transcription, DNA-dependent; LOCATED IN: nucleus, chloroplast; EXPRESSED IN: male gametophyte, anther, pollen tube; EXPRESSED DURING: L mature pollen stage, M germinated polle…	BnaC07g27220D	XLOC_019011	1.48739				1.24503		AT5G49450.1	basic leucine-zipper 1
RNA.regulation of transcription.bZIP transcription factor family	(at5g49450 : 216.0) basic leucine-zipper 1 (bZIP1); FUNCTIONS IN: DNA binding, protein heterodimerization activity, sequence-specific DNA binding transcription factor activity; INVOLVED IN: anther dehiscence, regulation of transcription, DNA-dependent; LOCATED IN: nucleus, chloroplast; EXPRESSED IN: male gametophyte, anther, pollen tube; EXPRESSED DURING: L mature pollen stage, M germinated polle…	BnaA09g03330D	XLOC_087693	2.3177			1.5052			AT5G49450.1	basic leucine-zipper 1
RNA.regulation of transcription.bZIP transcription factor family	(at2g36270 : 466.0) Encodes a member of the basic leucine zipper transcription factor family, involved in ABA signalling during seed maturation and germination. The Arabidopsis abscisic acid (ABA)-insensitive abi5 mutants have pleiotropic defects in ABA response, including decreased sensitivity to ABA inhibition of germination and altered expression of some ABA-regulated genes. Comparison of seed…	BnaC04g09030D	XLOC_017678	1.27168					-1.5372	AT2G36270.1	Basic-leucine zipper (bZIP) transcription factor family protein
RNA.regulation of transcription.bZIP transcription factor family	(at3g54620 : 208.0) bZIP transcription factor-like protein mRNA; basic leucine zipper 25 (BZIP25); FUNCTIONS IN: protein heterodimerization activity, sequence-specific DNA binding transcription factor activity; INVOLVED IN: regulation of transcription, DNA-dependent; LOCATED IN: chloroplast; EXPRESSED IN: 23 plant structures; EXPRESSED DURING: 15 growth stages; CONTAINS InterPro DOMAIN/s: Basic-l…	BnaA03g18190D	XLOC_042718				1.50698	1.97069	1.32947	AT3G54620.1	basic leucine zipper 25
RNA.regulation of transcription.bZIP transcription factor family	(at3g62420 : 252.0) Encodes a group-S bZIP transcription factor. Forms heterodimers with group-C bZIP transcription factors. The heterodimers bind to the ACTCAT cis-element of proline dehydrogenase gene.; basic region/leucine zipper motif 53 (BZIP53); FUNCTIONS IN: sequence-specific DNA binding, DNA binding, protein heterodimerization activity, sequence-specific DNA binding transcription factor a…	BnaA09g39870D	XLOC_046701				1.17861		-1.2624	AT3G62420.1	basic region/leucine zipper motif 53
RNA.regulation of transcription.bZIP transcription factor family	(at3g62420 : 249.0) Encodes a group-S bZIP transcription factor. Forms heterodimers with group-C bZIP transcription factors. The heterodimers bind to the ACTCAT cis-element of proline dehydrogenase gene.; basic region/leucine zipper motif 53 (BZIP53); FUNCTIONS IN: sequence-specific DNA binding, DNA binding, protein heterodimerization activity, sequence-specific DNA binding transcription factor a…	BnaC08g32220D	XLOC_009881				1.19324		-1.3457	AT3G62420.1	basic region/leucine zipper motif 53
RNA.regulation of transcription.bZIP transcription factor family	(at4g36730 : 488.0) member of a gene family encoding basic leucine zipper proteins (GBFs) which bind the G-box; G-box binding factor 1 (GBF1); CONTAINS InterPro DOMAIN/s: Basic-leucine zipper (bZIP) transcription factor (InterPro:IPR004827), G-box binding, MFMR (InterPro:IPR012900), bZIP transcription factor, bZIP-1 (InterPro:IPR011616); BEST Arabidopsis thaliana protein match is: basic region/le…	BnaA08g15400D	XLOC_060899				1.07			AT4G36730.1	G-box binding factor 1
RNA.regulation of transcription.bZIP transcription factor family	(at4g36730 : 483.0) member of a gene family encoding basic leucine zipper proteins (GBFs) which bind the G-box; G-box binding factor 1 (GBF1); CONTAINS InterPro DOMAIN/s: Basic-leucine zipper (bZIP) transcription factor (InterPro:IPR004827), G-box binding, MFMR (InterPro:IPR012900), bZIP transcription factor, bZIP-1 (InterPro:IPR011616); BEST Arabidopsis thaliana protein match is: basic region/le…	BnaA01g01100D	XLOC_008635				1.083			AT4G36730.2	G-box binding factor 1
RNA.regulation of transcription.bZIP transcription factor family	(at4g36730 : 461.0) member of a gene family encoding basic leucine zipper proteins (GBFs) which bind the G-box; G-box binding factor 1 (GBF1); CONTAINS InterPro DOMAIN/s: Basic-leucine zipper (bZIP) transcription factor (InterPro:IPR004827), G-box binding, MFMR (InterPro:IPR012900), bZIP transcription factor, bZIP-1 (InterPro:IPR011616); BEST Arabidopsis thaliana protein match is: basic region/le…	BnaC01g02130D	XLOC_001978	-1.06383			1.01651			AT4G36730.1	G-box binding factor 1
RNA.regulation of transcription.bZIP transcription factor family	(at3g30530 : 276.0) basic leucine-zipper 42 (bZIP42); FUNCTIONS IN: DNA binding, protein homodimerization activity, protein heterodimerization activity, sequence-specific DNA binding transcription factor activity; INVOLVED IN: regulation of transcription, DNA-dependent; EXPRESSED IN: inflorescence meristem, flower; EXPRESSED DURING: petal differentiation and expansion stage; CONTAINS InterPro DOM…	BnaA06g39730D	XLOC_102232					1.40455		AT3G30530.1	basic leucine-zipper 42
RNA.regulation of transcription.bZIP transcription factor family	(at3g30530 : 308.0) basic leucine-zipper 42 (bZIP42); FUNCTIONS IN: DNA binding, protein homodimerization activity, protein heterodimerization activity, sequence-specific DNA binding transcription factor activity; INVOLVED IN: regulation of transcription, DNA-dependent; EXPRESSED IN: inflorescence meristem, flower; EXPRESSED DURING: petal differentiation and expansion stage; CONTAINS InterPro DOM…	BnaC07g26080D	XLOC_018835					1.55578		AT3G30530.1	basic leucine-zipper 42
RNA.regulation of transcription.bZIP transcription factor family	(at1g68710 : 2204.0) ATPase E1-E2 type family protein / haloacid dehalogenase-like hydrolase family protein; FUNCTIONS IN: ATPase activity, coupled to transmembrane movement of ions, phosphorylative mechanism; INVOLVED IN: metabolic process, phospholipid transport, ATP biosynthetic process; LOCATED IN: mitochondrion, integral to membrane, membrane; EXPRESSED IN: 23 plant structures; EXPRESSED DUR…	BnaA07g27360D	XLOC_030149					1.09502		AT1G68710.1	ATPase E1-E2 type family protein / haloacid dehalogenase-like hydrolase family protein
RNA.regulation of transcription.bZIP transcription factor family	(at1g68710 : 2197.0) ATPase E1-E2 type family protein / haloacid dehalogenase-like hydrolase family protein; FUNCTIONS IN: ATPase activity, coupled to transmembrane movement of ions, phosphorylative mechanism; INVOLVED IN: metabolic process, phospholipid transport, ATP biosynthetic process; LOCATED IN: mitochondrion, integral to membrane, membrane; EXPRESSED IN: 23 plant structures; EXPRESSED DUR…	BnaC06g30340D	XLOC_075767					1.15158		AT1G68710.1	ATPase E1-E2 type family protein / haloacid dehalogenase-like hydrolase family protein
RNA.regulation of transcription.bZIP transcription factor family	(at1g68880 : 118.0) basic leucine-zipper 8 (bZIP); FUNCTIONS IN: DNA binding, sequence-specific DNA binding transcription factor activity; INVOLVED IN: regulation of transcription, DNA-dependent; LOCATED IN: chloroplast; EXPRESSED IN: root, leaf; EXPRESSED DURING: LP.04 four leaves visible; CONTAINS InterPro DOMAIN/s: Basic-leucine zipper (bZIP) transcription factor (InterPro:IPR004827), bZIP tra…	BnaC02g18730D	XLOC_014907	1.34257			-2.71393			AT1G68880.1	basic leucine-zipper 8
RNA.regulation of transcription.bZIP transcription factor family	(at1g68880 : 139.0) basic leucine-zipper 8 (bZIP); FUNCTIONS IN: DNA binding, sequence-specific DNA binding transcription factor activity; INVOLVED IN: regulation of transcription, DNA-dependent; LOCATED IN: chloroplast; EXPRESSED IN: root, leaf; EXPRESSED DURING: LP.04 four leaves visible; CONTAINS InterPro DOMAIN/s: Basic-leucine zipper (bZIP) transcription factor (InterPro:IPR004827), bZIP tra…	BnaA02g14100D	XLOC_083583				-1.71376			AT1G68880.1	basic leucine-zipper 8
RNA.regulation of transcription.bZIP transcription factor family	(at1g68710 : 2204.0) ATPase E1-E2 type family protein / haloacid dehalogenase-like hydrolase family protein; FUNCTIONS IN: ATPase activity, coupled to transmembrane movement of ions, phosphorylative mechanism; INVOLVED IN: metabolic process, phospholipid transport, ATP biosynthetic process; LOCATED IN: mitochondrion, integral to membrane, membrane; EXPRESSED IN: 23 plant structures; EXPRESSED DUR…	BnaA07g27360D	XLOC_084157				-1.0103		1.25534	AT1G68710.1	ATPase E1-E2 type family protein / haloacid dehalogenase-like hydrolase family protein
RNA.regulation of transcription.bZIP transcription factor family	(at1g77920 : 512.0) bZIP transcription factor family protein; CONTAINS InterPro DOMAIN/s: Basic-leucine zipper (bZIP) transcription factor (InterPro:IPR004827), bZIP transcription factor, bZIP-1 (InterPro:IPR011616); BEST Arabidopsis thaliana protein match is: TGA1A-related gene 3 (TAIR:AT1G22070.1); Has 1009 Blast hits to 1009 proteins in 97 species: Archae - 0; Bacteria - 11; Metazoa - 10; Fung…	BnaC06g38430D	XLOC_022077				-1.06557		-2.0052	AT1G77920.1	bZIP transcription factor family protein
RNA.regulation of transcription.bZIP transcription factor family	(at4g34590 : 208.0) Encodes a basic domain leucine zipper (bZip) transcription factor bZIP11. Translation is repressed by sucrose. Directly regulates gene expression of ASN1 and ProDH2, which are enzyme-coding genes involved in amino acid metabolism.; G-box binding factor 6 (GBF6); FUNCTIONS IN: DNA binding, protein heterodimerization activity, sequence-specific DNA binding transcription factor a…	BnaC07g45120D	XLOC_005201				-1.37991			AT4G34590.1	G-box binding factor 6
RNA.regulation of transcription.bZIP transcription factor family	(at4g34590 : 195.0) Encodes a basic domain leucine zipper (bZip) transcription factor bZIP11. Translation is repressed by sucrose. Directly regulates gene expression of ASN1 and ProDH2, which are enzyme-coding genes involved in amino acid metabolism.; G-box binding factor 6 (GBF6); FUNCTIONS IN: DNA binding, protein heterodimerization activity, sequence-specific DNA binding transcription factor a…	BnaA08g11080D	XLOC_009327				-1.08335			AT4G34590.1	G-box binding factor 6
RNA.regulation of transcription.bZIP transcription factor family	(at4g34590 : 209.0) Encodes a basic domain leucine zipper (bZip) transcription factor bZIP11. Translation is repressed by sucrose. Directly regulates gene expression of ASN1 and ProDH2, which are enzyme-coding genes involved in amino acid metabolism.; G-box binding factor 6 (GBF6); FUNCTIONS IN: DNA binding, protein heterodimerization activity, sequence-specific DNA binding transcription factor a…	BnaA03g52920D	XLOC_083010	-1.1003						AT4G34590.1	G-box binding factor 6
RNA.regulation of transcription.bZIP transcription factor family	(at5g15830 : 214.0) basic leucine-zipper 3 (bZIP3); FUNCTIONS IN: DNA binding, sequence-specific DNA binding transcription factor activity; INVOLVED IN: regulation of transcription, DNA-dependent; EXPRESSED IN: 9 plant structures; EXPRESSED DURING: 6 growth stages; CONTAINS InterPro DOMAIN/s: Basic-leucine zipper (bZIP) transcription factor (InterPro:IPR004827), bZIP transcription factor, bZIP-1 …	BnaC03g07400D	XLOC_003206				-2.13832			AT5G15830.1	basic leucine-zipper 3
RNA.regulation of transcription.bZIP transcription factor family	(at5g15830 : 241.0) basic leucine-zipper 3 (bZIP3); FUNCTIONS IN: DNA binding, sequence-specific DNA binding transcription factor activity; INVOLVED IN: regulation of transcription, DNA-dependent; EXPRESSED IN: 9 plant structures; EXPRESSED DURING: 6 growth stages; CONTAINS InterPro DOMAIN/s: Basic-leucine zipper (bZIP) transcription factor (InterPro:IPR004827), bZIP transcription factor, bZIP-1 …	BnaC09g42010D	XLOC_062707				-1.96139			AT5G15830.1	basic leucine-zipper 3
RNA.regulation of transcription.bZIP transcription factor family	(at5g15830 : 214.0) basic leucine-zipper 3 (bZIP3); FUNCTIONS IN: DNA binding, sequence-specific DNA binding transcription factor activity; INVOLVED IN: regulation of transcription, DNA-dependent; EXPRESSED IN: 9 plant structures; EXPRESSED DURING: 6 growth stages; CONTAINS InterPro DOMAIN/s: Basic-leucine zipper (bZIP) transcription factor (InterPro:IPR004827), bZIP transcription factor, bZIP-1 …	BnaA10g18440D	XLOC_002583				-1.54168			AT5G15830.1	basic leucine-zipper 3
RNA.regulation of transcription.bZIP transcription factor family	(at5g15830 : 258.0) basic leucine-zipper 3 (bZIP3); FUNCTIONS IN: DNA binding, sequence-specific DNA binding transcription factor activity; INVOLVED IN: regulation of transcription, DNA-dependent; EXPRESSED IN: 9 plant structures; EXPRESSED DURING: 6 growth stages; CONTAINS InterPro DOMAIN/s: Basic-leucine zipper (bZIP) transcription factor (InterPro:IPR004827), bZIP transcription factor, bZIP-1 …	BnaC02g06270D	XLOC_019289		-1.22118		-2.80958			AT5G15830.1	basic leucine-zipper 3
RNA.regulation of transcription.bZIP transcription factor family	(at5g15830 : 258.0) basic leucine-zipper 3 (bZIP3); FUNCTIONS IN: DNA binding, sequence-specific DNA binding transcription factor activity; INVOLVED IN: regulation of transcription, DNA-dependent; EXPRESSED IN: 9 plant structures; EXPRESSED DURING: 6 growth stages; CONTAINS InterPro DOMAIN/s: Basic-leucine zipper (bZIP) transcription factor (InterPro:IPR004827), bZIP transcription factor, bZIP-1 …	BnaC02g06270D	XLOC_025090		-1.2154		-2.59881			AT5G15830.1	basic leucine-zipper 3
RNA.regulation of transcription.bZIP transcription factor family	(at2g04038 : 203.0) basic leucine-zipper 48 (bZIP48); FUNCTIONS IN: DNA binding, sequence-specific DNA binding transcription factor activity; INVOLVED IN: regulation of transcription, DNA-dependent; EXPRESSED IN: male gametophyte, root, carpel; EXPRESSED DURING: 4 anthesis; CONTAINS InterPro DOMAIN/s: Basic-leucine zipper (bZIP) transcription factor (InterPro:IPR004827), bZIP transcription factor…	BnaA06g33560D	XLOC_086020		-1.3371					AT2G04038.1	basic leucine-zipper 48
RNA.regulation of transcription.bZIP transcription factor family	(at1g13600 : 224.0) basic leucine-zipper 58 (bZIP58); FUNCTIONS IN: DNA binding, protein homodimerization activity, protein heterodimerization activity, sequence-specific DNA binding transcription factor activity; INVOLVED IN: regulation of transcription, DNA-dependent; EXPRESSED IN: 16 plant structures; EXPRESSED DURING: 7 growth stages; CONTAINS InterPro DOMAIN/s: Basic-leucine zipper (bZIP) tr…	BnaC08g40240D	XLOC_051676		-1.66432		-2.54678	-1.07952	-2.22058	AT1G13600.1	basic leucine-zipper 58
RNA.regulation of transcription.bZIP transcription factor family	(at1g75390 : 163.0) basic leucine-zipper 44 (bZIP44); FUNCTIONS IN: DNA binding, protein heterodimerization activity, sequence-specific DNA binding transcription factor activity; INVOLVED IN: regulation of transcription, DNA-dependent; LOCATED IN: chloroplast; CONTAINS InterPro DOMAIN/s: Basic-leucine zipper (bZIP) transcription factor (InterPro:IPR004827), bZIP transcription factor, bZIP-1 (Inte…	BnaA02g17180D	XLOC_076240			-2.34744	-2.07595	-2.52294	-3.69595	AT1G75390.1	basic leucine-zipper 44
RNA.regulation of transcription.bZIP transcription factor family	(at1g75390 : 159.0) basic leucine-zipper 44 (bZIP44); FUNCTIONS IN: DNA binding, protein heterodimerization activity, sequence-specific DNA binding transcription factor activity; INVOLVED IN: regulation of transcription, DNA-dependent; LOCATED IN: chloroplast; CONTAINS InterPro DOMAIN/s: Basic-leucine zipper (bZIP) transcription factor (InterPro:IPR004827), bZIP transcription factor, bZIP-1 (Inte…	BnaCnng21800D	XLOC_090345	-1.14679		-2.35267	-1.1669	-1.24755	-3.40393	AT1G75390.1	basic leucine-zipper 44
RNA.regulation of transcription.bZIP transcription factor family	(at4g37730 : 228.0) basic leucine-zipper 7 (bZIP7); FUNCTIONS IN: DNA binding, sequence-specific DNA binding transcription factor activity; INVOLVED IN: regulation of transcription, DNA-dependent; EXPRESSED IN: 19 plant structures; EXPRESSED DURING: 7 growth stages; CONTAINS InterPro DOMAIN/s: Basic-leucine zipper (bZIP) transcription factor (InterPro:IPR004827), bZIP transcription factor, bZIP-1…	BnaA01g00310D	XLOC_008428	-1.34463						AT4G37730.1	basic leucine-zipper 7
RNA.regulation of transcription.bZIP transcription factor family	(at4g37730 : 225.0) basic leucine-zipper 7 (bZIP7); FUNCTIONS IN: DNA binding, sequence-specific DNA binding transcription factor activity; INVOLVED IN: regulation of transcription, DNA-dependent; EXPRESSED IN: 19 plant structures; EXPRESSED DURING: 7 growth stages; CONTAINS InterPro DOMAIN/s: Basic-leucine zipper (bZIP) transcription factor (InterPro:IPR004827), bZIP transcription factor, bZIP-1…	BnaC01g01320D	XLOC_001629	-1.29417						AT4G37730.1	basic leucine-zipper 7
RNA.regulation of transcription.bZIP transcription factor family	(at5g11260 : 226.0) Basic leucine zipper (bZIP) transcription factor. Nuclear localization. Involved in light-regulated transcriptional activation of G-box-containing promoters. Negatively regulated by Cop1. Although cytokinins do not appear to affect the gene's promoter activity, they appear to stabilize the protein. HY5 plays a role in anthocyanin accumulation in far-red light and blue light, b…	BnaA02g00920D	XLOC_019180	-1.01157	-1.32382			-1.7019		AT5G11260.1	Basic-leucine zipper (bZIP) transcription factor family protein
RNA.regulation of transcription.bZIP transcription factor family	(at5g11260 : 180.0) Basic leucine zipper (bZIP) transcription factor. Nuclear localization. Involved in light-regulated transcriptional activation of G-box-containing promoters. Negatively regulated by Cop1. Although cytokinins do not appear to affect the gene's promoter activity, they appear to stabilize the protein. HY5 plays a role in anthocyanin accumulation in far-red light and blue light, b…	BnaA10g21200D	XLOC_002258	-2.05665	-1.21686			-1.59465	-1.10862	AT5G11260.1	Basic-leucine zipper (bZIP) transcription factor family protein
RNA.regulation of transcription.bZIP transcription factor family	(at2g31370 : 376.0) Basic-leucine zipper (bZIP) transcription factor family protein; CONTAINS InterPro DOMAIN/s: Basic-leucine zipper (bZIP) transcription factor (InterPro:IPR004827), bZIP transcription factor, bZIP-1 (InterPro:IPR011616); BEST Arabidopsis thaliana protein match is: Basic-leucine zipper (bZIP) transcription factor family protein (TAIR:AT1G06070.1). & (q69il4|rf2a_orysa : 228.0) T…	BnaA05g11370D	XLOC_045930	-1.58346	-2.00201			-1.59669	-1.50943	AT2G31380.1	salt tolerance homologue
RNA.regulation of transcription.bZIP transcription factor family	(at1g13600 : 328.0) basic leucine-zipper 58 (bZIP58); FUNCTIONS IN: DNA binding, protein homodimerization activity, protein heterodimerization activity, sequence-specific DNA binding transcription factor activity; INVOLVED IN: regulation of transcription, DNA-dependent; EXPRESSED IN: 16 plant structures; EXPRESSED DURING: 7 growth stages; CONTAINS InterPro DOMAIN/s: Basic-leucine zipper (bZIP) tr…	BnaC01g30400D	XLOC_083044				-1.00724			AT1G13600.1	basic leucine-zipper 58
RNA.regulation of transcription.bZIP transcription factor family	(at5g06839 : 772.0) bZIP transcription factor family protein; FUNCTIONS IN: DNA binding, sequence-specific DNA binding transcription factor activity; INVOLVED IN: regulation of transcription, DNA-dependent; EXPRESSED IN: leaf whorl, root, flower, seed; EXPRESSED DURING: 4 anthesis, petal differentiation and expansion stage, E expanded cotyledon stage; CONTAINS InterPro DOMAIN/s: Basic-leucine zip…	BnaA10g24100D	XLOC_105844					-1.0109	-1.15888	AT5G06839.1	bZIP transcription factor family protein
RNA.regulation of transcription.bZIP transcription factor family	(at1g58110 : 435.0) Basic-leucine zipper (bZIP) transcription factor family protein; FUNCTIONS IN: sequence-specific DNA binding, protein dimerization activity, DNA binding, sequence-specific DNA binding transcription factor activity; INVOLVED IN: regulation of transcription, DNA-dependent; LOCATED IN: cellular_component unknown; EXPRESSED IN: 23 plant structures; EXPRESSED DURING: 13 growth stag…	BnaC01g27680D	XLOC_084699					-1.03983	-1.02663	AT1G58110.2	Basic-leucine zipper (bZIP) transcription factor family protein
RNA.regulation of transcription.bZIP transcription factor family	(at2g40620 : 453.0) Basic-leucine zipper (bZIP) transcription factor family protein; FUNCTIONS IN: DNA binding, sequence-specific DNA binding transcription factor activity; INVOLVED IN: regulation of transcription, DNA-dependent; EXPRESSED IN: 24 plant structures; EXPRESSED DURING: 15 growth stages; CONTAINS InterPro DOMAIN/s: Basic-leucine zipper (bZIP) transcription factor (InterPro:IPR004827),…	BnaA04g23410D	XLOC_041881					-1.21683	-1.69426	AT2G40620.1	Basic-leucine zipper (bZIP) transcription factor family protein
RNA.regulation of transcription.bZIP transcription factor family	(at3g58120 : 192.0) Encodes a member of the BZIP family of transcription factors. Forms heterodimers with the related protein AtbZIP34. Binds to G-boxes in vitro and is localized to the nucleus in onion epidermal cells.; BZIP61; FUNCTIONS IN: DNA binding, transcription activator activity, sequence-specific DNA binding transcription factor activity; INVOLVED IN: regulation of transcription, DNA-de…	BnaA07g37910D	XLOC_094094					-1.04104		AT3G58120.1	Basic-leucine zipper (bZIP) transcription factor family protein
RNA.regulation of transcription.bZIP transcription factor family	(at5g11260 : 197.0) Basic leucine zipper (bZIP) transcription factor. Nuclear localization. Involved in light-regulated transcriptional activation of G-box-containing promoters. Negatively regulated by Cop1. Although cytokinins do not appear to affect the gene's promoter activity, they appear to stabilize the protein. HY5 plays a role in anthocyanin accumulation in far-red light and blue light, b…	BnaCnng20200D	XLOC_089313					-1.77869		AT5G11260.1	Basic-leucine zipper (bZIP) transcription factor family protein
RNA.regulation of transcription.bZIP transcription factor family	(at5g10030 : 652.0) Encodes a member of basic leucine zipper transcription gene family. Nomenclature according to Xiang, et al. (1997).; TGACG motif-binding factor 4 (TGA4); CONTAINS InterPro DOMAIN/s: Basic-leucine zipper (bZIP) transcription factor (InterPro:IPR004827), bZIP transcription factor, bZIP-1 (InterPro:IPR011616); BEST Arabidopsis thaliana protein match is: bZIP transcription factor …	BnaA10g22150D	XLOC_002308				-1.18325			AT5G10030.2	TGACG motif-binding factor 4
signalling.calcium	(at5g23580 : 767.0) unique family of enzymes containing a single polypeptide chain with a kinase domain at the amino terminus and a putative calcium-binding EF hands structure at the carboxyl terminus; recombinant protein is fully active and induced by Ca2+; calmodulin-like domain protein kinase 9 (CDPK9); FUNCTIONS IN: in 6 functions; INVOLVED IN: protein amino acid phosphorylation; EXPRESSED IN…	BnaC02g41570D	XLOC_078104				1.00144			AT5G23580.1	calmodulin-like domain protein kinase 9
signalling.calcium	(at5g23580 : 837.0) unique family of enzymes containing a single polypeptide chain with a kinase domain at the amino terminus and a putative calcium-binding EF hands structure at the carboxyl terminus; recombinant protein is fully active and induced by Ca2+; calmodulin-like domain protein kinase 9 (CDPK9); FUNCTIONS IN: in 6 functions; INVOLVED IN: protein amino acid phosphorylation; EXPRESSED IN…	BnaC09g04790D	XLOC_020794	-1.10419						AT5G23580.1	calmodulin-like domain protein kinase 9
signalling.calcium	(at3g56690 : 1471.0) encodes a protein similar to ATPases and binds to calmodulin in vitro. This is a single-copy gene and is expressed in all tissues examined.; Cam interacting protein 111 (CIP111); FUNCTIONS IN: ATPase activity, calmodulin binding; LOCATED IN: chloroplast thylakoid membrane, chloroplast; EXPRESSED IN: 16 plant structures; EXPRESSED DURING: 6 growth stages; CONTAINS InterPro DOM…	BnaAnng14400D	XLOC_094441					1.02898	1.56908	AT3G56690.1	Cam interacting protein 111
signalling.calcium	(at3g56690 : 866.0) encodes a protein similar to ATPases and binds to calmodulin in vitro. This is a single-copy gene and is expressed in all tissues examined.; Cam interacting protein 111 (CIP111); FUNCTIONS IN: ATPase activity, calmodulin binding; LOCATED IN: chloroplast thylakoid membrane, chloroplast; EXPRESSED IN: 16 plant structures; EXPRESSED DURING: 6 growth stages; CONTAINS InterPro DOMA…	BnaC08g27560D	XLOC_004712					1.04551	1.03573	AT3G56690.1	Cam interacting protein 111
signalling.calcium	(at3g14590 : 1021.0) NTMC2T6.2; CONTAINS InterPro DOMAIN/s: C2 membrane targeting protein (InterPro:IPR018029), C2 calcium/lipid-binding domain, CaLB (InterPro:IPR008973), C2 calcium-dependent membrane targeting (InterPro:IPR000008); BEST Arabidopsis thaliana protein match is: Calcium-dependent lipid-binding (CaLB domain) family protein (TAIR:AT1G53590.1). & (reliability: 2042.0) & (original desc…	BnaC05g38990D	XLOC_032896			-1.4159		-1.05617	-2.33066	AT3G14590.2	Calcium-dependent lipid-binding (CaLB domain) family protein
signalling.calcium	(at3g14590 : 1046.0) NTMC2T6.2; CONTAINS InterPro DOMAIN/s: C2 membrane targeting protein (InterPro:IPR018029), C2 calcium/lipid-binding domain, CaLB (InterPro:IPR008973), C2 calcium-dependent membrane targeting (InterPro:IPR000008); BEST Arabidopsis thaliana protein match is: Calcium-dependent lipid-binding (CaLB domain) family protein (TAIR:AT1G53590.1). & (reliability: 2092.0) & (original desc…	BnaA05g24940D	XLOC_031977	-1.11397		-1.26965			-1.9136	AT3G14590.2	Calcium-dependent lipid-binding (CaLB domain) family protein
signalling.calcium	(at1g08860 : 1028.0) Encodes a copine-like protein, which is a member of a newly identified class of calcium-dependent, phospholipid binding proteins that are present in a wide range of organisms. Overexpression of this gene suppresses bon1-1 phenotypes. Double mutant analyses with bon1-1 suggest that BON1 and BON3 have overlapping functions in maintaining cellular homeostasis and inhibiting cell…	BnaA09g48680D	XLOC_041148				1.63529			AT1G08860.1	Calcium-dependent phospholipid-binding Copine family protein
signalling.calcium	(at4g04710 : 634.0) member of Calcium Dependent Protein Kinase; calcium-dependent protein kinase 22 (CPK22); FUNCTIONS IN: in 6 functions; INVOLVED IN: protein amino acid phosphorylation, N-terminal protein myristoylation; LOCATED IN: cellular_component unknown; CONTAINS InterPro DOMAIN/s: EF-Hand 1, calcium-binding site (InterPro:IPR018247), Serine/threonine-protein kinase domain (InterPro:IPR00…	BnaA09g20300D	XLOC_052240		1.98695	1.94963		1.07432	1.12008	AT4G04710.1	calcium-dependent protein kinase 22
signalling.calcium	(at4g04710 : 595.0) member of Calcium Dependent Protein Kinase; calcium-dependent protein kinase 22 (CPK22); FUNCTIONS IN: in 6 functions; INVOLVED IN: protein amino acid phosphorylation, N-terminal protein myristoylation; LOCATED IN: cellular_component unknown; CONTAINS InterPro DOMAIN/s: EF-Hand 1, calcium-binding site (InterPro:IPR018247), Serine/threonine-protein kinase domain (InterPro:IPR00…	BnaC09g22660D	XLOC_028721	1.10181	1.76763	1.65971		1.36429	1.27876	AT4G04710.1	calcium-dependent protein kinase 22
signalling.calcium	(at4g09570 : 938.0) Encodes a member of Calcium Dependent Protein Kinase (CDPK) gene family.Positive regulator of ABA signaling. Phosphorylates ABA responsive transcription factors ABF1 and ABF4.; calcium-dependent protein kinase 4 (CPK4); CONTAINS InterPro DOMAIN/s: Protein kinase, ATP binding site (InterPro:IPR017441), EF-Hand 1, calcium-binding site (InterPro:IPR018247), Serine/threonine-prote…	BnaC03g28620D	XLOC_024672					1.03079	1.11121	AT4G09570.1	calcium-dependent protein kinase 4
signalling.calcium	(at2g17290 : 1021.0) Encodes calcium dependent protein kinase 6 (CPK6), a member of the Arabidopsis CDPK gene family. CDPKs contain an intrinsic Ca2+-activation domain with four EF hand Ca2+-binding sites. CDPKs protein kinases have been proposed to function in multiple plant signal transduction pathways downstream of [Ca2+]cyt elevations, thus transducing various physiological responses. CPK6 is…	BnaA06g25880D	XLOC_021869			-1.1731		-1.07103	-1.59795	AT2G17290.1	Calcium-dependent protein kinase family protein
signalling.calcium	(at5g53010 : 1052.0) calcium-transporting ATPase, putative; FUNCTIONS IN: calcium-transporting ATPase activity, calmodulin binding; INVOLVED IN: cation transport, calcium ion transport, metabolic process, ATP biosynthetic process; LOCATED IN: membrane; EXPRESSED IN: egg cell; CONTAINS InterPro DOMAIN/s: ATPase, P-type, ATPase-associated domain (InterPro:IPR008250), ATPase, P-type, calcium-transpo…	BnaC03g15290D	XLOC_075920	-1.32354						AT5G53010.1	calcium-transporting ATPase, putative
signalling.calcium	(p27164|calm3_pethy : 107.0) Calmodulin-related protein - Petunia hybrida (Petunia) & (at5g37780 : 104.0) encodes a calmodulin that is involved in thigmomorphogenesis. Gene expression is rapidly induced upon a variety of abiotic stimuli, including water spray, subirrigation, wind, touch, wounding, or darkness.; calmodulin 1 (CAM1); CONTAINS InterPro DOMAIN/s: EF-Hand 1, calcium-binding site (Inte…	BnaC03g45210D	XLOC_023556		1.46591		1.05703	1.25175	1.24562	AT2G13770.1	CONTAINS InterPro DOMAIN/s: Putative harbinger transposase-derived nuclease (InterPro:IPR006912); Has 451 Blast hits to 352 proteins in 33 species: Archae - 0; Bacteria - 0; Metazoa - 28; Fungi - 8; Plants - 388; Viruses - 0; Other Eukaryotes - 27 (source: NCBI BLink).
signalling.calcium	(at5g61910 : 960.0) DCD (Development and Cell Death) domain protein; FUNCTIONS IN: molecular_function unknown; INVOLVED IN: biological_process unknown; LOCATED IN: cellular_component unknown; EXPRESSED IN: 21 plant structures; EXPRESSED DURING: 14 growth stages; CONTAINS InterPro DOMAIN/s: Development/cell death domain (InterPro:IPR013989), C2 calcium/lipid-binding domain, CaLB (InterPro:IPR00897…	BnaA06g21360D	XLOC_034808	-1.30988					-1.52593	AT5G61910.4	DCD (Development and Cell Death) domain protein
signalling.calcium	(at4g05520 : 1030.0) Encodes AtEHD2, one of the Arabidopsis Eps15 homology domain proteins involved in endocytosis (AtEHD1, At3g20290).; EPS15 homology domain 2 (EHD2); FUNCTIONS IN: GTP binding, GTPase activity, calcium ion binding; INVOLVED IN: endocytosis; LOCATED IN: plasma membrane, microsome, membrane, cytoplasm; EXPRESSED IN: 22 plant structures; EXPRESSED DURING: 13 growth stages; CONTAIN…	BnaA09g20670D	XLOC_052258			1.00509		1.15029	1.27866	AT4G05520.1	EPS15 homology domain 2
signalling.calcium	(at4g05520 : 1028.0) Encodes AtEHD2, one of the Arabidopsis Eps15 homology domain proteins involved in endocytosis (AtEHD1, At3g20290).; EPS15 homology domain 2 (EHD2); FUNCTIONS IN: GTP binding, GTPase activity, calcium ion binding; INVOLVED IN: endocytosis; LOCATED IN: plasma membrane, microsome, membrane, cytoplasm; EXPRESSED IN: 22 plant structures; EXPRESSED DURING: 13 growth stages; CONTAIN…	BnaC09g23000D	XLOC_028705			1.14417		1.11105	1.73372	AT4G05520.2	EPS15 homology domain 2
signalling.calcium	(at3g03950 : 624.0) Physically interacts with CIPK1. Located in the nucleus.; evolutionarily conserved C-terminal region 1 (ECT1); CONTAINS InterPro DOMAIN/s: YTH domain (InterPro:IPR007275); BEST Arabidopsis thaliana protein match is: evolutionarily conserved C-terminal region 3 (TAIR:AT5G61020.1); Has 35333 Blast hits to 34131 proteins in 2444 species: Archae - 798; Bacteria - 22429; Metazoa - …	BnaAnng32160D	XLOC_106158					1.21659	1.37222	AT3G03950.3	evolutionarily conserved C-terminal region 1
signalling.calcium	(at3g52870 : 769.0) IQ calmodulin-binding motif family protein; CONTAINS InterPro DOMAIN/s: IQ calmodulin-binding region (InterPro:IPR000048); BEST Arabidopsis thaliana protein match is: calmodulin-binding family protein (TAIR:AT3G58480.1); Has 341 Blast hits to 277 proteins in 58 species: Archae - 0; Bacteria - 26; Metazoa - 0; Fungi - 100; Plants - 209; Viruses - 0; Other Eukaryotes - 6 (source…	BnaA04g05160D	XLOC_009144					-1.18286	-2.79715	AT3G52870.1	IQ calmodulin-binding motif family protein
signalling.calcium	(at3g52870 : 764.0) IQ calmodulin-binding motif family protein; CONTAINS InterPro DOMAIN/s: IQ calmodulin-binding region (InterPro:IPR000048); BEST Arabidopsis thaliana protein match is: calmodulin-binding family protein (TAIR:AT3G58480.1); Has 341 Blast hits to 277 proteins in 58 species: Archae - 0; Bacteria - 26; Metazoa - 0; Fungi - 100; Plants - 209; Viruses - 0; Other Eukaryotes - 6 (source…	BnaA07g15810D	XLOC_000551	-1.21843				-1.11059	-2.01224	AT3G52870.1	IQ calmodulin-binding motif family protein
signalling.calcium	(at3g52870 : 772.0) IQ calmodulin-binding motif family protein; CONTAINS InterPro DOMAIN/s: IQ calmodulin-binding region (InterPro:IPR000048); BEST Arabidopsis thaliana protein match is: calmodulin-binding family protein (TAIR:AT3G58480.1); Has 341 Blast hits to 277 proteins in 58 species: Archae - 0; Bacteria - 26; Metazoa - 0; Fungi - 100; Plants - 209; Viruses - 0; Other Eukaryotes - 6 (source…	BnaC04g27770D	XLOC_029589			-1.04464		-1.07568	-2.55624	AT3G52870.1	IQ calmodulin-binding motif family protein
signalling.calcium	(at4g23060 : 535.0) IQ-domain 22 (IQD22); CONTAINS InterPro DOMAIN/s: IQ calmodulin-binding region (InterPro:IPR000048); BEST Arabidopsis thaliana protein match is: IQ-domain 26 (TAIR:AT3G16490.1); Has 890 Blast hits to 763 proteins in 40 species: Archae - 0; Bacteria - 0; Metazoa - 31; Fungi - 3; Plants - 728; Viruses - 0; Other Eukaryotes - 128 (source: NCBI BLink). & (reliability: 1070.0) & (o…	BnaA01g12870D	XLOC_078657					-1.8542	-2.96248	AT4G23060.1	IQ-domain 22
signalling.calcium	(at4g23060 : 588.0) IQ-domain 22 (IQD22); CONTAINS InterPro DOMAIN/s: IQ calmodulin-binding region (InterPro:IPR000048); BEST Arabidopsis thaliana protein match is: IQ-domain 26 (TAIR:AT3G16490.1); Has 890 Blast hits to 763 proteins in 40 species: Archae - 0; Bacteria - 0; Metazoa - 31; Fungi - 3; Plants - 728; Viruses - 0; Other Eukaryotes - 128 (source: NCBI BLink). & (reliability: 1176.0) & (o…	BnaC01g41430D	XLOC_091478					-1.0843	-1.01116	AT4G23060.1	IQ-domain 22
signalling.calcium	(at4g23060 : 488.0) IQ-domain 22 (IQD22); CONTAINS InterPro DOMAIN/s: IQ calmodulin-binding region (InterPro:IPR000048); BEST Arabidopsis thaliana protein match is: IQ-domain 26 (TAIR:AT3G16490.1); Has 890 Blast hits to 763 proteins in 40 species: Archae - 0; Bacteria - 0; Metazoa - 31; Fungi - 3; Plants - 728; Viruses - 0; Other Eukaryotes - 128 (source: NCBI BLink). & (reliability: 976.0) & (or…	BnaC07g37840D	XLOC_028204			1.90578		1.23409	2.36632	AT4G23060.1	IQ-domain 22
signalling.calcium	(at2g26410 : 514.0) IQ-domain 4 (Iqd4); CONTAINS InterPro DOMAIN/s: IQ calmodulin-binding region (InterPro:IPR000048); BEST Arabidopsis thaliana protein match is: IQ-domain 2 (TAIR:AT5G03040.3); Has 2355 Blast hits to 2176 proteins in 294 species: Archae - 6; Bacteria - 370; Metazoa - 426; Fungi - 119; Plants - 1088; Viruses - 37; Other Eukaryotes - 309 (source: NCBI BLink). & (reliability: 1028.…	BnaA03g22690D	XLOC_016675	1.2817						AT2G26410.1	IQ-domain 4
signalling.calcium	(at2g33380 : 407.0) Encodes a calcium binding protein whose mRNA is induced upon treatment with NaCl, ABA and in response to dessication. mRNA expression under drought conditions is apparent particularly in leaves and flowers. Isoform of caleosin with a role as a peroxygenase involved in oxylipin metabolism during biotic and abiotic stress.; RESPONSIVE TO DESSICATION 20 (RD20); FUNCTIONS IN: lipo…	BnaC04g11110D	XLOC_055253					-1.90238		AT2G33380.1	Caleosin-related family protein
signalling.calcium	(at2g33380 : 393.0) Encodes a calcium binding protein whose mRNA is induced upon treatment with NaCl, ABA and in response to dessication. mRNA expression under drought conditions is apparent particularly in leaves and flowers. Isoform of caleosin with a role as a peroxygenase involved in oxylipin metabolism during biotic and abiotic stress.; RESPONSIVE TO DESSICATION 20 (RD20); FUNCTIONS IN: lipo…	BnaC04g43780D	XLOC_059779					-1.18556		AT2G33380.1	Caleosin-related family protein
signalling.calcium	(at2g33380 : 393.0) Encodes a calcium binding protein whose mRNA is induced upon treatment with NaCl, ABA and in response to dessication. mRNA expression under drought conditions is apparent particularly in leaves and flowers. Isoform of caleosin with a role as a peroxygenase involved in oxylipin metabolism during biotic and abiotic stress.; RESPONSIVE TO DESSICATION 20 (RD20); FUNCTIONS IN: lipo…	BnaC04g43780D	XLOC_074781			-1.65108		-1.08604	-1.27183	AT2G33380.1	Caleosin-related family protein
signalling.calcium	(at1g08450 : 692.0) Encodes one of three Arabidopsis calreticulins. In CRT-deficient mouse fibroblasts, this protein restores ER Ca2+ levels. Non-receptor component required for EFR-mediated immunity. Mutants show de-repressed anthocyanin accumulation in the presence of elf18, and EFR accumulation and signalling.; calreticulin 3 (CRT3); FUNCTIONS IN: unfolded protein binding, calcium ion binding;…	BnaC08g43170D	XLOC_058605		1.67525	1.24101				AT1G08450.1	calreticulin 3
signalling.calcium	(at1g08450 : 710.0) Encodes one of three Arabidopsis calreticulins. In CRT-deficient mouse fibroblasts, this protein restores ER Ca2+ levels. Non-receptor component required for EFR-mediated immunity. Mutants show de-repressed anthocyanin accumulation in the presence of elf18, and EFR accumulation and signalling.; calreticulin 3 (CRT3); FUNCTIONS IN: unfolded protein binding, calcium ion binding;…	BnaA09g48890D	XLOC_041257		1.69504	1.8678			1.09613	AT1G08450.1	calreticulin 3
signalling.calcium	(at3g59820 : 1118.0) LETM1-like protein; LOCATED IN: mitochondrion; EXPRESSED IN: 27 plant structures; EXPRESSED DURING: 15 growth stages; CONTAINS InterPro DOMAIN/s: EF-Hand 1, calcium-binding site (InterPro:IPR018247), EF-HAND 2 (InterPro:IPR018249), LETM1-like (InterPro:IPR011685); BEST Arabidopsis thaliana protein match is: LETM1-like protein (TAIR:AT1G65540.1); Has 35333 Blast hits to 34131 …	BnaC08g30010D	XLOC_004584					1.02447		AT3G59820.1	LETM1-like protein
signalling.calcium	(at3g59820 : 1069.0) LETM1-like protein; LOCATED IN: mitochondrion; EXPRESSED IN: 27 plant structures; EXPRESSED DURING: 15 growth stages; CONTAINS InterPro DOMAIN/s: EF-Hand 1, calcium-binding site (InterPro:IPR018247), EF-HAND 2 (InterPro:IPR018249), LETM1-like (InterPro:IPR011685); BEST Arabidopsis thaliana protein match is: LETM1-like protein (TAIR:AT1G65540.1); Has 35333 Blast hits to 34131 …	BnaC04g22650D	XLOC_083504					1.35232	1.44022	AT3G59820.1	LETM1-like protein
signalling.calcium	(at5g54490 : 204.0) Encodes a PINOID (PID)-binding protein containing putative EF-hand calcium-binding motifs. The interaction is dependent on the presence of calcium. mRNA expression is up-regulated by auxin. Not a phosphorylation target of PID, likely acts upstream of PID to regulate the activity of this protein in response to changes in calcium levels.; pinoid-binding protein 1 (PBP1); CONTAIN…	BnaCnng16590D	XLOC_086657		1.00702				-1.82703	AT5G54490.1	pinoid-binding protein 1
signalling.calcium	(at4g27280 : 208.0) Calcium-binding EF-hand family protein; FUNCTIONS IN: calcium ion binding; INVOLVED IN: response to karrikin; EXPRESSED IN: 23 plant structures; EXPRESSED DURING: 13 growth stages; CONTAINS InterPro DOMAIN/s: EF-Hand 1, calcium-binding site (InterPro:IPR018247), EF-HAND 2 (InterPro:IPR018249), EF-hand-like domain (InterPro:IPR011992); BEST Arabidopsis thaliana protein match is…	BnaA01g16310D	XLOC_023048	1.04621	1.18735	-1.37998			-2.89136	AT4G27270.1	Quinone reductase family protein
signalling.calcium	(at1g53210 : 887.0) sodium/calcium exchanger family protein / calcium-binding EF hand family protein; FUNCTIONS IN: calcium ion binding; INVOLVED IN: transmembrane transport; LOCATED IN: vacuolar membrane, plasma membrane, vacuole, membrane, plant-type vacuole; EXPRESSED IN: 27 plant structures; EXPRESSED DURING: 16 growth stages; CONTAINS InterPro DOMAIN/s: EF-Hand 1, calcium-binding site (Inter…	BnaCnng29300D	XLOC_093828	-1.2385					-1.70183	AT1G53210.1	sodium/calcium exchanger family protein / calcium-binding EF hand family protein
signalling.calcium	(at1g53210 : 884.0) sodium/calcium exchanger family protein / calcium-binding EF hand family protein; FUNCTIONS IN: calcium ion binding; INVOLVED IN: transmembrane transport; LOCATED IN: vacuolar membrane, plasma membrane, vacuole, membrane, plant-type vacuole; EXPRESSED IN: 27 plant structures; EXPRESSED DURING: 16 growth stages; CONTAINS InterPro DOMAIN/s: EF-Hand 1, calcium-binding site (Inter…	BnaA05g14600D	XLOC_062118	-1.02527					-1.73194	AT1G53210.1	sodium/calcium exchanger family protein / calcium-binding EF hand family protein
signalling.calcium	(at2g43040 : 1191.0) encodes a calmodulin-binding protein that is expressed specifically in pollen and is required for pollen development.; no pollen germination 1 (NPG1); CONTAINS InterPro DOMAIN/s: Tetratricopeptide-like helical (InterPro:IPR011990), Tetratricopeptide repeat-containing (InterPro:IPR013026), Tetratricopeptide repeat (InterPro:IPR019734); BEST Arabidopsis thaliana protein match i…	BnaC04g52900D	XLOC_092064	-1.00154						AT2G43040.1	tetratricopeptide repeat (TPR)-containing protein
signalling.calcium	(at3g07490 : 260.0) A member of ARF GAP domain (AGD), A thaliana has 15 members, grouped into four classes.; ARF-GAP domain 11 (AGD11); FUNCTIONS IN: calcium ion binding; LOCATED IN: cellular_component unknown; EXPRESSED IN: male gametophyte, pollen tube; EXPRESSED DURING: L mature pollen stage, M germinated pollen stage; CONTAINS InterPro DOMAIN/s: Parvalbumin (InterPro:IPR008080), EF-Hand 1, ca…	BnaA03g30040D	XLOC_007150	-1.41966					-1.52893	AT3G07490.1	ARF-GAP domain 11
signalling.calcium	(at3g22910 : 1578.0) ATPase E1-E2 type family protein / haloacid dehalogenase-like hydrolase family protein; FUNCTIONS IN: calcium-transporting ATPase activity, calmodulin binding; INVOLVED IN: cation transport, calcium ion transport, metabolic process, ATP biosynthetic process; LOCATED IN: membrane; EXPRESSED IN: 12 plant structures; EXPRESSED DURING: LP.04 four leaves visible, 4 anthesis, C glo…	BnaC05g29600D	XLOC_045475	-1.09128					-1.40229	AT3G22910.1	ATPase E1-E2 type family protein / haloacid dehalogenase-like hydrolase family protein
signalling.calcium	(at3g63380 : 1769.0) ATPase E1-E2 type family protein / haloacid dehalogenase-like hydrolase family protein; FUNCTIONS IN: calcium-transporting ATPase activity, calmodulin binding; INVOLVED IN: calcium ion transport, cation transport, metabolic process, ATP biosynthetic process; LOCATED IN: membrane; EXPRESSED IN: 11 plant structures; EXPRESSED DURING: LP.06 six leaves visible, LP.04 four leaves …	BnaC04g20690D	XLOC_027999				1.04476			AT3G63380.1	ATPase E1-E2 type family protein / haloacid dehalogenase-like hydrolase family protein
signalling.calcium	(at4g29900 : 1788.0) one of the type IIB calcium pump isoforms. encodes an autoinhibited Ca(2+)-ATPase that contains an N-terminal calmodulin binding autoinhibitory domain.; autoinhibited Ca(2+)-ATPase 10 (ACA10); FUNCTIONS IN: calcium-transporting ATPase activity, calmodulin binding; INVOLVED IN: shoot development, inflorescence morphogenesis; LOCATED IN: plasma membrane; EXPRESSED IN: 25 plant …	BnaC07g42210D	XLOC_084546	-1.42153						AT4G29900.1	autoinhibited Ca(2+)-ATPase 10
signalling.calcium	(at3g21180 : 154.0) one of the type IIB calcium pump isoforms. encodes an autoinhibited Ca(2+)-ATPase that contains an N-terminal calmodulin binding autoinhibitory domain.; autoinhibited Ca(2+)-ATPase 9 (ACA9); FUNCTIONS IN: calcium-transporting ATPase activity, calmodulin binding; INVOLVED IN: single fertilization, pollen development; LOCATED IN: plasma membrane; EXPRESSED IN: 11 plant structure…	BnaC03g15370D	XLOC_090096			-1.76407		-1.19731	-2.57502	AT3G21180.1	autoinhibited Ca(2+)-ATPase 9
signalling.calcium	(at3g57330 : 1862.0) autoinhibited Ca2+-ATPase 11 (ACA11); FUNCTIONS IN: calcium-transporting ATPase activity, calmodulin binding; INVOLVED IN: defense response to bacterium, negative regulation of programmed cell death, anion homeostasis; LOCATED IN: plant-type vacuole membrane, chloroplast, plasma membrane, vacuole; EXPRESSED IN: 26 plant structures; EXPRESSED DURING: 15 growth stages; CONTAINS…	BnaCnng07470D	XLOC_070683				1.04326			AT3G57330.1	autoinhibited Ca2+-ATPase 11
signalling.calcium	(at4g17615 : 406.0) Member of AtCBL (Calcineurin B-like Calcium Sensor Proteins) family. Protein level is increased upon high salt, mannitol, and cold stresses. CBL1 interacts with CIPK23 and recruits the kinase to the plasma membrane where the substrate(s) of CIPK23 may reside. CBL1 localization is regulated by protein modification including myristolation and acylation.; calcineurin B-like prote…	BnaC07g34450D	XLOC_044796	-1.2914						AT4G17615.1	calcineurin B-like protein 1
signalling.calcium	(at4g37640 : 1839.0) Encodes a calmodulin-regulated Ca(2+)-pump located in the endoplasmic reticulum. Belongs to plant 2B ATPase's with an N-terminal autoinhibitor.; calcium ATPase 2 (ACA2); FUNCTIONS IN: calcium-transporting ATPase activity, calmodulin binding, calcium ion transmembrane transporter activity; INVOLVED IN: transport; LOCATED IN: endoplasmic reticulum, plasma membrane, endoplasmic …	BnaC03g61330D	XLOC_058363	-1.12452					-1.09124	AT4G37640.1	calcium ATPase 2
signalling.calcium	(at2g27030 : 310.0) encodes a calmodulin that has higher affinity to kinesin-like calmodulin binding motor protein than CAM4 or CAM6.; calmodulin 5 (CAM5); FUNCTIONS IN: calcium ion binding; LOCATED IN: plasma membrane; EXPRESSED IN: 23 plant structures; EXPRESSED DURING: 16 growth stages; CONTAINS InterPro DOMAIN/s: EF-Hand 1, calcium-binding site (InterPro:IPR018247), EF-HAND 2 (InterPro:IPR018…	BnaA04g15550D	XLOC_072385	-1.21863					-2.11998	AT2G27030.3	calmodulin 5
signalling.calcium	(at2g27030 : 310.0) encodes a calmodulin that has higher affinity to kinesin-like calmodulin binding motor protein than CAM4 or CAM6.; calmodulin 5 (CAM5); FUNCTIONS IN: calcium ion binding; LOCATED IN: plasma membrane; EXPRESSED IN: 23 plant structures; EXPRESSED DURING: 16 growth stages; CONTAINS InterPro DOMAIN/s: EF-Hand 1, calcium-binding site (InterPro:IPR018247), EF-HAND 2 (InterPro:IPR018…	BnaA04g15550D	XLOC_009164	-1.1411					-1.10519	AT2G27030.3	calmodulin 5
signalling.calcium	(at2g27030 : 310.0) encodes a calmodulin that has higher affinity to kinesin-like calmodulin binding motor protein than CAM4 or CAM6.; calmodulin 5 (CAM5); FUNCTIONS IN: calcium ion binding; LOCATED IN: plasma membrane; EXPRESSED IN: 23 plant structures; EXPRESSED DURING: 16 growth stages; CONTAINS InterPro DOMAIN/s: EF-Hand 1, calcium-binding site (InterPro:IPR018247), EF-HAND 2 (InterPro:IPR018…	BnaA04g15550D	XLOC_058436	-1.03699					-2.10915	AT2G27030.3	calmodulin 5
signalling.calcium	(at1g18210 : 278.0) Calcium-binding EF-hand family protein; FUNCTIONS IN: calcium ion binding; INVOLVED IN: biological_process unknown; LOCATED IN: plasma membrane, vacuole; EXPRESSED IN: 25 plant structures; EXPRESSED DURING: 13 growth stages; CONTAINS InterPro DOMAIN/s: EF-Hand 1, calcium-binding site (InterPro:IPR018247), EF-HAND 2 (InterPro:IPR018249), EF-hand-like domain (InterPro:IPR011992)…	BnaC08g17850D	XLOC_017318			-1.22978		-1.33848	-2.83467	AT1G18210.2	Calcium-binding EF-hand family protein
signalling.calcium	(at1g21550 : 253.0) Calcium-binding EF-hand family protein; FUNCTIONS IN: calcium ion binding; INVOLVED IN: biological_process unknown; LOCATED IN: cellular_component unknown; EXPRESSED IN: 14 plant structures; EXPRESSED DURING: 8 growth stages; CONTAINS InterPro DOMAIN/s: EF-Hand 1, calcium-binding site (InterPro:IPR018247), EF-HAND 2 (InterPro:IPR018249), EF-hand-like domain (InterPro:IPR011992…	BnaC05g16860D	XLOC_039525					-1.22328	-2.22608	AT1G21550.1	Calcium-binding EF-hand family protein
signalling.calcium	(at1g76640 : 254.0) Calcium-binding EF-hand family protein; CONTAINS InterPro DOMAIN/s: EF-Hand 1, calcium-binding site (InterPro:IPR018247), EF-HAND 2 (InterPro:IPR018249), EF-hand-like domain (InterPro:IPR011992), Calcium-binding EF-hand (InterPro:IPR002048), EF-hand (InterPro:IPR018248); BEST Arabidopsis thaliana protein match is: calmodulin-like 38 (TAIR:AT1G76650.3); Has 14790 Blast hits to …	BnaA02g17650D	XLOC_083694	-2.09541		-1.83714		-1.54931	-3.73007	AT1G76640.1	Calcium-binding EF-hand family protein
signalling.calcium	(at1g76640 : 267.0) Calcium-binding EF-hand family protein; CONTAINS InterPro DOMAIN/s: EF-Hand 1, calcium-binding site (InterPro:IPR018247), EF-HAND 2 (InterPro:IPR018249), EF-hand-like domain (InterPro:IPR011992), Calcium-binding EF-hand (InterPro:IPR002048), EF-hand (InterPro:IPR018248); BEST Arabidopsis thaliana protein match is: calmodulin-like 38 (TAIR:AT1G76650.3); Has 14790 Blast hits to …	BnaA07g32960D	XLOC_021133	-1.71509		-2.02708		-1.36841	-2.5373	AT1G76640.1	Calcium-binding EF-hand family protein
signalling.calcium	(at1g76640 : 268.0) Calcium-binding EF-hand family protein; CONTAINS InterPro DOMAIN/s: EF-Hand 1, calcium-binding site (InterPro:IPR018247), EF-HAND 2 (InterPro:IPR018249), EF-hand-like domain (InterPro:IPR011992), Calcium-binding EF-hand (InterPro:IPR002048), EF-hand (InterPro:IPR018248); BEST Arabidopsis thaliana protein match is: calmodulin-like 38 (TAIR:AT1G76650.3); Has 14790 Blast hits to …	BnaC06g37480D	XLOC_022178	-1.63296		-1.31973		-1.28016	-1.58065	AT1G76640.1	Calcium-binding EF-hand family protein
signalling.calcium	(at1g76640 : 251.0) Calcium-binding EF-hand family protein; CONTAINS InterPro DOMAIN/s: EF-Hand 1, calcium-binding site (InterPro:IPR018247), EF-HAND 2 (InterPro:IPR018249), EF-hand-like domain (InterPro:IPR011992), Calcium-binding EF-hand (InterPro:IPR002048), EF-hand (InterPro:IPR018248); BEST Arabidopsis thaliana protein match is: calmodulin-like 38 (TAIR:AT1G76650.3); Has 14790 Blast hits to …	BnaC02g24190D	XLOC_056199	-3.0337		-1.7177		-1.07974	-3.22597	AT1G76640.1	Calcium-binding EF-hand family protein
signalling.calcium	(at1g76650 : 148.0) calmodulin-like 38 (CML38); CONTAINS InterPro DOMAIN/s: EF-Hand 1, calcium-binding site (InterPro:IPR018247), EF-HAND 2 (InterPro:IPR018249), EF-hand-like domain (InterPro:IPR011992), Calcium-binding EF-hand (InterPro:IPR002048); BEST Arabidopsis thaliana protein match is: Calcium-binding EF-hand family protein (TAIR:AT1G76640.1). & (reliability: 296.0) & (original description…	BnaC02g24180D	XLOC_056200	-1.4167		-1.43691			-2.76719	AT1G76640.1	Calcium-binding EF-hand family protein
signalling.calcium	(at2g34020 : 949.0) Calcium-binding EF-hand family protein; FUNCTIONS IN: calcium ion binding; INVOLVED IN: biological_process unknown; EXPRESSED IN: root; CONTAINS InterPro DOMAIN/s: EF-Hand 1, calcium-binding site (InterPro:IPR018247), EF-HAND 2 (InterPro:IPR018249), EF-hand-like domain (InterPro:IPR011992), Calcium-binding EF-hand (InterPro:IPR002048); BEST Arabidopsis thaliana protein match i…	BnaA03g15700D	XLOC_018161			-1.21623		-1.41711	-2.00226	AT2G34020.1	Calcium-binding EF-hand family protein
signalling.calcium	(at2g34020 : 929.0) Calcium-binding EF-hand family protein; FUNCTIONS IN: calcium ion binding; INVOLVED IN: biological_process unknown; EXPRESSED IN: root; CONTAINS InterPro DOMAIN/s: EF-Hand 1, calcium-binding site (InterPro:IPR018247), EF-HAND 2 (InterPro:IPR018249), EF-hand-like domain (InterPro:IPR011992), Calcium-binding EF-hand (InterPro:IPR002048); BEST Arabidopsis thaliana protein match i…	BnaC03g18880D	XLOC_012938			-1.39173		-1.31298	-2.00929	AT2G34020.1	Calcium-binding EF-hand family protein
signalling.calcium	(at3g59440 : 307.0) Calcium-binding EF-hand family protein; FUNCTIONS IN: calcium ion binding; INVOLVED IN: biological_process unknown; LOCATED IN: endomembrane system; EXPRESSED IN: root; CONTAINS InterPro DOMAIN/s: EF-Hand 1, calcium-binding site (InterPro:IPR018247), EF-HAND 2 (InterPro:IPR018249), EF-hand-like domain (InterPro:IPR011992), Calcium-binding EF-hand (InterPro:IPR002048), EF-hand …	BnaCnng78560D	XLOC_109955			-1.84007		-1.20252	-2.66725	AT3G59440.1	Calcium-binding EF-hand family protein
signalling.calcium	(at4g38810 : 658.0) Calcium-binding EF-hand family protein; FUNCTIONS IN: calcium ion binding; LOCATED IN: cellular_component unknown; EXPRESSED IN: 23 plant structures; EXPRESSED DURING: 13 growth stages; CONTAINS InterPro DOMAIN/s: EF-Hand 1, calcium-binding site (InterPro:IPR018247), EF-HAND 2 (InterPro:IPR018249), Calcium-binding EF-hand (InterPro:IPR002048); BEST Arabidopsis thaliana protein…	BnaA06g37340D	XLOC_058292					-1.27065	-2.38563	AT4G38810.2	Calcium-binding EF-hand family protein
signalling.calcium	(at4g38810 : 607.0) Calcium-binding EF-hand family protein; FUNCTIONS IN: calcium ion binding; LOCATED IN: cellular_component unknown; EXPRESSED IN: 23 plant structures; EXPRESSED DURING: 13 growth stages; CONTAINS InterPro DOMAIN/s: EF-Hand 1, calcium-binding site (InterPro:IPR018247), EF-HAND 2 (InterPro:IPR018249), Calcium-binding EF-hand (InterPro:IPR002048); BEST Arabidopsis thaliana protein…	BnaC07g47590D	XLOC_005330			-1.0243		-1.03204	-2.18053	AT4G38810.2	Calcium-binding EF-hand family protein
signalling.calcium	(at5g44460 : 275.0) calmodulin like 43 (CML43); FUNCTIONS IN: calcium ion binding; INVOLVED IN: response to cadmium ion; EXPRESSED IN: root, cultured cell; CONTAINS InterPro DOMAIN/s: EF-Hand 1, calcium-binding site (InterPro:IPR018247), EF-HAND 2 (InterPro:IPR018249), EF-hand-like domain (InterPro:IPR011992), Calcium-binding EF-hand (InterPro:IPR002048), EF-hand (InterPro:IPR018248); BEST Arabid…	BnaA02g22690D	XLOC_050366	-1.0688		-1.16816				AT5G44460.1	calmodulin like 43
signalling.calcium	(at2g43290 : 320.0) Encodes calmodulin-like MSS3.; multicopy suppressors of snf4 deficiency in yeast 3 (MSS3); FUNCTIONS IN: calcium ion binding; INVOLVED IN: biological_process unknown; EXPRESSED IN: 22 plant structures; EXPRESSED DURING: 13 growth stages; CONTAINS InterPro DOMAIN/s: EF-Hand 1, calcium-binding site (InterPro:IPR018247), EF-HAND 2 (InterPro:IPR018249), EF-hand-like domain (InterP…	BnaA03g20180D	XLOC_016792			-1.5542		-1.76338	-2.88015	AT2G43290.1	Calcium-binding EF-hand family protein
signalling.calcium	(at2g43290 : 313.0) Encodes calmodulin-like MSS3.; multicopy suppressors of snf4 deficiency in yeast 3 (MSS3); FUNCTIONS IN: calcium ion binding; INVOLVED IN: biological_process unknown; EXPRESSED IN: 22 plant structures; EXPRESSED DURING: 13 growth stages; CONTAINS InterPro DOMAIN/s: EF-Hand 1, calcium-binding site (InterPro:IPR018247), EF-HAND 2 (InterPro:IPR018249), EF-hand-like domain (InterP…	BnaC03g24090D	XLOC_081850	-1.3513				-1.00737	-1.40835	AT2G43290.1	Calcium-binding EF-hand family protein
signalling.calcium	(at2g43290 : 324.0) Encodes calmodulin-like MSS3.; multicopy suppressors of snf4 deficiency in yeast 3 (MSS3); FUNCTIONS IN: calcium ion binding; INVOLVED IN: biological_process unknown; EXPRESSED IN: 22 plant structures; EXPRESSED DURING: 13 growth stages; CONTAINS InterPro DOMAIN/s: EF-Hand 1, calcium-binding site (InterPro:IPR018247), EF-HAND 2 (InterPro:IPR018249), EF-hand-like domain (InterP…	BnaC04g48840D	XLOC_059441		1.12188				-1.63664	AT2G43290.1	Calcium-binding EF-hand family protein
signalling.calcium	(at5g39670 : 284.0) Calcium-binding EF-hand family protein; FUNCTIONS IN: calcium ion binding; INVOLVED IN: biological_process unknown; LOCATED IN: cellular_component unknown; EXPRESSED IN: 21 plant structures; EXPRESSED DURING: 13 growth stages; CONTAINS InterPro DOMAIN/s: EF-Hand 1, calcium-binding site (InterPro:IPR018247), EF-HAND 2 (InterPro:IPR018249), EF-hand-like domain (InterPro:IPR01199…	BnaA04g09500D	XLOC_007504			-1.03961	-1.14566		-2.02315	AT5G39670.1	Calcium-binding EF-hand family protein
signalling.calcium	(at3g29000 : 209.0) Calcium-binding EF-hand family protein; FUNCTIONS IN: calcium ion binding; INVOLVED IN: biological_process unknown; LOCATED IN: endomembrane system; CONTAINS InterPro DOMAIN/s: EF-Hand 1, calcium-binding site (InterPro:IPR018247), EF-HAND 2 (InterPro:IPR018249), S100/Calbindin-D9k, conserved site (InterPro:IPR001751), EF-hand-like domain (InterPro:IPR011992), Calcium-binding E…	BnaA02g29610D	XLOC_082049		1.10948	-1.29022			-2.46592	AT5G39670.1	Calcium-binding EF-hand family protein
signalling.calcium	(at4g20780 : 288.0) Calcium sensor involved in trichome branching.; calmodulin like 42 (CML42); FUNCTIONS IN: calcium ion binding; INVOLVED IN: trichome branching; LOCATED IN: cellular_component unknown; EXPRESSED IN: 23 plant structures; EXPRESSED DURING: 13 growth stages; CONTAINS InterPro DOMAIN/s: EF-Hand 1, calcium-binding site (InterPro:IPR018247), EF-HAND 2 (InterPro:IPR018249), EF-hand-li…	BnaA03g44570D	XLOC_033087					-1.24102	-2.29808	AT4G20780.1	calmodulin like 42
signalling.calcium	(at4g20780 : 239.0) Calcium sensor involved in trichome branching.; calmodulin like 42 (CML42); FUNCTIONS IN: calcium ion binding; INVOLVED IN: trichome branching; LOCATED IN: cellular_component unknown; EXPRESSED IN: 23 plant structures; EXPRESSED DURING: 13 growth stages; CONTAINS InterPro DOMAIN/s: EF-Hand 1, calcium-binding site (InterPro:IPR018247), EF-HAND 2 (InterPro:IPR018249), EF-hand-li…	BnaC01g12230D	XLOC_016335				1.1434		-1.95937	AT4G20780.1	calmodulin like 42
signalling.calcium	(at2g46600 : 228.0) Calcium-binding EF-hand family protein; FUNCTIONS IN: calcium ion binding; LOCATED IN: cellular_component unknown; EXPRESSED IN: 24 plant structures; EXPRESSED DURING: 14 growth stages; CONTAINS InterPro DOMAIN/s: EF-Hand 1, calcium-binding site (InterPro:IPR018247), EF-HAND 2 (InterPro:IPR018249), EF-hand-like domain (InterPro:IPR011992); BEST Arabidopsis thaliana protein mat…	BnaA04g27150D	XLOC_097674				1.19858			AT2G46600.1	Calcium-binding EF-hand family protein
signalling.calcium	(at2g46600 : 226.0) Calcium-binding EF-hand family protein; FUNCTIONS IN: calcium ion binding; LOCATED IN: cellular_component unknown; EXPRESSED IN: 24 plant structures; EXPRESSED DURING: 14 growth stages; CONTAINS InterPro DOMAIN/s: EF-Hand 1, calcium-binding site (InterPro:IPR018247), EF-HAND 2 (InterPro:IPR018249), EF-hand-like domain (InterPro:IPR011992); BEST Arabidopsis thaliana protein mat…	BnaC04g50920D	XLOC_063687				1.29273			AT2G46600.1	Calcium-binding EF-hand family protein
signalling.calcium	(at3g10190 : 278.0) Calcium-binding EF-hand family protein; FUNCTIONS IN: calcium ion binding; INVOLVED IN: biological_process unknown; LOCATED IN: plasma membrane; EXPRESSED IN: 18 plant structures; EXPRESSED DURING: 8 growth stages; CONTAINS InterPro DOMAIN/s: EF-Hand 1, calcium-binding site (InterPro:IPR018247), EF-HAND 2 (InterPro:IPR018249), EF-hand-like domain (InterPro:IPR011992), Calcium-…	BnaC05g42900D	XLOC_035468				-1.21827			AT3G10190.1	Calcium-binding EF-hand family protein
signalling.calcium	(at5g37780 : 295.0) encodes a calmodulin that is involved in thigmomorphogenesis. Gene expression is rapidly induced upon a variety of abiotic stimuli, including water spray, subirrigation, wind, touch, wounding, or darkness.; calmodulin 1 (CAM1); CONTAINS InterPro DOMAIN/s: EF-Hand 1, calcium-binding site (InterPro:IPR018247), EF-HAND 2 (InterPro:IPR018249), EF-hand-like domain (InterPro:IPR0119…	BnaC06g43530D	XLOC_093712					1.34912	1.34051	AT5G37780.1	calmodulin 1
signalling.calcium	(at5g37780 : 293.0) encodes a calmodulin that is involved in thigmomorphogenesis. Gene expression is rapidly induced upon a variety of abiotic stimuli, including water spray, subirrigation, wind, touch, wounding, or darkness.; calmodulin 1 (CAM1); CONTAINS InterPro DOMAIN/s: EF-Hand 1, calcium-binding site (InterPro:IPR018247), EF-HAND 2 (InterPro:IPR018249), EF-hand-like domain (InterPro:IPR0119…	BnaC04g34470D	XLOC_034040		1.03084			1.50997		AT5G37780.1	calmodulin 1
signalling.calcium	(at5g37780 : 296.0) encodes a calmodulin that is involved in thigmomorphogenesis. Gene expression is rapidly induced upon a variety of abiotic stimuli, including water spray, subirrigation, wind, touch, wounding, or darkness.; calmodulin 1 (CAM1); CONTAINS InterPro DOMAIN/s: EF-Hand 1, calcium-binding site (InterPro:IPR018247), EF-HAND 2 (InterPro:IPR018249), EF-hand-like domain (InterPro:IPR0119…	BnaA07g25830D	XLOC_030226			1.09627		1.65284	1.46908	AT5G37780.1	calmodulin 1
signalling.calcium	(at3g29000 : 209.0) Calcium-binding EF-hand family protein; FUNCTIONS IN: calcium ion binding; INVOLVED IN: biological_process unknown; LOCATED IN: endomembrane system; CONTAINS InterPro DOMAIN/s: EF-Hand 1, calcium-binding site (InterPro:IPR018247), EF-HAND 2 (InterPro:IPR018249), S100/Calbindin-D9k, conserved site (InterPro:IPR001751), EF-hand-like domain (InterPro:IPR011992), Calcium-binding E…	BnaCnng49330D	XLOC_101176		1.6975			1.1788		AT3G29000.1	Calcium-binding EF-hand family protein
signalling.calcium	(at3g29000 : 160.0) Calcium-binding EF-hand family protein; FUNCTIONS IN: calcium ion binding; INVOLVED IN: biological_process unknown; LOCATED IN: endomembrane system; CONTAINS InterPro DOMAIN/s: EF-Hand 1, calcium-binding site (InterPro:IPR018247), EF-HAND 2 (InterPro:IPR018249), S100/Calbindin-D9k, conserved site (InterPro:IPR001751), EF-hand-like domain (InterPro:IPR011992), Calcium-binding E…	BnaA09g02460D	XLOC_055815	1.14344	1.70105			1.21256	-1.57111	AT3G29000.1	Calcium-binding EF-hand family protein
signalling.calcium	(at2g41410 : 282.0) Calcium-binding EF-hand family protein; FUNCTIONS IN: calcium ion binding; LOCATED IN: plasma membrane; EXPRESSED IN: 23 plant structures; EXPRESSED DURING: 14 growth stages; CONTAINS InterPro DOMAIN/s: EF-Hand 1, calcium-binding site (InterPro:IPR018247), EF-HAND 2 (InterPro:IPR018249), EF-hand-like domain (InterPro:IPR011992), Calcium-binding EF-hand (InterPro:IPR002048), EF…	BnaC04g01850D	XLOC_059890	1.10163						AT2G41410.1	Calcium-binding EF-hand family protein
signalling.calcium	(at3g22930 : 272.0) Encodes a calmodulin-like protein.; calmodulin-like 11 (CML11); FUNCTIONS IN: calcium ion binding; INVOLVED IN: biological_process unknown; EXPRESSED IN: 7 plant structures; EXPRESSED DURING: LP.06 six leaves visible, LP.04 four leaves visible, LP.10 ten leaves visible, LP.08 eight leaves visible, LP.12 twelve leaves visible; CONTAINS InterPro DOMAIN/s: EF-Hand 1, calcium-bind…	BnaC01g31320D	XLOC_045478		1.43073	2.17747		1.1801	2.1408	AT3G22930.1	calmodulin-like 11
signalling.calcium	(at3g22930 : 269.0) Encodes a calmodulin-like protein.; calmodulin-like 11 (CML11); FUNCTIONS IN: calcium ion binding; INVOLVED IN: biological_process unknown; EXPRESSED IN: 7 plant structures; EXPRESSED DURING: LP.06 six leaves visible, LP.04 four leaves visible, LP.10 ten leaves visible, LP.08 eight leaves visible, LP.12 twelve leaves visible; CONTAINS InterPro DOMAIN/s: EF-Hand 1, calcium-bind…	BnaA03g36870D	XLOC_027160		1.21366			1.64987	1.46546	AT3G22930.1	calmodulin-like 11
signalling.calcium	(at3g22930 : 268.0) Encodes a calmodulin-like protein.; calmodulin-like 11 (CML11); FUNCTIONS IN: calcium ion binding; INVOLVED IN: biological_process unknown; EXPRESSED IN: 7 plant structures; EXPRESSED DURING: LP.06 six leaves visible, LP.04 four leaves visible, LP.10 ten leaves visible, LP.08 eight leaves visible, LP.12 twelve leaves visible; CONTAINS InterPro DOMAIN/s: EF-Hand 1, calcium-bind…	BnaA05g16760D	XLOC_045868			1.99718		1.68043	2.89142	AT3G22930.1	calmodulin-like 11
signalling.calcium	(at3g47480 : 217.0) Calcium-binding EF-hand family protein; FUNCTIONS IN: calcium ion binding; INVOLVED IN: biological_process unknown; LOCATED IN: endomembrane system; EXPRESSED IN: 10 plant structures; EXPRESSED DURING: 9 growth stages; CONTAINS InterPro DOMAIN/s: EF-Hand 1, calcium-binding site (InterPro:IPR018247), EF-HAND 2 (InterPro:IPR018249), EF-hand-like domain (InterPro:IPR011992), Calc…	BnaA06g20570D	XLOC_057699			2.69844		1.80345		AT3G47480.1	Calcium-binding EF-hand family protein
signalling.calcium	(at3g47480 : 291.0) Calcium-binding EF-hand family protein; FUNCTIONS IN: calcium ion binding; INVOLVED IN: biological_process unknown; LOCATED IN: endomembrane system; EXPRESSED IN: 10 plant structures; EXPRESSED DURING: 9 growth stages; CONTAINS InterPro DOMAIN/s: EF-Hand 1, calcium-binding site (InterPro:IPR018247), EF-HAND 2 (InterPro:IPR018249), EF-hand-like domain (InterPro:IPR011992), Calc…	BnaA06g17340D	XLOC_033401				1.50867			AT3G47480.1	Calcium-binding EF-hand family protein
signalling.calcium	(at3g47480 : 170.0) Calcium-binding EF-hand family protein; FUNCTIONS IN: calcium ion binding; INVOLVED IN: biological_process unknown; LOCATED IN: endomembrane system; EXPRESSED IN: 10 plant structures; EXPRESSED DURING: 9 growth stages; CONTAINS InterPro DOMAIN/s: EF-Hand 1, calcium-binding site (InterPro:IPR018247), EF-HAND 2 (InterPro:IPR018249), EF-hand-like domain (InterPro:IPR011992), Calc…	BnaC03g53590D	XLOC_011064				1.56919			AT3G47480.1	Calcium-binding EF-hand family protein
signalling.calcium	(at5g24270 : 405.0) encodes a calcium sensor that is essential for K+ nutrition, K+/Na+ selectivity, and salt tolerance. The protein is similar to calcineurin B. Lines carrying recessive mutations are hypersensitive to Na+ and Li+ stresses and is unable to grow in low K+. The growth defect is rescued by extracellular calcium.; SALT OVERLY SENSITIVE 3 (SOS3); CONTAINS InterPro DOMAIN/s: Recoverin …	BnaC07g30190D	XLOC_013899					1.1072	1.04028	AT5G24270.2	Calcium-binding EF-hand family protein
signalling.calcium	(at5g24270 : 334.0) encodes a calcium sensor that is essential for K+ nutrition, K+/Na+ selectivity, and salt tolerance. The protein is similar to calcineurin B. Lines carrying recessive mutations are hypersensitive to Na+ and Li+ stresses and is unable to grow in low K+. The growth defect is rescued by extracellular calcium.; SALT OVERLY SENSITIVE 3 (SOS3); CONTAINS InterPro DOMAIN/s: Recoverin …	BnaC02g41360D	XLOC_081902				-1.13785			AT5G24270.2	Calcium-binding EF-hand family protein
signalling.calcium	(at3g50770 : 188.0) calmodulin-like 41 (CML41); FUNCTIONS IN: calcium ion binding; INVOLVED IN: biological_process unknown; LOCATED IN: chloroplast; EXPRESSED IN: 17 plant structures; EXPRESSED DURING: 11 growth stages; CONTAINS InterPro DOMAIN/s: EF-Hand 1, calcium-binding site (InterPro:IPR018247), EF-HAND 2 (InterPro:IPR018249), EF-hand-like domain (InterPro:IPR011992), Calcium-binding EF-hand…	BnaA03g40940D	XLOC_024644	1.33708						AT3G50770.1	calmodulin-like 41
signalling.calcium	(at5g39670 : 294.0) Calcium-binding EF-hand family protein; FUNCTIONS IN: calcium ion binding; INVOLVED IN: biological_process unknown; LOCATED IN: cellular_component unknown; EXPRESSED IN: 21 plant structures; EXPRESSED DURING: 13 growth stages; CONTAINS InterPro DOMAIN/s: EF-Hand 1, calcium-binding site (InterPro:IPR018247), EF-HAND 2 (InterPro:IPR018249), EF-hand-like domain (InterPro:IPR01199…	BnaA04g11660D	XLOC_051453					1.2536		AT5G39670.1	Calcium-binding EF-hand family protein
signalling.calcium	(at5g39670 : 291.0) Calcium-binding EF-hand family protein; FUNCTIONS IN: calcium ion binding; INVOLVED IN: biological_process unknown; LOCATED IN: cellular_component unknown; EXPRESSED IN: 21 plant structures; EXPRESSED DURING: 13 growth stages; CONTAINS InterPro DOMAIN/s: EF-Hand 1, calcium-binding site (InterPro:IPR018247), EF-HAND 2 (InterPro:IPR018249), EF-hand-like domain (InterPro:IPR01199…	BnaC06g12520D	XLOC_074027	1.67808	1.22945			2.52599		AT5G39670.1	Calcium-binding EF-hand family protein
signalling.calcium	(at5g54130 : 852.0) Calcium-binding endonuclease/exonuclease/phosphatase family; EXPRESSED IN: 24 plant structures; EXPRESSED DURING: 15 growth stages; CONTAINS InterPro DOMAIN/s: Endonuclease/exonuclease/phosphatase (InterPro:IPR005135); BEST Arabidopsis thaliana protein match is: Calcium-binding endonuclease/exonuclease/phosphatase family (TAIR:AT1G02270.1); Has 30201 Blast hits to 17322 protei…	BnaC02g13790D	XLOC_079191	1.72149		1.49581	-2.28408		2.91693	AT5G54130.2	Calcium-binding endonuclease/exonuclease/phosphatase family
signalling.calcium	(at5g54130 : 851.0) Calcium-binding endonuclease/exonuclease/phosphatase family; EXPRESSED IN: 24 plant structures; EXPRESSED DURING: 15 growth stages; CONTAINS InterPro DOMAIN/s: Endonuclease/exonuclease/phosphatase (InterPro:IPR005135); BEST Arabidopsis thaliana protein match is: Calcium-binding endonuclease/exonuclease/phosphatase family (TAIR:AT1G02270.1); Has 30201 Blast hits to 17322 protei…	BnaA02g09840D	XLOC_065249	1.57434		1.47925	-1.76146		3.54197	AT5G54130.2	Calcium-binding endonuclease/exonuclease/phosphatase family
signalling.calcium	(at5g54130 : 852.0) Calcium-binding endonuclease/exonuclease/phosphatase family; EXPRESSED IN: 24 plant structures; EXPRESSED DURING: 15 growth stages; CONTAINS InterPro DOMAIN/s: Endonuclease/exonuclease/phosphatase (InterPro:IPR005135); BEST Arabidopsis thaliana protein match is: Calcium-binding endonuclease/exonuclease/phosphatase family (TAIR:AT1G02270.1); Has 30201 Blast hits to 17322 protei…	BnaC02g13790D	XLOC_096923	1.38132						AT5G54130.2	Calcium-binding endonuclease/exonuclease/phosphatase family
signalling.calcium	(at1g24620 : 318.0) EF hand calcium-binding protein family; FUNCTIONS IN: calcium ion binding; INVOLVED IN: response to cold; LOCATED IN: nucleus, cytoplasm; EXPRESSED IN: 7 plant structures; EXPRESSED DURING: L mature pollen stage, M germinated pollen stage, 4 anthesis, petal differentiation and expansion stage; CONTAINS InterPro DOMAIN/s: EF-Hand 1, calcium-binding site (InterPro:IPR018247), EF…	BnaA08g19190D	XLOC_073084	1.20889						AT1G24620.1	EF hand calcium-binding protein family
signalling.calcium	(at4g03290 : 267.0) EF hand calcium-binding protein family; FUNCTIONS IN: calcium ion binding; INVOLVED IN: response to cold; LOCATED IN: nucleus, cytoplasm; EXPRESSED IN: 9 plant structures; EXPRESSED DURING: L mature pollen stage, M germinated pollen stage, 4 anthesis, C globular stage, petal differentiation and expansion stage; CONTAINS InterPro DOMAIN/s: EF-Hand 1, calcium-binding site (Inter…	BnaC09g00590D	XLOC_057828	1.22037						AT4G03290.1	EF hand calcium-binding protein family
signalling.calcium	(at4g03290 : 268.0) EF hand calcium-binding protein family; FUNCTIONS IN: calcium ion binding; INVOLVED IN: response to cold; LOCATED IN: nucleus, cytoplasm; EXPRESSED IN: 9 plant structures; EXPRESSED DURING: L mature pollen stage, M germinated pollen stage, 4 anthesis, C globular stage, petal differentiation and expansion stage; CONTAINS InterPro DOMAIN/s: EF-Hand 1, calcium-binding site (Inter…	BnaA09g01480D	XLOC_057979	1.80596						AT4G03290.1	EF hand calcium-binding protein family
signalling.calcium	(at1g73805 : 550.0) Calmodulin binding protein-like; CONTAINS InterPro DOMAIN/s: Calmodulin binding protein-like (InterPro:IPR012416); BEST Arabidopsis thaliana protein match is: Calmodulin-binding protein (TAIR:AT5G57580.1); Has 30201 Blast hits to 17322 proteins in 780 species: Archae - 12; Bacteria - 1396; Metazoa - 17338; Fungi - 3422; Plants - 5037; Viruses - 0; Other Eukaryotes - 2996 (sour…	BnaC06g34630D	XLOC_005978	1.51305	2.23085	1.79969	1.87031	1.98033		AT1G73805.1	Calmodulin binding protein-like
signalling.calcium	(at1g73805 : 268.0) Calmodulin binding protein-like; CONTAINS InterPro DOMAIN/s: Calmodulin binding protein-like (InterPro:IPR012416); BEST Arabidopsis thaliana protein match is: Calmodulin-binding protein (TAIR:AT5G57580.1); Has 30201 Blast hits to 17322 proteins in 780 species: Archae - 12; Bacteria - 1396; Metazoa - 17338; Fungi - 3422; Plants - 5037; Viruses - 0; Other Eukaryotes - 2996 (sour…	BnaA07g39090D	XLOC_096635	2.03677	2.47825		1.23319	2.21305		AT1G73805.1	Calmodulin binding protein-like
signalling.calcium	(at1g73805 : 550.0) Calmodulin binding protein-like; CONTAINS InterPro DOMAIN/s: Calmodulin binding protein-like (InterPro:IPR012416); BEST Arabidopsis thaliana protein match is: Calmodulin-binding protein (TAIR:AT5G57580.1); Has 30201 Blast hits to 17322 proteins in 780 species: Archae - 12; Bacteria - 1396; Metazoa - 17338; Fungi - 3422; Plants - 5037; Viruses - 0; Other Eukaryotes - 2996 (sour…	BnaC06g34630D	XLOC_104025	1.48356	1.9326	2.22105	1.37646	2.32385	1.54658	AT1G73805.1	Calmodulin binding protein-like
signalling.calcium	(at1g73805 : 638.0) Calmodulin binding protein-like; CONTAINS InterPro DOMAIN/s: Calmodulin binding protein-like (InterPro:IPR012416); BEST Arabidopsis thaliana protein match is: Calmodulin-binding protein (TAIR:AT5G57580.1); Has 30201 Blast hits to 17322 proteins in 780 species: Archae - 12; Bacteria - 1396; Metazoa - 17338; Fungi - 3422; Plants - 5037; Viruses - 0; Other Eukaryotes - 2996 (sour…	BnaA07g22510D	XLOC_000414	1.44711	1.2139	1.08648	1.19861			AT1G73805.1	Calmodulin binding protein-like
signalling.calcium	(at1g73805 : 649.0) Calmodulin binding protein-like; CONTAINS InterPro DOMAIN/s: Calmodulin binding protein-like (InterPro:IPR012416); BEST Arabidopsis thaliana protein match is: Calmodulin-binding protein (TAIR:AT5G57580.1); Has 30201 Blast hits to 17322 proteins in 780 species: Archae - 12; Bacteria - 1396; Metazoa - 17338; Fungi - 3422; Plants - 5037; Viruses - 0; Other Eukaryotes - 2996 (sour…	BnaC06g23400D	XLOC_046291	1.41503	1.36911	1.21111	1.26378			AT1G73805.1	Calmodulin binding protein-like
signalling.calcium	(at2g41010 : 286.0) Encodes a novel calmodulin binding protein whose gene expression is induced by dehydration and ionic (salt) and non-ionic (mannitol) osmotic stress. Lines over-expressing this gene are more sensitive and anti-sense lines are more tolerant to osmotic stress, suggesting this gene may be a negative regulator of response to osmotic stress.; calmodulin (CAM)-binding protein of 25 k…	BnaC04g56800D	XLOC_094965		1.46218	1.72792		1.72663	1.18453	AT2G41010.1	calmodulin (CAM)-binding protein of 25 kDa
signalling.calcium	(at2g41010 : 276.0) Encodes a novel calmodulin binding protein whose gene expression is induced by dehydration and ionic (salt) and non-ionic (mannitol) osmotic stress. Lines over-expressing this gene are more sensitive and anti-sense lines are more tolerant to osmotic stress, suggesting this gene may be a negative regulator of response to osmotic stress.; calmodulin (CAM)-binding protein of 25 k…	BnaA04g23660D	XLOC_041867	1.13983	1.536	1.87014		1.98046	1.16484	AT2G41010.1	calmodulin (CAM)-binding protein of 25 kDa
signalling.calcium	(at5g26920 : 645.0) Encodes a calmodulin-binding protein CBP60g (calmodulin binding protein 60-like.g). The calmodulin-binding domain is located near the N-terminus; calmodulin binding is dependent on Ca(2+). Inducible by both bacterial pathogen and MAMP (microbe-associated molecular pattern) treatments. Bacterial growth is enhanced in cbp60g mutants. cbp60g mutants also show defects in salicylic…	BnaC07g28420D	XLOC_013822	1.33181	1.10876					AT5G26920.1	Cam-binding protein 60-like G
signalling.calcium	(at5g26920 : 600.0) Encodes a calmodulin-binding protein CBP60g (calmodulin binding protein 60-like.g). The calmodulin-binding domain is located near the N-terminus; calmodulin binding is dependent on Ca(2+). Inducible by both bacterial pathogen and MAMP (microbe-associated molecular pattern) treatments. Bacterial growth is enhanced in cbp60g mutants. cbp60g mutants also show defects in salicylic…	BnaAnng28220D	XLOC_104569	1.37411	1.30206					AT5G26920.1	Cam-binding protein 60-like G
signalling.calcium	(at5g26920 : 574.0) Encodes a calmodulin-binding protein CBP60g (calmodulin binding protein 60-like.g). The calmodulin-binding domain is located near the N-terminus; calmodulin binding is dependent on Ca(2+). Inducible by both bacterial pathogen and MAMP (microbe-associated molecular pattern) treatments. Bacterial growth is enhanced in cbp60g mutants. cbp60g mutants also show defects in salicylic…	BnaA02g31430D	XLOC_040345		1.09413					AT5G26920.1	Cam-binding protein 60-like G
signalling.calcium	(at2g26190 : 822.0) calmodulin-binding family protein; FUNCTIONS IN: calmodulin binding; INVOLVED IN: N-terminal protein myristoylation; EXPRESSED IN: 22 plant structures; EXPRESSED DURING: 13 growth stages; CONTAINS InterPro DOMAIN/s: IQ calmodulin-binding region (InterPro:IPR000048); BEST Arabidopsis thaliana protein match is: calmodulin-binding family protein (TAIR:AT4G33050.3); Has 368 Blast …	BnaA04g15350D	XLOC_072259		1.15821	1.22355		1.03613	1.05426	AT2G26190.1	calmodulin-binding family protein
signalling.calcium	(at2g26190 : 725.0) calmodulin-binding family protein; FUNCTIONS IN: calmodulin binding; INVOLVED IN: N-terminal protein myristoylation; EXPRESSED IN: 22 plant structures; EXPRESSED DURING: 13 growth stages; CONTAINS InterPro DOMAIN/s: IQ calmodulin-binding region (InterPro:IPR000048); BEST Arabidopsis thaliana protein match is: calmodulin-binding family protein (TAIR:AT4G33050.3); Has 368 Blast …	BnaC04g38300D	XLOC_010236		1.20949					AT2G26190.1	calmodulin-binding family protein
signalling.calcium	(at4g33050 : 759.0) embryo sac development arrest 39 (EDA39); FUNCTIONS IN: calmodulin binding; INVOLVED IN: polar nucleus fusion, response to chitin; LOCATED IN: cellular_component unknown; EXPRESSED IN: 22 plant structures; EXPRESSED DURING: 13 growth stages; CONTAINS InterPro DOMAIN/s: IQ calmodulin-binding region (InterPro:IPR000048); BEST Arabidopsis thaliana protein match is: calmodulin-bin…	BnaC01g05180D	XLOC_001825		1.00264					AT4G33050.3	calmodulin-binding family protein
signalling.calcium	(at4g33050 : 701.0) embryo sac development arrest 39 (EDA39); FUNCTIONS IN: calmodulin binding; INVOLVED IN: polar nucleus fusion, response to chitin; LOCATED IN: cellular_component unknown; EXPRESSED IN: 22 plant structures; EXPRESSED DURING: 13 growth stages; CONTAINS InterPro DOMAIN/s: IQ calmodulin-binding region (InterPro:IPR000048); BEST Arabidopsis thaliana protein match is: calmodulin-bin…	BnaC03g66780D	XLOC_082703		1.16982					AT4G33050.3	calmodulin-binding family protein
signalling.calcium	(at4g33050 : 577.0) embryo sac development arrest 39 (EDA39); FUNCTIONS IN: calmodulin binding; INVOLVED IN: polar nucleus fusion, response to chitin; LOCATED IN: cellular_component unknown; EXPRESSED IN: 22 plant structures; EXPRESSED DURING: 13 growth stages; CONTAINS InterPro DOMAIN/s: IQ calmodulin-binding region (InterPro:IPR000048); BEST Arabidopsis thaliana protein match is: calmodulin-bin…	BnaA01g03820D	XLOC_008503		1.23489					AT4G33050.3	calmodulin-binding family protein
signalling.calcium	(at4g33050 : 685.0) embryo sac development arrest 39 (EDA39); FUNCTIONS IN: calmodulin binding; INVOLVED IN: polar nucleus fusion, response to chitin; LOCATED IN: cellular_component unknown; EXPRESSED IN: 22 plant structures; EXPRESSED DURING: 13 growth stages; CONTAINS InterPro DOMAIN/s: IQ calmodulin-binding region (InterPro:IPR000048); BEST Arabidopsis thaliana protein match is: calmodulin-bin…	BnaA08g11930D	XLOC_075397		1.25501				-1.14025	AT5G57010.1	calmodulin-binding family protein
signalling.calcium	(at4g33050 : 759.0) embryo sac development arrest 39 (EDA39); FUNCTIONS IN: calmodulin binding; INVOLVED IN: polar nucleus fusion, response to chitin; LOCATED IN: cellular_component unknown; EXPRESSED IN: 22 plant structures; EXPRESSED DURING: 13 growth stages; CONTAINS InterPro DOMAIN/s: IQ calmodulin-binding region (InterPro:IPR000048); BEST Arabidopsis thaliana protein match is: calmodulin-bin…	BnaC01g05180D	XLOC_099325		1.64299					AT5G57010.1	calmodulin-binding family protein
signalling.calcium	(at3g13600 : 954.0) calmodulin-binding family protein; CONTAINS InterPro DOMAIN/s: IQ calmodulin-binding region (InterPro:IPR000048); BEST Arabidopsis thaliana protein match is: calmodulin-binding family protein (TAIR:AT3G58480.1); Has 2440 Blast hits to 1727 proteins in 273 species: Archae - 4; Bacteria - 163; Metazoa - 734; Fungi - 252; Plants - 308; Viruses - 55; Other Eukaryotes - 924 (source…	BnaA05g25790D	XLOC_015993					1.06053		AT3G13600.1	calmodulin-binding family protein
signalling.calcium	(at4g31000 : 836.0) Calmodulin-binding protein; FUNCTIONS IN: calmodulin binding; EXPRESSED IN: 22 plant structures; EXPRESSED DURING: 12 growth stages; CONTAINS InterPro DOMAIN/s: Calmodulin binding protein-like (InterPro:IPR012416); BEST Arabidopsis thaliana protein match is: Calmodulin-binding protein (TAIR:AT2G24300.2). & (ipr012416 : 275.2455) Calmodulin binding protein-like & (reliability: …	BnaC01g07370D	XLOC_001329	-1.16662					-1.25495	AT4G31000.1	Calmodulin-binding protein
signalling.calcium	(at5g10660 : 223.0) calmodulin-binding protein-related; FUNCTIONS IN: molecular_function unknown; INVOLVED IN: biological_process unknown; LOCATED IN: cellular_component unknown; EXPRESSED IN: 7 plant structures; EXPRESSED DURING: L mature pollen stage, M germinated pollen stage, 4 anthesis, petal differentiation and expansion stage; BEST Arabidopsis thaliana protein match is: unknown protein (TA…	BnaC03g04480D	XLOC_003058	1.12561						AT5G10660.1	calmodulin-binding protein-related
signalling.receptor kinases.leucine rich repeat I	(at5g59680 : 1073.0) Leucine-rich repeat protein kinase family protein; FUNCTIONS IN: kinase activity; INVOLVED IN: protein amino acid phosphorylation; LOCATED IN: endomembrane system; EXPRESSED IN: 7 plant structures; EXPRESSED DURING: 6 growth stages; CONTAINS InterPro DOMAIN/s: Protein kinase, ATP binding site (InterPro:IPR017441), Protein kinase, catalytic domain (InterPro:IPR000719), Leucine…	BnaC02g44350D	XLOC_070817	-1.74509	1.0564	-2.16695				---NA---	0
signalling.receptor kinases.leucine rich repeat I	(at5g59680 : 1073.0) Leucine-rich repeat protein kinase family protein; FUNCTIONS IN: kinase activity; INVOLVED IN: protein amino acid phosphorylation; LOCATED IN: endomembrane system; EXPRESSED IN: 7 plant structures; EXPRESSED DURING: 6 growth stages; CONTAINS InterPro DOMAIN/s: Protein kinase, ATP binding site (InterPro:IPR017441), Protein kinase, catalytic domain (InterPro:IPR000719), Leucine…	BnaC02g44350D	XLOC_053477	1.34363				1.59844	1.70904	AT4G23160.1	cysteine-rich RLK (RECEPTOR-like protein kinase) 8
signalling.receptor kinases.leucine rich repeat I	(at2g14510 : 484.0) Leucine-rich repeat protein kinase family protein; FUNCTIONS IN: kinase activity; INVOLVED IN: protein amino acid phosphorylation; LOCATED IN: endomembrane system; CONTAINS InterPro DOMAIN/s: Protein kinase, ATP binding site (InterPro:IPR017441), Protein kinase, catalytic domain (InterPro:IPR000719), Serine-threonine/tyrosine-protein kinase (InterPro:IPR001245), Protein kinase…	BnaC08g47640D	XLOC_094766	2.36433		-1.70372	1.52508		-1.68712	AT2G14510.1	Leucine-rich repeat protein kinase family protein
signalling.receptor kinases.leucine rich repeat I	(at5g59680 : 999.0) Leucine-rich repeat protein kinase family protein; FUNCTIONS IN: kinase activity; INVOLVED IN: protein amino acid phosphorylation; LOCATED IN: endomembrane system; EXPRESSED IN: 7 plant structures; EXPRESSED DURING: 6 growth stages; CONTAINS InterPro DOMAIN/s: Protein kinase, ATP binding site (InterPro:IPR017441), Protein kinase, catalytic domain (InterPro:IPR000719), Leucine-…	BnaC02g44410D	XLOC_096904		1.34091					AT5G59660.1	Leucine-rich repeat protein kinase family protein
signalling.receptor kinases.leucine rich repeat I	(at5g59680 : 999.0) Leucine-rich repeat protein kinase family protein; FUNCTIONS IN: kinase activity; INVOLVED IN: protein amino acid phosphorylation; LOCATED IN: endomembrane system; EXPRESSED IN: 7 plant structures; EXPRESSED DURING: 6 growth stages; CONTAINS InterPro DOMAIN/s: Protein kinase, ATP binding site (InterPro:IPR017441), Protein kinase, catalytic domain (InterPro:IPR000719), Leucine-…	BnaC02g44410D	XLOC_096913		2.34159	1.48334				AT5G59660.1	Leucine-rich repeat protein kinase family protein
signalling.receptor kinases.leucine rich repeat I	(at5g59670 : 1058.0) Leucine-rich repeat protein kinase family protein; FUNCTIONS IN: kinase activity; INVOLVED IN: protein amino acid phosphorylation; LOCATED IN: endomembrane system; EXPRESSED IN: 17 plant structures; EXPRESSED DURING: 13 growth stages; CONTAINS InterPro DOMAIN/s: Protein kinase, ATP binding site (InterPro:IPR017441), Protein kinase, catalytic domain (InterPro:IPR000719), Leuci…	BnaA02g06950D	XLOC_091828		1.31965	2.03808		1.44326	1.50835	AT5G59670.1	Leucine-rich repeat protein kinase family protein
signalling.receptor kinases.leucine rich repeat I	(at5g59680 : 999.0) Leucine-rich repeat protein kinase family protein; FUNCTIONS IN: kinase activity; INVOLVED IN: protein amino acid phosphorylation; LOCATED IN: endomembrane system; EXPRESSED IN: 7 plant structures; EXPRESSED DURING: 6 growth stages; CONTAINS InterPro DOMAIN/s: Protein kinase, ATP binding site (InterPro:IPR017441), Protein kinase, catalytic domain (InterPro:IPR000719), Leucine-…	BnaC02g44410D	XLOC_094013		2.7009	2.81645	1.14236	2.27098	1.96903	AT5G59670.1	Leucine-rich repeat protein kinase family protein
signalling.receptor kinases.leucine rich repeat I	(at5g59680 : 706.0) Leucine-rich repeat protein kinase family protein; FUNCTIONS IN: kinase activity; INVOLVED IN: protein amino acid phosphorylation; LOCATED IN: endomembrane system; EXPRESSED IN: 7 plant structures; EXPRESSED DURING: 6 growth stages; CONTAINS InterPro DOMAIN/s: Protein kinase, ATP binding site (InterPro:IPR017441), Protein kinase, catalytic domain (InterPro:IPR000719), Leucine-…	BnaC03g11690D	XLOC_079786	-1.44614						AT5G59670.1	Leucine-rich repeat protein kinase family protein
signalling.receptor kinases.leucine rich repeat I	(at5g59680 : 1264.0) Leucine-rich repeat protein kinase family protein; FUNCTIONS IN: kinase activity; INVOLVED IN: protein amino acid phosphorylation; LOCATED IN: endomembrane system; EXPRESSED IN: 7 plant structures; EXPRESSED DURING: 6 growth stages; CONTAINS InterPro DOMAIN/s: Protein kinase, ATP binding site (InterPro:IPR017441), Protein kinase, catalytic domain (InterPro:IPR000719), Leucine…	BnaA02g06930D	XLOC_096911		1.1875	1.02561		1.04973		AT5G59680.1	Leucine-rich repeat protein kinase family protein
signalling.receptor kinases.leucine rich repeat I	(at4g29990 : 1468.0) Leucine-rich repeat transmembrane protein kinase protein; FUNCTIONS IN: protein serine/threonine kinase activity, protein kinase activity, ATP binding; INVOLVED IN: protein amino acid phosphorylation; LOCATED IN: endomembrane system; EXPRESSED IN: embryo, leaf whorl, root; EXPRESSED DURING: D bilateral stage; CONTAINS InterPro DOMAIN/s: Protein kinase, ATP binding site (Inter…	BnaA01g06980D	XLOC_081076	2.06647			1.01111			AT4G29990.1	Leucine-rich repeat transmembrane protein kinase protein
signalling.receptor kinases.leucine rich repeat I	(at4g29990 : 1468.0) Leucine-rich repeat transmembrane protein kinase protein; FUNCTIONS IN: protein serine/threonine kinase activity, protein kinase activity, ATP binding; INVOLVED IN: protein amino acid phosphorylation; LOCATED IN: endomembrane system; EXPRESSED IN: embryo, leaf whorl, root; EXPRESSED DURING: D bilateral stage; CONTAINS InterPro DOMAIN/s: Protein kinase, ATP binding site (Inter…	BnaA01g06980D	XLOC_001678	1.3906						AT4G29990.1	Leucine-rich repeat transmembrane protein kinase protein
signalling.receptor kinases.leucine rich repeat I	(at2g14510 : 484.0) Leucine-rich repeat protein kinase family protein; FUNCTIONS IN: kinase activity; INVOLVED IN: protein amino acid phosphorylation; LOCATED IN: endomembrane system; CONTAINS InterPro DOMAIN/s: Protein kinase, ATP binding site (InterPro:IPR017441), Protein kinase, catalytic domain (InterPro:IPR000719), Serine-threonine/tyrosine-protein kinase (InterPro:IPR001245), Protein kinase…	BnaC08g47640D	XLOC_094766	2.36433		-1.70372	1.52508		-1.68712	AT2G14510.1	Leucine-rich repeat protein kinase family protein
signalling.receptor kinases.leucine rich repeat II	(at2g23950 : 1065.0) Leucine-rich repeat protein kinase family protein; FUNCTIONS IN: kinase activity; INVOLVED IN: protein amino acid phosphorylation; LOCATED IN: endomembrane system; EXPRESSED IN: hypocotyl, flower; EXPRESSED DURING: petal differentiation and expansion stage; CONTAINS InterPro DOMAIN/s: Protein kinase, ATP binding site (InterPro:IPR017441), Protein kinase, catalytic domain (Int…	BnaA04g14020D	XLOC_076937				-1.04644			AT2G23950.1	Leucine-rich repeat protein kinase family protein
signalling.receptor kinases.leucine rich repeat II	(at4g30520 : 423.0) Leucine-rich repeat protein kinase family protein; FUNCTIONS IN: protein serine/threonine kinase activity, protein kinase activity, ATP binding; INVOLVED IN: protein amino acid phosphorylation; LOCATED IN: endomembrane system; EXPRESSED IN: 21 plant structures; EXPRESSED DURING: 13 growth stages; CONTAINS InterPro DOMAIN/s: Protein kinase, ATP binding site (InterPro:IPR017441)…	BnaA01g06550D	XLOC_064635			-1.30362	-1.02496		-1.9209	AT2G23950.1	Leucine-rich repeat protein kinase family protein
signalling.receptor kinases.leucine rich repeat II	(at5g16000 : 1092.0) NSP-interacting kinase (NIK1), receptor-like kinase, involved in defense response against geminivirus It acts as a virulence target of the begomovirus nuclear shuttle protein (NSP).; NSP-interacting kinase 1 (NIK1); FUNCTIONS IN: kinase activity; INVOLVED IN: protein amino acid phosphorylation; LOCATED IN: plasma membrane; EXPRESSED IN: 23 plant structures; EXPRESSED DURING: …	BnaC03g07510D	XLOC_003214	-1.09955					-1.58694	AT5G16000.1	NSP-interacting kinase 1
signalling.receptor kinases.leucine rich repeat III	(at3g56100 : 961.0) Protein kinase expressed in meristematic cells. Phosphorylates AGL24.; meristematic receptor-like kinase (MRLK); FUNCTIONS IN: protein serine/threonine kinase activity, protein kinase activity, ATP binding; INVOLVED IN: transmembrane receptor protein tyrosine kinase signaling pathway, protein amino acid phosphorylation; LOCATED IN: membrane; EXPRESSED IN: 16 plant structures; …	BnaC06g15740D	XLOC_051905	-1.31715						AT3G51740.1	inflorescence meristem receptor-like kinase 2
signalling.receptor kinases.leucine rich repeat III	(at3g56100 : 961.0) Protein kinase expressed in meristematic cells. Phosphorylates AGL24.; meristematic receptor-like kinase (MRLK); FUNCTIONS IN: protein serine/threonine kinase activity, protein kinase activity, ATP binding; INVOLVED IN: transmembrane receptor protein tyrosine kinase signaling pathway, protein amino acid phosphorylation; LOCATED IN: membrane; EXPRESSED IN: 16 plant structures; …	BnaC06g15740D	XLOC_105415	-1.00716						AT3G51740.1	inflorescence meristem receptor-like kinase 2
signalling.receptor kinases.leucine rich repeat III	(at2g23300 : 1067.0) Leucine-rich repeat protein kinase family protein; FUNCTIONS IN: protein serine/threonine kinase activity, kinase activity, ATP binding; INVOLVED IN: transmembrane receptor protein tyrosine kinase signaling pathway, protein amino acid phosphorylation; LOCATED IN: endomembrane system; EXPRESSED IN: 12 plant structures; EXPRESSED DURING: 6 growth stages; CONTAINS InterPro DOMAI…	BnaC04g35750D	XLOC_023343				-1.05849			AT2G23300.1	Leucine-rich repeat protein kinase family protein
signalling.receptor kinases.leucine rich repeat III	(at3g50230 : 907.0) Leucine-rich repeat protein kinase family protein; FUNCTIONS IN: protein serine/threonine kinase activity, kinase activity, ATP binding; INVOLVED IN: transmembrane receptor protein tyrosine kinase signaling pathway, protein amino acid phosphorylation; LOCATED IN: endomembrane system; EXPRESSED IN: shoot apex, embryo, flower, cultured cell, seed; EXPRESSED DURING: F mature embr…	BnaA01g21170D	XLOC_016522					-1.43864	-1.6597	AT3G50230.1	Leucine-rich repeat protein kinase family protein
signalling.receptor kinases.leucine rich repeat III	(at3g50230 : 877.0) Leucine-rich repeat protein kinase family protein; FUNCTIONS IN: protein serine/threonine kinase activity, kinase activity, ATP binding; INVOLVED IN: transmembrane receptor protein tyrosine kinase signaling pathway, protein amino acid phosphorylation; LOCATED IN: endomembrane system; EXPRESSED IN: shoot apex, embryo, flower, cultured cell, seed; EXPRESSED DURING: F mature embr…	BnaC01g26590D	XLOC_001121			-1.18644		-1.20046	-1.44786	AT3G50230.1	Leucine-rich repeat protein kinase family protein
signalling.receptor kinases.leucine rich repeat III	(at5g05160 : 961.0) Leucine-rich repeat protein kinase family protein; FUNCTIONS IN: protein serine/threonine kinase activity, kinase activity, ATP binding; INVOLVED IN: transmembrane receptor protein tyrosine kinase signaling pathway, protein amino acid phosphorylation; LOCATED IN: cell wall, plasma membrane; EXPRESSED IN: 21 plant structures; EXPRESSED DURING: 13 growth stages; CONTAINS InterPr…	BnaA10g25210D	XLOC_002929			-1.15151	-1.16732		-1.72492	AT5G05160.1	Leucine-rich repeat protein kinase family protein
signalling.receptor kinases.leucine rich repeat III	(at5g05160 : 958.0) Leucine-rich repeat protein kinase family protein; FUNCTIONS IN: protein serine/threonine kinase activity, kinase activity, ATP binding; INVOLVED IN: transmembrane receptor protein tyrosine kinase signaling pathway, protein amino acid phosphorylation; LOCATED IN: cell wall, plasma membrane; EXPRESSED IN: 21 plant structures; EXPRESSED DURING: 13 growth stages; CONTAINS InterPr…	BnaC09g50140D	XLOC_033176			-1.32559	-1.07906		-1.54229	AT5G05160.1	Leucine-rich repeat protein kinase family protein
signalling.receptor kinases.leucine rich repeat III	(at5g67200 : 1044.0) Leucine-rich repeat protein kinase family protein; FUNCTIONS IN: protein serine/threonine kinase activity, protein kinase activity, ATP binding; INVOLVED IN: transmembrane receptor protein tyrosine kinase signaling pathway, protein amino acid phosphorylation; LOCATED IN: plasma membrane; EXPRESSED IN: 22 plant structures; EXPRESSED DURING: 10 growth stages; CONTAINS InterPro …	BnaA07g12030D	XLOC_035953					1.13875	1.22925	AT5G67200.1	Leucine-rich repeat protein kinase family protein
signalling.receptor kinases.leucine rich repeat III	(at5g41680 : 266.0) Protein kinase superfamily protein; FUNCTIONS IN: protein kinase activity, kinase activity, ATP binding; INVOLVED IN: protein amino acid phosphorylation; CONTAINS InterPro DOMAIN/s: Protein kinase, catalytic domain (InterPro:IPR000719), Serine/threonine-protein kinase-like domain (InterPro:IPR017442), Protein kinase-like domain (InterPro:IPR011009); BEST Arabidopsis thaliana p…	BnaC06g13580D	XLOC_071972			-1.28378	1.38524		-2.79031	AT5G41680.2	Protein kinase superfamily protein
signalling.receptor kinases.leucine rich repeat IV	(at2g45340 : 1155.0) Leucine-rich repeat protein kinase family protein; FUNCTIONS IN: protein serine/threonine kinase activity, protein kinase activity, ATP binding; INVOLVED IN: transmembrane receptor protein tyrosine kinase signaling pathway, protein amino acid phosphorylation; LOCATED IN: endomembrane system; EXPRESSED IN: 21 plant structures; EXPRESSED DURING: 13 growth stages; CONTAINS Inter…	BnaC04g56910D	XLOC_094663			2.06286		1.15371	2.09271	AT2G45340.1	Leucine-rich repeat protein kinase family protein
signalling.receptor kinases.leucine rich repeat IV	(at2g45340 : 1169.0) Leucine-rich repeat protein kinase family protein; FUNCTIONS IN: protein serine/threonine kinase activity, protein kinase activity, ATP binding; INVOLVED IN: transmembrane receptor protein tyrosine kinase signaling pathway, protein amino acid phosphorylation; LOCATED IN: endomembrane system; EXPRESSED IN: 21 plant structures; EXPRESSED DURING: 13 growth stages; CONTAINS Inter…	BnaA04g26130D	XLOC_074053			1.48958		1.36715	2.21154	AT2G45340.1	Leucine-rich repeat protein kinase family protein
signalling.receptor kinases.leucine rich repeat V	(at3g14350 : 1035.0) STRUBBELIG-receptor family 7 (SRF7); FUNCTIONS IN: protein serine/threonine kinase activity, protein kinase activity, ATP binding; INVOLVED IN: transmembrane receptor protein tyrosine kinase signaling pathway, protein amino acid phosphorylation; LOCATED IN: cytosol, nucleus, plasma membrane; EXPRESSED IN: 23 plant structures; EXPRESSED DURING: 13 growth stages; CONTAINS Inter…	BnaC05g39200D	XLOC_032885				-1.00696			AT3G14440.1	nine-cis-epoxycarotenoid dioxygenase 3
signalling.receptor kinases.leucine rich repeat V	(at3g14350 : 1070.0) STRUBBELIG-receptor family 7 (SRF7); FUNCTIONS IN: protein serine/threonine kinase activity, protein kinase activity, ATP binding; INVOLVED IN: transmembrane receptor protein tyrosine kinase signaling pathway, protein amino acid phosphorylation; LOCATED IN: cytosol, nucleus, plasma membrane; EXPRESSED IN: 23 plant structures; EXPRESSED DURING: 13 growth stages; CONTAINS Inter…	BnaA05g25120D	XLOC_031969	-1.04908						AT3G14350.1	STRUBBELIG-receptor family 7
signalling.receptor kinases.leucine rich repeat V	(at4g22130 : 1134.0) STRUBBELIG-receptor family 8 (SRF8); FUNCTIONS IN: protein kinase activity, kinase activity, ATP binding; INVOLVED IN: protein amino acid phosphorylation; LOCATED IN: plasma membrane; EXPRESSED IN: 22 plant structures; EXPRESSED DURING: 13 growth stages; CONTAINS InterPro DOMAIN/s: Protein kinase, catalytic domain (InterPro:IPR000719), Leucine-rich repeat (InterPro:IPR001611)…	BnaC01g13580D	XLOC_016294	-1.1426						AT4G22130.1	STRUBBELIG-receptor family 8
signalling.receptor kinases.leucine rich repeat VI	(at4g20790 : 667.0) Leucine-rich repeat protein kinase family protein; FUNCTIONS IN: protein kinase activity, ATP binding; INVOLVED IN: protein amino acid phosphorylation; LOCATED IN: endomembrane system; EXPRESSED IN: sperm cell, flower; EXPRESSED DURING: 4 anthesis; CONTAINS InterPro DOMAIN/s: Protein kinase, catalytic domain (InterPro:IPR000719), Serine-threonine/tyrosine-protein kinase (Inter…	BnaA03g44580D	XLOC_033088					2.83347	3.42957	AT4G20790.1	Leucine-rich repeat protein kinase family protein
signalling.receptor kinases.leucine rich repeat VI	(at5g45840 : 1077.0) Leucine-rich repeat protein kinase family protein; FUNCTIONS IN: protein serine/threonine kinase activity, protein kinase activity, ATP binding; INVOLVED IN: transmembrane receptor protein tyrosine kinase signaling pathway, protein amino acid phosphorylation; LOCATED IN: endomembrane system; EXPRESSED IN: 22 plant structures; EXPRESSED DURING: 13 growth stages; CONTAINS Inter…	BnaCnng37840D	XLOC_097491			-2.42194	-1.15383		-2.38781	AT5G45840.2	Leucine-rich repeat protein kinase family protein
signalling.receptor kinases.leucine rich repeat VI	(at5g41180 : 906.0) leucine-rich repeat transmembrane protein kinase family protein; FUNCTIONS IN: protein serine/threonine kinase activity, protein kinase activity, ATP binding; INVOLVED IN: transmembrane receptor protein tyrosine kinase signaling pathway, protein amino acid phosphorylation; LOCATED IN: endomembrane system; EXPRESSED IN: 22 plant structures; EXPRESSED DURING: 13 growth stages; C…	BnaC06g42300D	XLOC_101647				-1.11613			AT5G41180.1	leucine-rich repeat transmembrane protein kinase family protein
signalling.receptor kinases.leucine rich repeat VII	(at3g28040 : 1532.0) Leucine-rich receptor-like protein kinase family protein; FUNCTIONS IN: protein serine/threonine kinase activity, kinase activity, ATP binding; INVOLVED IN: transmembrane receptor protein tyrosine kinase signaling pathway, protein amino acid phosphorylation; LOCATED IN: endomembrane system; EXPRESSED IN: 23 plant structures; EXPRESSED DURING: 13 growth stages; CONTAINS InterP…	BnaA09g02190D	XLOC_055830					1.26663	1.84877	AT3G28040.1	Leucine-rich receptor-like protein kinase family protein
signalling.receptor kinases.leucine rich repeat VIII.VIII-2	(at3g14840 : 922.0) Leucine-rich repeat transmembrane protein kinase; FUNCTIONS IN: protein serine/threonine kinase activity, protein kinase activity, ATP binding; INVOLVED IN: protein amino acid phosphorylation; LOCATED IN: plasma membrane; EXPRESSED IN: 25 plant structures; EXPRESSED DURING: 14 growth stages; CONTAINS InterPro DOMAIN/s: Malectin/receptor-like protein kinase (InterPro:IPR021720)…	BnaA05g24690D	XLOC_083888		1.30529					---NA---	0
signalling.receptor kinases.leucine rich repeat VIII.VIII-2	(at1g29720 : 1368.0) Leucine-rich repeat transmembrane protein kinase; FUNCTIONS IN: protein serine/threonine kinase activity, protein kinase activity, kinase activity, ATP binding; INVOLVED IN: protein amino acid phosphorylation; LOCATED IN: endomembrane system; EXPRESSED IN: 15 plant structures; EXPRESSED DURING: 9 growth stages; CONTAINS InterPro DOMAIN/s: Protein kinase, ATP binding site (Int…	BnaA08g17790D	XLOC_105890		1.35858					---NA---	0
signalling.receptor kinases.leucine rich repeat VIII.VIII-2	(at1g07650 : 1699.0) Leucine-rich repeat transmembrane protein kinase; FUNCTIONS IN: protein serine/threonine kinase activity, kinase activity, ATP binding; INVOLVED IN: transmembrane receptor protein tyrosine kinase signaling pathway, protein amino acid phosphorylation; LOCATED IN: endomembrane system; EXPRESSED IN: 22 plant structures; EXPRESSED DURING: 13 growth stages; CONTAINS InterPro DOMAI…	BnaA06g04160D	XLOC_027618	-1.47539						AT1G07650.1	Leucine-rich repeat transmembrane protein kinase
signalling.receptor kinases.leucine rich repeat VIII.VIII-2	(at1g29720 : 1174.0) Leucine-rich repeat transmembrane protein kinase; FUNCTIONS IN: protein serine/threonine kinase activity, protein kinase activity, kinase activity, ATP binding; INVOLVED IN: protein amino acid phosphorylation; LOCATED IN: endomembrane system; EXPRESSED IN: 15 plant structures; EXPRESSED DURING: 9 growth stages; CONTAINS InterPro DOMAIN/s: Protein kinase, ATP binding site (Int…	BnaC05g27810D	XLOC_006228	-3.21432	4.11504	2.38519		-1.24696		AT1G29720.1	Leucine-rich repeat transmembrane protein kinase
signalling.receptor kinases.leucine rich repeat VIII.VIII-2	(at1g29720 : 1495.0) Leucine-rich repeat transmembrane protein kinase; FUNCTIONS IN: protein serine/threonine kinase activity, protein kinase activity, kinase activity, ATP binding; INVOLVED IN: protein amino acid phosphorylation; LOCATED IN: endomembrane system; EXPRESSED IN: 15 plant structures; EXPRESSED DURING: 9 growth stages; CONTAINS InterPro DOMAIN/s: Protein kinase, ATP binding site (Int…	BnaC03g59390D	XLOC_072217		1.48801	2.15825		1.08591	1.3341	AT1G29720.1	Leucine-rich repeat transmembrane protein kinase
signalling.receptor kinases.leucine rich repeat VIII.VIII-2	(at1g29720 : 806.0) Leucine-rich repeat transmembrane protein kinase; FUNCTIONS IN: protein serine/threonine kinase activity, protein kinase activity, kinase activity, ATP binding; INVOLVED IN: protein amino acid phosphorylation; LOCATED IN: endomembrane system; EXPRESSED IN: 15 plant structures; EXPRESSED DURING: 9 growth stages; CONTAINS InterPro DOMAIN/s: Protein kinase, ATP binding site (Inte…	BnaCnng55900D	XLOC_103218		1.90464	2.13379		1.56711	1.81242	AT1G29720.1	Leucine-rich repeat transmembrane protein kinase
signalling.receptor kinases.leucine rich repeat VIII.VIII-2	(at1g29720 : 1368.0) Leucine-rich repeat transmembrane protein kinase; FUNCTIONS IN: protein serine/threonine kinase activity, protein kinase activity, kinase activity, ATP binding; INVOLVED IN: protein amino acid phosphorylation; LOCATED IN: endomembrane system; EXPRESSED IN: 15 plant structures; EXPRESSED DURING: 9 growth stages; CONTAINS InterPro DOMAIN/s: Protein kinase, ATP binding site (Int…	BnaA08g17790D	XLOC_024235		1.17531					AT1G29720.1	Leucine-rich repeat transmembrane protein kinase
signalling.receptor kinases.leucine rich repeat VIII.VIII-2	(at1g29720 : 213.0) Leucine-rich repeat transmembrane protein kinase; FUNCTIONS IN: protein serine/threonine kinase activity, protein kinase activity, kinase activity, ATP binding; INVOLVED IN: protein amino acid phosphorylation; LOCATED IN: endomembrane system; EXPRESSED IN: 15 plant structures; EXPRESSED DURING: 9 growth stages; CONTAINS InterPro DOMAIN/s: Protein kinase, ATP binding site (Inte…	BnaA02g24730D	XLOC_108113		1.62452	3.99956			3.28772	AT1G29720.1	Leucine-rich repeat transmembrane protein kinase
signalling.receptor kinases.leucine rich repeat VIII.VIII-2	(at1g29740 : 1637.0) Leucine-rich repeat transmembrane protein kinase; FUNCTIONS IN: kinase activity; INVOLVED IN: protein amino acid phosphorylation; LOCATED IN: endomembrane system; CONTAINS InterPro DOMAIN/s: Protein kinase, ATP binding site (InterPro:IPR017441), Serine/threonine-protein kinase domain (InterPro:IPR002290), Serine/threonine-protein kinase-like domain (InterPro:IPR017442), Serin…	BnaA07g07690D	XLOC_080699		1.00314					AT1G29740.1	Leucine-rich repeat transmembrane protein kinase
signalling.receptor kinases.leucine rich repeat VIII.VIII-2	(at1g53430 : 1482.0) Leucine-rich repeat transmembrane protein kinase; FUNCTIONS IN: kinase activity; INVOLVED IN: protein amino acid phosphorylation; LOCATED IN: plasma membrane; EXPRESSED IN: 23 plant structures; EXPRESSED DURING: 13 growth stages; CONTAINS InterPro DOMAIN/s: Serine/threonine-protein kinase domain (InterPro:IPR002290), Leucine-rich repeat (InterPro:IPR001611), Serine-threonine/…	BnaA05g14440D	XLOC_062109			1.35555		1.1058	2.08454	AT1G53430.1	Leucine-rich repeat transmembrane protein kinase
signalling.receptor kinases.leucine rich repeat VIII.VIII-2	(at1g56140 : 1560.0) Leucine-rich repeat transmembrane protein kinase; FUNCTIONS IN: protein serine/threonine kinase activity, protein kinase activity, ATP binding; INVOLVED IN: protein amino acid phosphorylation; LOCATED IN: plasma membrane; EXPRESSED IN: callus; CONTAINS InterPro DOMAIN/s: Serine/threonine-protein kinase domain (InterPro:IPR002290), Leucine-rich repeat (InterPro:IPR001611), Ser…	BnaC03g71050D	XLOC_079867		1.02496	1.21949				AT1G56120.1	Leucine-rich repeat transmembrane protein kinase
signalling.receptor kinases.leucine rich repeat VIII.VIII-2	(at1g56130 : 1458.0) Leucine-rich repeat transmembrane protein kinase; FUNCTIONS IN: protein serine/threonine kinase activity, protein kinase activity, ATP binding; INVOLVED IN: protein amino acid phosphorylation; LOCATED IN: plasma membrane, membrane; EXPRESSED IN: cultured cell; CONTAINS InterPro DOMAIN/s: Serine/threonine-protein kinase domain (InterPro:IPR002290), Leucine-rich repeat (InterPr…	BnaA02g36740D	XLOC_084291			1.94672		1.57241	1.70387	AT1G56130.1	Leucine-rich repeat transmembrane protein kinase
signalling.receptor kinases.leucine rich repeat VIII.VIII-2	(at1g56130 : 1455.0) Leucine-rich repeat transmembrane protein kinase; FUNCTIONS IN: protein serine/threonine kinase activity, protein kinase activity, ATP binding; INVOLVED IN: protein amino acid phosphorylation; LOCATED IN: plasma membrane, membrane; EXPRESSED IN: cultured cell; CONTAINS InterPro DOMAIN/s: Serine/threonine-protein kinase domain (InterPro:IPR002290), Leucine-rich repeat (InterPr…	BnaCnng58230D	XLOC_103920		1.95039	3.02909		1.91192	2.18381	AT1G56130.1	Leucine-rich repeat transmembrane protein kinase
signalling.receptor kinases.leucine rich repeat VIII.VIII-2	(at1g56130 : 1063.0) Leucine-rich repeat transmembrane protein kinase; FUNCTIONS IN: protein serine/threonine kinase activity, protein kinase activity, ATP binding; INVOLVED IN: protein amino acid phosphorylation; LOCATED IN: plasma membrane, membrane; EXPRESSED IN: cultured cell; CONTAINS InterPro DOMAIN/s: Serine/threonine-protein kinase domain (InterPro:IPR002290), Leucine-rich repeat (InterPr…	BnaC06g31350D	XLOC_046793		1.72746	1.29501	1.35105			AT1G56130.1	Leucine-rich repeat transmembrane protein kinase
signalling.receptor kinases.leucine rich repeat VIII.VIII-2	(at1g56140 : 1244.0) Leucine-rich repeat transmembrane protein kinase; FUNCTIONS IN: protein serine/threonine kinase activity, protein kinase activity, ATP binding; INVOLVED IN: protein amino acid phosphorylation; LOCATED IN: plasma membrane; EXPRESSED IN: callus; CONTAINS InterPro DOMAIN/s: Serine/threonine-protein kinase domain (InterPro:IPR002290), Leucine-rich repeat (InterPro:IPR001611), Ser…	BnaC02g30150D	XLOC_061425		1.22868	1.9698				AT1G56130.1	Leucine-rich repeat transmembrane protein kinase
signalling.receptor kinases.leucine rich repeat VIII.VIII-2	(at1g56140 : 1560.0) Leucine-rich repeat transmembrane protein kinase; FUNCTIONS IN: protein serine/threonine kinase activity, protein kinase activity, ATP binding; INVOLVED IN: protein amino acid phosphorylation; LOCATED IN: plasma membrane; EXPRESSED IN: callus; CONTAINS InterPro DOMAIN/s: Serine/threonine-protein kinase domain (InterPro:IPR002290), Leucine-rich repeat (InterPro:IPR001611), Ser…	BnaC03g71050D	XLOC_079868		1.25282	1.48291				AT1G56130.1	Leucine-rich repeat transmembrane protein kinase
signalling.receptor kinases.leucine rich repeat VIII.VIII-2	(at1g56140 : 1054.0) Leucine-rich repeat transmembrane protein kinase; FUNCTIONS IN: protein serine/threonine kinase activity, protein kinase activity, ATP binding; INVOLVED IN: protein amino acid phosphorylation; LOCATED IN: plasma membrane; EXPRESSED IN: callus; CONTAINS InterPro DOMAIN/s: Serine/threonine-protein kinase domain (InterPro:IPR002290), Leucine-rich repeat (InterPro:IPR001611), Ser…	BnaA07g28760D	XLOC_075998		1.46879	1.4618				AT1G56130.1	Leucine-rich repeat transmembrane protein kinase
signalling.receptor kinases.leucine rich repeat VIII.VIII-2	(at1g56140 : 1560.0) Leucine-rich repeat transmembrane protein kinase; FUNCTIONS IN: protein serine/threonine kinase activity, protein kinase activity, ATP binding; INVOLVED IN: protein amino acid phosphorylation; LOCATED IN: plasma membrane; EXPRESSED IN: callus; CONTAINS InterPro DOMAIN/s: Serine/threonine-protein kinase domain (InterPro:IPR002290), Leucine-rich repeat (InterPro:IPR001611), Ser…	BnaC03g71050D	XLOC_045665		1.47609				-1.04473	AT1G56130.1	Leucine-rich repeat transmembrane protein kinase
signalling.receptor kinases.leucine rich repeat VIII.VIII-2	(at1g56140 : 1560.0) Leucine-rich repeat transmembrane protein kinase; FUNCTIONS IN: protein serine/threonine kinase activity, protein kinase activity, ATP binding; INVOLVED IN: protein amino acid phosphorylation; LOCATED IN: plasma membrane; EXPRESSED IN: callus; CONTAINS InterPro DOMAIN/s: Serine/threonine-protein kinase domain (InterPro:IPR002290), Leucine-rich repeat (InterPro:IPR001611), Ser…	BnaC03g71050D	XLOC_079875		1.49803					AT1G56130.1	Leucine-rich repeat transmembrane protein kinase
signalling.receptor kinases.leucine rich repeat VIII.VIII-2	(at1g56140 : 1560.0) Leucine-rich repeat transmembrane protein kinase; FUNCTIONS IN: protein serine/threonine kinase activity, protein kinase activity, ATP binding; INVOLVED IN: protein amino acid phosphorylation; LOCATED IN: plasma membrane; EXPRESSED IN: callus; CONTAINS InterPro DOMAIN/s: Serine/threonine-protein kinase domain (InterPro:IPR002290), Leucine-rich repeat (InterPro:IPR001611), Ser…	BnaC03g71050D	XLOC_079865		1.55177					AT1G56130.1	Leucine-rich repeat transmembrane protein kinase
signalling.receptor kinases.leucine rich repeat VIII.VIII-2	(at1g56140 : 1560.0) Leucine-rich repeat transmembrane protein kinase; FUNCTIONS IN: protein serine/threonine kinase activity, protein kinase activity, ATP binding; INVOLVED IN: protein amino acid phosphorylation; LOCATED IN: plasma membrane; EXPRESSED IN: callus; CONTAINS InterPro DOMAIN/s: Serine/threonine-protein kinase domain (InterPro:IPR002290), Leucine-rich repeat (InterPro:IPR001611), Ser…	BnaC03g71050D	XLOC_079866		1.54478				-1.01465	AT1G56140.1	Leucine-rich repeat transmembrane protein kinase
signalling.receptor kinases.leucine rich repeat VIII.VIII-2	(at1g56140 : 1560.0) Leucine-rich repeat transmembrane protein kinase; FUNCTIONS IN: protein serine/threonine kinase activity, protein kinase activity, ATP binding; INVOLVED IN: protein amino acid phosphorylation; LOCATED IN: plasma membrane; EXPRESSED IN: callus; CONTAINS InterPro DOMAIN/s: Serine/threonine-protein kinase domain (InterPro:IPR002290), Leucine-rich repeat (InterPro:IPR001611), Ser…	BnaC03g71050D	XLOC_079876		1.77155					AT1G56140.1	Leucine-rich repeat transmembrane protein kinase
signalling.receptor kinases.leucine rich repeat VIII.VIII-2	(at3g09010 : 332.0) Protein kinase superfamily protein; FUNCTIONS IN: protein serine/threonine kinase activity, protein kinase activity, kinase activity, ATP binding; INVOLVED IN: protein amino acid phosphorylation; LOCATED IN: cellular_component unknown; EXPRESSED IN: 20 plant structures; EXPRESSED DURING: 12 growth stages; CONTAINS InterPro DOMAIN/s: Protein kinase, ATP binding site (InterPro:I…	BnaA01g29450D	XLOC_076302					1.30591		AT3G09010.1	Protein kinase superfamily protein
signalling.receptor kinases.leucine rich repeat VIII.VIII-2	(at3g09010 : 547.0) Protein kinase superfamily protein; FUNCTIONS IN: protein serine/threonine kinase activity, protein kinase activity, kinase activity, ATP binding; INVOLVED IN: protein amino acid phosphorylation; LOCATED IN: cellular_component unknown; EXPRESSED IN: 20 plant structures; EXPRESSED DURING: 12 growth stages; CONTAINS InterPro DOMAIN/s: Protein kinase, ATP binding site (InterPro:I…	BnaA03g30960D	XLOC_058154					1.351		AT3G09010.1	Protein kinase superfamily protein
signalling.receptor kinases.leucine rich repeat X	(at5g48380 : 277.0) Encodes a BAK1-interacting receptor-like kinase named BIR1. Negatively regulates multiple plant resistance signaling pathways, one of which is the SOBIR1(AT2G31880)-dependent pathway.; BAK1-interacting receptor-like kinase 1 (BIR1); FUNCTIONS IN: protein kinase activity; INVOLVED IN: negative regulation of defense response; LOCATED IN: plasma membrane; EXPRESSED IN: 23 plant s…	BnaA02g03210D	XLOC_019267			1.25005		1.09476	1.82723	AT5G48380.1	BAK1-interacting receptor-like kinase 1
signalling.receptor kinases.leucine rich repeat X	(at5g48380 : 282.0) Encodes a BAK1-interacting receptor-like kinase named BIR1. Negatively regulates multiple plant resistance signaling pathways, one of which is the SOBIR1(AT2G31880)-dependent pathway.; BAK1-interacting receptor-like kinase 1 (BIR1); FUNCTIONS IN: protein kinase activity; INVOLVED IN: negative regulation of defense response; LOCATED IN: plasma membrane; EXPRESSED IN: 23 plant s…	BnaC03g07920D	XLOC_003231		1.05239			1.45974		AT5G48380.1	BAK1-interacting receptor-like kinase 1
signalling.receptor kinases.leucine rich repeat X	(at3g13380 : 1618.0) Similar to BRI, brassinosteroid receptor protein.; BRI1-like 3 (BRL3); FUNCTIONS IN: protein serine/threonine kinase activity, protein kinase activity, ATP binding; INVOLVED IN: protein amino acid phosphorylation; LOCATED IN: plasma membrane; EXPRESSED IN: 19 plant structures; EXPRESSED DURING: 8 growth stages; CONTAINS InterPro DOMAIN/s: Protein kinase, ATP binding site (Int…	BnaA05g25910D	XLOC_081601	1.07309				1.01276		AT3G13380.1	BRI1-like 3
signalling.receptor kinases.leucine rich repeat X	(at3g13380 : 1602.0) Similar to BRI, brassinosteroid receptor protein.; BRI1-like 3 (BRL3); FUNCTIONS IN: protein serine/threonine kinase activity, protein kinase activity, ATP binding; INVOLVED IN: protein amino acid phosphorylation; LOCATED IN: plasma membrane; EXPRESSED IN: 19 plant structures; EXPRESSED DURING: 8 growth stages; CONTAINS InterPro DOMAIN/s: Protein kinase, ATP binding site (Int…	BnaC05g39990D	XLOC_059605					1.36924		AT3G13380.1	BRI1-like 3
signalling.receptor kinases.leucine rich repeat X	(at1g72300 : 152.0) Encodes a leucine-rich repeat receptor kinase (LRR-RK) involved in the perception of PSY1. PSY1 is an 18-aa tyrosine-sulfated glycopeptide encoded by AT5G58650 that promotes cellular proliferation and expansion.; Leucine-rich receptor-like protein kinase family protein; CONTAINS InterPro DOMAIN/s: Protein kinase, ATP binding site (InterPro:IPR017441), Serine/threonine-protein …	BnaCnng76560D	XLOC_109309	1.10774			-1.28311		-1.19267	AT1G72300.1	Leucine-rich receptor-like protein kinase family protein
signalling.receptor kinases.leucine rich repeat X	(at1g72300 : 1761.0) Encodes a leucine-rich repeat receptor kinase (LRR-RK) involved in the perception of PSY1. PSY1 is an 18-aa tyrosine-sulfated glycopeptide encoded by AT5G58650 that promotes cellular proliferation and expansion.; Leucine-rich receptor-like protein kinase family protein; CONTAINS InterPro DOMAIN/s: Protein kinase, ATP binding site (InterPro:IPR017441), Serine/threonine-protein…	BnaA07g30050D	XLOC_030697				-1.24682			AT1G72300.1	Leucine-rich receptor-like protein kinase family protein
signalling.receptor kinases.leucine rich repeat X	(at1g72300 : 1761.0) Encodes a leucine-rich repeat receptor kinase (LRR-RK) involved in the perception of PSY1. PSY1 is an 18-aa tyrosine-sulfated glycopeptide encoded by AT5G58650 that promotes cellular proliferation and expansion.; Leucine-rich receptor-like protein kinase family protein; CONTAINS InterPro DOMAIN/s: Protein kinase, ATP binding site (InterPro:IPR017441), Serine/threonine-protein…	BnaA07g30050D	XLOC_109310				-1.22495			AT1G72300.1	Leucine-rich receptor-like protein kinase family protein
signalling.receptor kinases.leucine rich repeat X	(at1g72300 : 1761.0) Encodes a leucine-rich repeat receptor kinase (LRR-RK) involved in the perception of PSY1. PSY1 is an 18-aa tyrosine-sulfated glycopeptide encoded by AT5G58650 that promotes cellular proliferation and expansion.; Leucine-rich receptor-like protein kinase family protein; CONTAINS InterPro DOMAIN/s: Protein kinase, ATP binding site (InterPro:IPR017441), Serine/threonine-protein…	BnaA07g30050D	XLOC_105798				-1.22394			AT1G72300.1	Leucine-rich receptor-like protein kinase family protein
signalling.receptor kinases.leucine rich repeat X	(at1g72300 : 106.0) Encodes a leucine-rich repeat receptor kinase (LRR-RK) involved in the perception of PSY1. PSY1 is an 18-aa tyrosine-sulfated glycopeptide encoded by AT5G58650 that promotes cellular proliferation and expansion.; Leucine-rich receptor-like protein kinase family protein; CONTAINS InterPro DOMAIN/s: Protein kinase, ATP binding site (InterPro:IPR017441), Serine/threonine-protein …	BnaC06g33480D	XLOC_005922	1.53948						AT1G72300.1	Leucine-rich receptor-like protein kinase family protein
signalling.receptor kinases.leucine rich repeat X	(at2g41820 : 1498.0) Leucine-rich repeat protein kinase family protein; FUNCTIONS IN: protein serine/threonine kinase activity, kinase activity, ATP binding; INVOLVED IN: transmembrane receptor protein tyrosine kinase signaling pathway, protein amino acid phosphorylation; LOCATED IN: plasma membrane; EXPRESSED IN: 20 plant structures; EXPRESSED DURING: 13 growth stages; CONTAINS InterPro DOMAIN/s…	BnaC04g02190D	XLOC_013357				-1.0477			AT2G41820.1	Leucine-rich repeat protein kinase family protein
signalling.receptor kinases.leucine rich repeat X	(at2g41820 : 1498.0) Leucine-rich repeat protein kinase family protein; FUNCTIONS IN: protein serine/threonine kinase activity, kinase activity, ATP binding; INVOLVED IN: transmembrane receptor protein tyrosine kinase signaling pathway, protein amino acid phosphorylation; LOCATED IN: plasma membrane; EXPRESSED IN: 20 plant structures; EXPRESSED DURING: 13 growth stages; CONTAINS InterPro DOMAIN/s…	BnaC04g02190D	XLOC_086786				-1.021		1.17238	AT2G41820.1	Leucine-rich repeat protein kinase family protein
signalling.receptor kinases.leucine rich repeat X	(at2g02220 : 1192.0) Encodes a protein interacting with phytosulfokine, a five amino acid sulfated peptide (YIYTQ).; phytosulfokin receptor 1 (PSKR1); FUNCTIONS IN: peptide receptor activity, protein serine/threonine kinase activity, ATP binding; INVOLVED IN: protein amino acid phosphorylation, transmembrane receptor protein tyrosine kinase signaling pathway, response to wounding; LOCATED IN: end…	BnaA02g26260D	XLOC_044442	1.02431						AT2G02220.1	phytosulfokin receptor 1
signalling.receptor kinases.leucine rich repeat X	(at5g42440 : 458.0) Protein kinase superfamily protein; FUNCTIONS IN: protein serine/threonine kinase activity, protein kinase activity, kinase activity, ATP binding; INVOLVED IN: protein amino acid phosphorylation; LOCATED IN: endomembrane system; EXPRESSED IN: 17 plant structures; EXPRESSED DURING: 10 growth stages; CONTAINS InterPro DOMAIN/s: Protein kinase, ATP binding site (InterPro:IPR01744…	BnaAnng26530D	XLOC_103878	1.0656						AT5G42440.1	Protein kinase superfamily protein
signalling.receptor kinases.leucine rich repeat X	(at5g42440 : 465.0) Protein kinase superfamily protein; FUNCTIONS IN: protein serine/threonine kinase activity, protein kinase activity, kinase activity, ATP binding; INVOLVED IN: protein amino acid phosphorylation; LOCATED IN: endomembrane system; EXPRESSED IN: 17 plant structures; EXPRESSED DURING: 10 growth stages; CONTAINS InterPro DOMAIN/s: Protein kinase, ATP binding site (InterPro:IPR01744…	BnaC04g47500D	XLOC_050271	1.14594						AT5G42440.1	Protein kinase superfamily protein
signalling.receptor kinases.leucine rich repeat XI	(at3g13380 : 1618.0) Similar to BRI, brassinosteroid receptor protein.; BRI1-like 3 (BRL3); FUNCTIONS IN: protein serine/threonine kinase activity, protein kinase activity, ATP binding; INVOLVED IN: protein amino acid phosphorylation; LOCATED IN: plasma membrane; EXPRESSED IN: 19 plant structures; EXPRESSED DURING: 8 growth stages; CONTAINS InterPro DOMAIN/s: Protein kinase, ATP binding site (Int…	BnaA05g25910D	XLOC_081601	1.07309				1.01276		AT3G13380.1	BRI1-like 3
signalling.receptor kinases.leucine rich repeat XI	(at3g13380 : 1602.0) Similar to BRI, brassinosteroid receptor protein.; BRI1-like 3 (BRL3); FUNCTIONS IN: protein serine/threonine kinase activity, protein kinase activity, ATP binding; INVOLVED IN: protein amino acid phosphorylation; LOCATED IN: plasma membrane; EXPRESSED IN: 19 plant structures; EXPRESSED DURING: 8 growth stages; CONTAINS InterPro DOMAIN/s: Protein kinase, ATP binding site (Int…	BnaC05g39990D	XLOC_059605					1.36924		AT3G13380.1	BRI1-like 3
signalling.receptor kinases.leucine rich repeat XI	(at1g72180 : 1407.0) Leucine-rich receptor-like protein kinase family protein; FUNCTIONS IN: protein serine/threonine kinase activity, kinase activity, ATP binding; INVOLVED IN: transmembrane receptor protein tyrosine kinase signaling pathway, protein amino acid phosphorylation; LOCATED IN: cellular_component unknown; EXPRESSED IN: 22 plant structures; EXPRESSED DURING: 13 growth stages; CONTAINS…	BnaA07g23160D	XLOC_000940		1.15532			1.41457		AT1G72180.1	Leucine-rich receptor-like protein kinase family protein
signalling.receptor kinases.leucine rich repeat XI	(at4g28490 : 592.0) member of Receptor kinase-like protein family; HAESA (HAE); CONTAINS InterPro DOMAIN/s: Protein kinase, ATP binding site (InterPro:IPR017441), Protein kinase, catalytic domain (InterPro:IPR000719), Leucine-rich repeat-containing N-terminal domain, type 2 (InterPro:IPR013210), Leucine-rich repeat (InterPro:IPR001611), Serine/threonine-protein kinase-like domain (InterPro:IPR017…	BnaA01g08380D	XLOC_072135			1.68114		1.37266	2.81361	AT4G28490.1	Leucine-rich receptor-like protein kinase family protein
signalling.receptor kinases.leucine rich repeat XI	(at1g28440 : 1590.0) HAESA-like 1 (HSL1); FUNCTIONS IN: protein serine/threonine kinase activity, kinase activity, ATP binding; INVOLVED IN: transmembrane receptor protein tyrosine kinase signaling pathway, protein amino acid phosphorylation; EXPRESSED IN: 22 plant structures; EXPRESSED DURING: 13 growth stages; CONTAINS InterPro DOMAIN/s: Protein kinase, ATP binding site (InterPro:IPR017441), Pr…	BnaC05g21850D	XLOC_075552			1.88924		1.51324	2.22952	AT4G28490.1	Leucine-rich receptor-like protein kinase family protein
signalling.receptor kinases.leucine rich repeat XI	(at5g65700 : 1713.0) Encodes a CLAVATA1-related receptor kinase-like protein required for both shoot and flower meristem function. Very similar to BAM2,with more than 85% a.a. identity. It has a broad expression pattern and is involved in vascular strand development in the leaf, control of leaf shape, size and symmetry, male gametophyte development and ovule specification and function. Anthers of…	BnaCnng13280D	XLOC_083332				-1.03211			AT5G65700.2	Leucine-rich receptor-like protein kinase family protein
signalling.receptor kinases.leucine rich repeat XI	(at5g12940 : 517.0) Leucine-rich repeat (LRR) family protein; INVOLVED IN: signal transduction; LOCATED IN: endomembrane system; EXPRESSED IN: 18 plant structures; EXPRESSED DURING: 10 growth stages; CONTAINS InterPro DOMAIN/s: Leucine-rich repeat-containing N-terminal domain, type 2 (InterPro:IPR013210), Leucine-rich repeat (InterPro:IPR001611); BEST Arabidopsis thaliana protein match is: Leucin…	BnaA02g01320D	XLOC_019369			-2.05557		-1.3697	-2.33822	AT5G12940.1	Leucine-rich repeat (LRR) family protein
signalling.receptor kinases.leucine rich repeat XI	(at5g12940 : 491.0) Leucine-rich repeat (LRR) family protein; INVOLVED IN: signal transduction; LOCATED IN: endomembrane system; EXPRESSED IN: 18 plant structures; EXPRESSED DURING: 10 growth stages; CONTAINS InterPro DOMAIN/s: Leucine-rich repeat-containing N-terminal domain, type 2 (InterPro:IPR013210), Leucine-rich repeat (InterPro:IPR001611); BEST Arabidopsis thaliana protein match is: Leucin…	BnaC02g04420D	XLOC_025186			-1.96079		-1.27369	-2.15628	AT5G12940.1	Leucine-rich repeat (LRR) family protein
signalling.receptor kinases.leucine rich repeat XI	(at5g12940 : 572.0) Leucine-rich repeat (LRR) family protein; INVOLVED IN: signal transduction; LOCATED IN: endomembrane system; EXPRESSED IN: 18 plant structures; EXPRESSED DURING: 10 growth stages; CONTAINS InterPro DOMAIN/s: Leucine-rich repeat-containing N-terminal domain, type 2 (InterPro:IPR013210), Leucine-rich repeat (InterPro:IPR001611); BEST Arabidopsis thaliana protein match is: Leucin…	BnaCnng62760D	XLOC_105252					-1.14559		AT5G12940.1	Leucine-rich repeat (LRR) family protein
signalling.receptor kinases.leucine rich repeat XI	(at2g31880 : 862.0) Encodes a putative leucine rich repeat transmembrane protein that is expressed in response to Pseudomonas syringae. Expression of SRRLK may be required for silencing via lsiRNAs. Regulates cell death and innate immunity.; SUPPRESSOR OF BIR1 1 (SOBIR1); FUNCTIONS IN: protein serine/threonine kinase activity, kinase activity, ATP binding; INVOLVED IN: protein amino acid phosphor…	BnaCnng39500D	XLOC_098021		1.64563			1.26488		AT2G31880.1	Leucine-rich repeat protein kinase family protein
signalling.receptor kinases.leucine rich repeat XI	(at2g31880 : 922.0) Encodes a putative leucine rich repeat transmembrane protein that is expressed in response to Pseudomonas syringae. Expression of SRRLK may be required for silencing via lsiRNAs. Regulates cell death and innate immunity.; SUPPRESSOR OF BIR1 1 (SOBIR1); FUNCTIONS IN: protein serine/threonine kinase activity, kinase activity, ATP binding; INVOLVED IN: protein amino acid phosphor…	BnaC03g17800D	XLOC_012713		1.34235					AT2G31880.1	Leucine-rich repeat protein kinase family protein
signalling.receptor kinases.leucine rich repeat XI	(at2g31880 : 866.0) Encodes a putative leucine rich repeat transmembrane protein that is expressed in response to Pseudomonas syringae. Expression of SRRLK may be required for silencing via lsiRNAs. Regulates cell death and innate immunity.; SUPPRESSOR OF BIR1 1 (SOBIR1); FUNCTIONS IN: protein serine/threonine kinase activity, kinase activity, ATP binding; INVOLVED IN: protein amino acid phosphor…	BnaA04g18600D	XLOC_054836		1.53328					AT2G31880.1	Leucine-rich repeat protein kinase family protein
signalling.receptor kinases.leucine rich repeat XI	(at5g61480 : 1551.0) PHLOEM INTERCALATED WITH XYLEM (PXY); FUNCTIONS IN: protein serine/threonine kinase activity, protein kinase activity, ATP binding; INVOLVED IN: protein amino acid phosphorylation; LOCATED IN: plasma membrane; EXPRESSED IN: 20 plant structures; EXPRESSED DURING: 13 growth stages; CONTAINS InterPro DOMAIN/s: Protein kinase, ATP binding site (InterPro:IPR017441), Protein kinase…	BnaC07g31220D	XLOC_036743		1.10403		-1.58843			AT5G61480.1	Leucine-rich repeat protein kinase family protein
signalling.receptor kinases.leucine rich repeat XI	(at5g61480 : 1551.0) PHLOEM INTERCALATED WITH XYLEM (PXY); FUNCTIONS IN: protein serine/threonine kinase activity, protein kinase activity, ATP binding; INVOLVED IN: protein amino acid phosphorylation; LOCATED IN: plasma membrane; EXPRESSED IN: 20 plant structures; EXPRESSED DURING: 13 growth stages; CONTAINS InterPro DOMAIN/s: Protein kinase, ATP binding site (InterPro:IPR017441), Protein kinase…	BnaC07g31220D	XLOC_059032		1.2502		-1.24974			AT5G61480.1	Leucine-rich repeat protein kinase family protein
signalling.receptor kinases.leucine rich repeat XI	(at4g28650 : 1561.0) Leucine-rich repeat transmembrane protein kinase family protein; FUNCTIONS IN: protein serine/threonine kinase activity, protein kinase activity, ATP binding; INVOLVED IN: transmembrane receptor protein tyrosine kinase signaling pathway, protein amino acid phosphorylation; LOCATED IN: endomembrane system; EXPRESSED IN: hypocotyl, root, guard cell; CONTAINS InterPro DOMAIN/s: …	BnaC01g09820D	XLOC_075521			-1.35318		-1.0403	-1.33658	AT4G28650.1	Leucine-rich repeat transmembrane protein kinase family protein
signalling.receptor kinases.leucine rich repeat XI	(at5g49660 : 1580.0) Leucine-rich repeat transmembrane protein kinase family protein; FUNCTIONS IN: kinase activity; INVOLVED IN: protein amino acid phosphorylation; LOCATED IN: endomembrane system; EXPRESSED IN: 20 plant structures; EXPRESSED DURING: 10 growth stages; CONTAINS InterPro DOMAIN/s: Protein kinase, ATP binding site (InterPro:IPR017441), Protein kinase, catalytic domain (InterPro:IPR…	BnaC09g26430D	XLOC_004373	1.00897						AT5G49660.1	Leucine-rich repeat transmembrane protein kinase family protein
signalling.receptor kinases.leucine rich repeat XI	(at1g17750 : 1392.0) Encodes PEPR2, a plasma membrane leucine-rich repeat receptor kinase functioning as a receptor for the Pep1 and Pep2 peptides. Pep1 and Pep2 are amino acids that induce the transcription of defense-related genes.; PEP1 receptor 2 (PEPR2); FUNCTIONS IN: protein serine/threonine kinase activity, peptide binding, kinase activity, ATP binding; INVOLVED IN: response to jasmonic ac…	BnaC05g49970D	XLOC_108100			-2.4979		-1.25184	-4.0686	AT1G17750.1	PEP1 receptor 2
signalling.receptor kinases.leucine rich repeat XI	(at1g17750 : 1392.0) Encodes PEPR2, a plasma membrane leucine-rich repeat receptor kinase functioning as a receptor for the Pep1 and Pep2 peptides. Pep1 and Pep2 are amino acids that induce the transcription of defense-related genes.; PEP1 receptor 2 (PEPR2); FUNCTIONS IN: protein serine/threonine kinase activity, peptide binding, kinase activity, ATP binding; INVOLVED IN: response to jasmonic ac…	BnaC05g49970D	XLOC_108369	1.24407			-1.06469		-1.09465	AT1G17750.1	PEP1 receptor 2
signalling.receptor kinases.leucine rich repeat XI	(at5g25930 : 1423.0) Protein kinase family protein with leucine-rich repeat domain; FUNCTIONS IN: kinase activity; INVOLVED IN: protein amino acid phosphorylation; LOCATED IN: plasma membrane, membrane; EXPRESSED IN: 23 plant structures; EXPRESSED DURING: 14 growth stages; CONTAINS InterPro DOMAIN/s: Protein kinase, ATP binding site (InterPro:IPR017441), Protein kinase, catalytic domain (InterPro…	BnaC02g40450D	XLOC_040248	-1.04899						AT5G25930.1	Protein kinase family protein with leucine-rich repeat domain
signalling.receptor kinases.leucine rich repeat XII	(at2g24130 : 1431.0) Leucine-rich receptor-like protein kinase family protein; FUNCTIONS IN: protein serine/threonine kinase activity, protein kinase activity, ATP binding; INVOLVED IN: transmembrane receptor protein tyrosine kinase signaling pathway, protein amino acid phosphorylation; LOCATED IN: endomembrane system; EXPRESSED IN: 15 plant structures; EXPRESSED DURING: 7 growth stages; CONTAINS…	BnaC08g34190D	XLOC_009984			-1.72135		-1.31368	-3.61236	AT2G24130.1	Leucine-rich receptor-like protein kinase family protein
signalling.receptor kinases.leucine rich repeat XII	(at2g24130 : 1573.0) Leucine-rich receptor-like protein kinase family protein; FUNCTIONS IN: protein serine/threonine kinase activity, protein kinase activity, ATP binding; INVOLVED IN: transmembrane receptor protein tyrosine kinase signaling pathway, protein amino acid phosphorylation; LOCATED IN: endomembrane system; EXPRESSED IN: 15 plant structures; EXPRESSED DURING: 7 growth stages; CONTAINS…	BnaA09g41620D	XLOC_071736			-1.44803		-1.19577	-2.99519	AT2G24130.1	Leucine-rich receptor-like protein kinase family protein
signalling.receptor kinases.leucine rich repeat XII	(at5g46330 : 966.0) Encodes a leucine-rich repeat serine/threonine protein kinase that is expressed ubiquitously. FLS2 is involved in MAP kinase signalling relay involved in innate immunity. Essential in the perception of flagellin, a potent elicitor of the defense response. FLS2 is directed for degradation by the bacterial ubiquitin ligase AvrPtoB.; FLAGELLIN-SENSITIVE 2 (FLS2); FUNCTIONS IN: pr…	BnaA09g17950D	XLOC_072089		-1.18441			-1.1477	-1.86608	AT5G46330.1	Leucine-rich receptor-like protein kinase family protein
signalling.receptor kinases.leucine rich repeat XII	(at5g46330 : 1459.0) Encodes a leucine-rich repeat serine/threonine protein kinase that is expressed ubiquitously. FLS2 is involved in MAP kinase signalling relay involved in innate immunity. Essential in the perception of flagellin, a potent elicitor of the defense response. FLS2 is directed for degradation by the bacterial ubiquitin ligase AvrPtoB.; FLAGELLIN-SENSITIVE 2 (FLS2); FUNCTIONS IN: p…	BnaC09g19310D	XLOC_037960		-1.35988				-1.46421	AT5G46330.1	Leucine-rich receptor-like protein kinase family protein
signalling.receptor kinases.leucine rich repeat XII	(at3g47580 : 1149.0) Leucine-rich repeat protein kinase family protein; FUNCTIONS IN: protein serine/threonine kinase activity, kinase activity, ATP binding; INVOLVED IN: transmembrane receptor protein tyrosine kinase signaling pathway, protein amino acid phosphorylation; LOCATED IN: endomembrane system; CONTAINS InterPro DOMAIN/s: Protein kinase, ATP binding site (InterPro:IPR017441), Protein ki…	BnaC08g27510D	XLOC_004982		1.37609			1.11051		AT3G47090.1	Leucine-rich repeat protein kinase family protein
signalling.receptor kinases.leucine rich repeat XII	(at3g47090 : 891.0) Leucine-rich repeat protein kinase family protein; FUNCTIONS IN: protein serine/threonine kinase activity, kinase activity, ATP binding; INVOLVED IN: transmembrane receptor protein tyrosine kinase signaling pathway, protein amino acid phosphorylation; LOCATED IN: chloroplast; CONTAINS InterPro DOMAIN/s: Protein kinase, ATP binding site (InterPro:IPR017441), Protein kinase, cat…	BnaC04g10160D	XLOC_017740					1.66731		AT3G47090.1	Leucine-rich repeat protein kinase family protein
signalling.receptor kinases.leucine rich repeat XII	(at3g47090 : 1286.0) Leucine-rich repeat protein kinase family protein; FUNCTIONS IN: protein serine/threonine kinase activity, kinase activity, ATP binding; INVOLVED IN: transmembrane receptor protein tyrosine kinase signaling pathway, protein amino acid phosphorylation; LOCATED IN: chloroplast; CONTAINS InterPro DOMAIN/s: Protein kinase, ATP binding site (InterPro:IPR017441), Protein kinase, ca…	BnaCnng22800D	XLOC_090892		1.05587					AT3G47090.1	Leucine-rich repeat protein kinase family protein
signalling.receptor kinases.leucine rich repeat XII	(at3g47570 : 1206.0) Leucine-rich repeat protein kinase family protein; FUNCTIONS IN: protein serine/threonine kinase activity, kinase activity, ATP binding; INVOLVED IN: transmembrane receptor protein tyrosine kinase signaling pathway, protein amino acid phosphorylation; LOCATED IN: plasma membrane; EXPRESSED IN: 13 plant structures; EXPRESSED DURING: 8 growth stages; CONTAINS InterPro DOMAIN/s:…	BnaC03g74420D	XLOC_089125	1.02886	2.01543			1.08155		AT3G47570.1	Leucine-rich repeat protein kinase family protein
signalling.receptor kinases.leucine rich repeat XII	(at3g47570 : 905.0) Leucine-rich repeat protein kinase family protein; FUNCTIONS IN: protein serine/threonine kinase activity, kinase activity, ATP binding; INVOLVED IN: transmembrane receptor protein tyrosine kinase signaling pathway, protein amino acid phosphorylation; LOCATED IN: plasma membrane; EXPRESSED IN: 13 plant structures; EXPRESSED DURING: 8 growth stages; CONTAINS InterPro DOMAIN/s: …	BnaC09g18260D	XLOC_065570		1.2111	1.0776				AT3G47570.1	Leucine-rich repeat protein kinase family protein
signalling.receptor kinases.leucine rich repeat XII	(at3g47580 : 1304.0) Leucine-rich repeat protein kinase family protein; FUNCTIONS IN: protein serine/threonine kinase activity, kinase activity, ATP binding; INVOLVED IN: transmembrane receptor protein tyrosine kinase signaling pathway, protein amino acid phosphorylation; LOCATED IN: endomembrane system; CONTAINS InterPro DOMAIN/s: Protein kinase, ATP binding site (InterPro:IPR017441), Protein ki…	BnaA09g32250D	XLOC_011156		1.22661					AT3G47570.1	Leucine-rich repeat protein kinase family protein
signalling.receptor kinases.leucine rich repeat XII	(at4g08850 : 970.0) Leucine-rich repeat receptor-like protein kinase family protein; FUNCTIONS IN: kinase activity; INVOLVED IN: protein amino acid phosphorylation; LOCATED IN: plasma membrane, membrane; EXPRESSED IN: 23 plant structures; EXPRESSED DURING: 13 growth stages; CONTAINS InterPro DOMAIN/s: Protein kinase, ATP binding site (InterPro:IPR017441), Protein kinase, catalytic domain (InterPr…	BnaC05g27560D	XLOC_006161	1.09882	2.51447	3.46841	1.34331	2.72678	3.15207	AT4G08850.1	Leucine-rich repeat receptor-like protein kinase family protein
signalling.receptor kinases.leucine rich repeat XII	(at4g08850 : 201.0) Leucine-rich repeat receptor-like protein kinase family protein; FUNCTIONS IN: kinase activity; INVOLVED IN: protein amino acid phosphorylation; LOCATED IN: plasma membrane, membrane; EXPRESSED IN: 23 plant structures; EXPRESSED DURING: 13 growth stages; CONTAINS InterPro DOMAIN/s: Protein kinase, ATP binding site (InterPro:IPR017441), Protein kinase, catalytic domain (InterPr…	BnaC05g27570D	XLOC_006242			1.30493		1.18182	1.64021	AT4G08850.2	Leucine-rich repeat receptor-like protein kinase family protein
[truncated: 99 more rows]
