# Supplementary material for: Comparative Transcriptome Analysis of Rutabaga (Brassica napus) Cultivars Indicates Activation of Salicylic Acid and Ethylene-Mediated Defenses in Response to Plasmodiophora brassicae
Source: Int J Mol Sci. 2020 Nov 8;21(21):8381. doi: 10.3390/ijms21218381 (PMC7664628; doi:10.3390/ijms21218381)
Supplement: Supplementary file 1 [file ijms-21-08381-s001.zip › Supplementary files/Supplementary Table S3.xlsx]

## Sheet: S3a
Table S3a Transcripts showing upregulation in Wilhelmsburger and downregulation in Laurentian at 7 dai (List A)
Mapman pathways	Mapman_annotation	Transcript ID	B. napus ID	Arabidopsis ID (Tair 10)	Arabidopsis annotation (Tair 10)	R_7_log2FC	S_7_log2FC
---NA---	---NA---	XLOC_083125	---NA---	---NA---	---NA---	1.77449	-1.89385
---NA---	---NA---	XLOC_099473	---NA---	---NA---	---NA---	2.56283	-2.47734
secondary metabolism.phenylpropanoids	(at1g32100 : 549.0) Encodes a pinoresinol reductase involved in lignan biosynthesis. Expressed strongly in roots and less strongly in stems. Shows specificity for pinoresinol and not lariciresinol.; pinoresinol reductase 1 (PRR1); CONTAINS InterPro DOMAIN/s: NAD(P)-binding domain (InterPro:IPR016040), NmrA-like (InterPro:IPR008030); BEST Arabidopsis thaliana protein match is: pinoresinol reductas…	XLOC_066498	BnaA05g16430D	AT1G32100	pinoresinol reductase 1	2.14456	-1.70734
redox.thioredoxin	(at1g11530 : 211.0) Encodes a monocysteinic thioredoxin, thioredoxin in which the second cysteine of the redox site is replaced by a serine, with low disulfide reductase but efficient disulfide isomerase activity.; C-terminal cysteine residue is changed to a serine 1 (CXXS1); CONTAINS InterPro DOMAIN/s: Thioredoxin fold (InterPro:IPR012335), Thioredoxin, core (InterPro:IPR015467), Thioredoxin-lik…	XLOC_071579	BnaC08g42050D	AT1G11530	C-terminal cysteine residue is changed to a serine 1	2.07962	-1.25018
misc.invertase/pectin methylesterase inhibitor family protein	(at1g47960 : 251.0) Plant cell wall (CWI) and vacuolar invertases (VI) play important roles in carbohydrate metabolism, stress responses and sugar signaling. This protein may inhibit their activity.; cell wall / vacuolar inhibitor of fructosidase 1 (C/VIF1); FUNCTIONS IN: enzyme inhibitor activity, pectinesterase inhibitor activity, pectinesterase activity; INVOLVED IN: biological_process unknown…	XLOC_056803	BnaC06g01490D	AT1G47960	cell wall / vacuolar inhibitor of fructosidase 1	1.04973	-1.7643
misc.invertase/pectin methylesterase inhibitor family protein	(at4g12390 : 283.0) pectin methylesterase inhibitor 1 (PME1); FUNCTIONS IN: enzyme inhibitor activity, pectinesterase inhibitor activity, pectinesterase activity; INVOLVED IN: biological_process unknown; LOCATED IN: endomembrane system; EXPRESSED IN: 22 plant structures; EXPRESSED DURING: 13 growth stages; CONTAINS InterPro DOMAIN/s: Pectinesterase inhibitor (InterPro:IPR006501); BEST Arabidopsis…	XLOC_090577	BnaCnng22160D	AT4G12390	pectin methylesterase inhibitor 1	1.05016	-1.38065
protein.degradation	(at1g06870 : 537.0) Peptidase S24/S26A/S26B/S26C family protein; FUNCTIONS IN: serine-type peptidase activity, peptidase activity; INVOLVED IN: proteolysis; LOCATED IN: integral to membrane, membrane; EXPRESSED IN: male gametophyte, pollen tube; EXPRESSED DURING: L mature pollen stage; CONTAINS InterPro DOMAIN/s: Peptidase S24/S26A/S26B/S26C, beta-ribbon domain (InterPro:IPR011056), Peptidase S24…	XLOC_045377	BnaC05g04750D	AT1G06870	Peptidase S24/S26A/S26B/S26C family protein	4.86484	-3.51635
protein.glycosylation	(at2g32430 : 740.0) Galactosyltransferase family protein; FUNCTIONS IN: transferase activity, transferring hexosyl groups, transferase activity, transferring glycosyl groups; INVOLVED IN: protein amino acid glycosylation; LOCATED IN: endomembrane system, membrane; EXPRESSED IN: 22 plant structures; EXPRESSED DURING: 13 growth stages; CONTAINS InterPro DOMAIN/s: Glycosyl transferase, family 31 (In…	XLOC_086244	BnaA05g10880D	AT2G32430	Galactosyltransferase family protein	1.08303	-1.1567
signalling.calcium	(at5g54130 : 851.0) Calcium-binding endonuclease/exonuclease/phosphatase family; EXPRESSED IN: 24 plant structures; EXPRESSED DURING: 15 growth stages; CONTAINS InterPro DOMAIN/s: Endonuclease/exonuclease/phosphatase (InterPro:IPR005135); BEST Arabidopsis thaliana protein match is: Calcium-binding endonuclease/exonuclease/phosphatase family (TAIR:AT1G02270.1); Has 30201 Blast hits to 17322 protei…	XLOC_065249	BnaA02g09840D	AT5G54130	Calcium-binding endonuclease/exonuclease/phosphatase family	1.57434	-1.76146
signalling.calcium	(at5g54130 : 852.0) Calcium-binding endonuclease/exonuclease/phosphatase family; EXPRESSED IN: 24 plant structures; EXPRESSED DURING: 15 growth stages; CONTAINS InterPro DOMAIN/s: Endonuclease/exonuclease/phosphatase (InterPro:IPR005135); BEST Arabidopsis thaliana protein match is: Calcium-binding endonuclease/exonuclease/phosphatase family (TAIR:AT1G02270.1); Has 30201 Blast hits to 17322 protei…	XLOC_079191	BnaC02g13790D	AT5G54130	Calcium-binding endonuclease/exonuclease/phosphatase family	1.72149	-2.28408
development.unspecified	(at1g73165 : 103.0) Member of a large family of putative ligands homologous to the Clavata3 gene. Consists of a single exon. Can replace CLV3 function in vivo.; CLAVATA3/ESR-RELATED 1 (CLE1); Has 21 Blast hits to 21 proteins in 5 species: Archae - 0; Bacteria - 0; Metazoa - 0; Fungi - 0; Plants - 21; Viruses - 0; Other Eukaryotes - 0 (source: NCBI BLink). & (reliability: 206.0) & (original descri…	XLOC_015492	BnaC02g21950D	AT1G73165	CLAVATA3/ESR-RELATED 1	2.76246	-1.43768
development.unspecified	(at1g73165 : 103.0) Member of a large family of putative ligands homologous to the Clavata3 gene. Consists of a single exon. Can replace CLV3 function in vivo.; CLAVATA3/ESR-RELATED 1 (CLE1); Has 21 Blast hits to 21 proteins in 5 species: Archae - 0; Bacteria - 0; Metazoa - 0; Fungi - 0; Plants - 21; Viruses - 0; Other Eukaryotes - 0 (source: NCBI BLink). & (reliability: 206.0) & (original descri…	XLOC_085986	BnaC02g21950D	AT1G73165	CLAVATA3/ESR-RELATED 1	3.53057	-1.66741
development.unspecified	(at1g75500 : 290.0) An Arabidopsis thaliana homolog of Medicago truncatula NODULIN21 (MtN21). The gene encodes a plant-specific, predicted integral membrane protein and is a member of the Plant-Drug/Metabolite Exporter (P-DME) family (Transporter Classification number: TC 2.A.7.3).; Walls Are Thin 1 (WAT1); CONTAINS InterPro DOMAIN/s: Protein of unknown function DUF6, transmembrane (InterPro:IPR0…	XLOC_076272	BnaA02g17260D	AT1G75500	Walls Are Thin 1	1.90051	-1.19962
development.unspecified	(at2g31085 : 124.0) Member of a large family of putative ligands homologous to the Clavata3 gene. Consists of a single exon. Can replace CLV3 function in vivo.; CLAVATA3/ESR-RELATED 6 (CLE6); BEST Arabidopsis thaliana protein match is: CLAVATA3/ESR-RELATED 5 (TAIR:AT2G31083.1); Has 27 Blast hits to 27 proteins in 5 species: Archae - 0; Bacteria - 0; Metazoa - 0; Fungi - 0; Plants - 27; Viruses - …	XLOC_032146	BnaC04g41820D	AT2G31085	CLAVATA3/ESR-RELATED 6	1.72715	-1.18371
development.unspecified	(at3g22550 : 289.0) Protein of unknown function (DUF581); CONTAINS InterPro DOMAIN/s: Protein of unknown function DUF581 (InterPro:IPR007650); BEST Arabidopsis thaliana protein match is: Protein of unknown function (DUF581) (TAIR:AT3G63210.1); Has 558 Blast hits to 549 proteins in 19 species: Archae - 0; Bacteria - 0; Metazoa - 0; Fungi - 0; Plants - 558; Viruses - 0; Other Eukaryotes - 0 (source…	XLOC_060401	BnaC03g42890D	AT3G22550	Protein of unknown function (DUF581)	1.13552	-1.06117
development.unspecified	(at4g18510 : 95.9) CLE2, putative ligand, member of large gene family homologous to Clavata3; CLAVATA3/ESR-related 2 (CLE2); Has 10 Blast hits to 10 proteins in 5 species: Archae - 0; Bacteria - 0; Metazoa - 0; Fungi - 0; Plants - 10; Viruses - 0; Other Eukaryotes - 0 (source: NCBI BLink). & (reliability: 191.8) & (original description: assembled CDS)	XLOC_033857	BnaC01g10920D	AT4G18510	CLAVATA3/ESR-related 2	1.07809	-1.5447
development.unspecified	(at4g23410 : 511.0) Member of TETRASPANIN family; tetraspanin5 (TET5); INVOLVED IN: aging; LOCATED IN: endomembrane system, integral to membrane; EXPRESSED IN: 10 plant structures; EXPRESSED DURING: LP.06 six leaves visible, 4 anthesis, petal differentiation and expansion stage, LP.08 eight leaves visible; CONTAINS InterPro DOMAIN/s: Tetraspanin (InterPro:IPR018499); BEST Arabidopsis thaliana pro…	XLOC_046030	BnaC01g14980D	AT4G23410	tetraspanin5	1.02018	-1.7837
development.unspecified	(at5g50820 : 260.0) NAC domain containing protein 97 (NAC097); FUNCTIONS IN: sequence-specific DNA binding transcription factor activity; INVOLVED IN: multicellular organismal development, regulation of transcription; LOCATED IN: cellular_component unknown; EXPRESSED IN: 9 plant structures; EXPRESSED DURING: 6 growth stages; CONTAINS InterPro DOMAIN/s: No apical meristem (NAM) protein (InterPro:I…	XLOC_004472	BnaC09g26970D	AT5G50820	NAC domain containing protein 97	1.07363	-1.27126
development.unspecified	(at5g50820 : 231.0) NAC domain containing protein 97 (NAC097); FUNCTIONS IN: sequence-specific DNA binding transcription factor activity; INVOLVED IN: multicellular organismal development, regulation of transcription; LOCATED IN: cellular_component unknown; EXPRESSED IN: 9 plant structures; EXPRESSED DURING: 6 growth stages; CONTAINS InterPro DOMAIN/s: No apical meristem (NAM) protein (InterPro:I…	XLOC_040706	BnaA10g05960D	AT5G50820	NAC domain containing protein 97	2.05543	-1.40144
transport.metal	(at1g16310 : 734.0) Cation efflux family protein; FUNCTIONS IN: cation transmembrane transporter activity; INVOLVED IN: cation transport, transmembrane transport; LOCATED IN: membrane; EXPRESSED IN: 20 plant structures; EXPRESSED DURING: 7 growth stages; CONTAINS InterPro DOMAIN/s: Cation efflux protein (InterPro:IPR002524); BEST Arabidopsis thaliana protein match is: Cation efflux family protein…	XLOC_070194	BnaA06g10910D	AT1G16310	Cation efflux family protein	1.32971	-1.0065
transport.peptides and oligopeptides	(at1g33440 : 1012.0) Major facilitator superfamily protein; FUNCTIONS IN: transporter activity; INVOLVED IN: oligopeptide transport; LOCATED IN: plasma membrane, membrane; EXPRESSED IN: 18 plant structures; EXPRESSED DURING: 11 growth stages; CONTAINS InterPro DOMAIN/s: Oligopeptide transporter (InterPro:IPR000109), Major facilitator superfamily, general substrate transporter (InterPro:IPR016196)…	XLOC_088297	BnaCnng18870D	AT1G33440	Major facilitator superfamily protein	1.25502	-1.89669
transport.nitrate	(at1g69850 : 919.0) Encodes an inducible component of low-affinity nitrate uptake. mRNA found primarily in root hairs and the epidermis of roots.; nitrate transporter 1:2 (NRT1:2); FUNCTIONS IN: transporter activity, calcium ion binding; INVOLVED IN: response to nematode; LOCATED IN: plasma membrane, membrane; EXPRESSED IN: 22 plant structures; EXPRESSED DURING: 13 growth stages; CONTAINS InterPr…	XLOC_046822	BnaC06g30900D	AT1G69850	nitrate transporter 1:2	1.16905	-1.07109
transport.metabolite transporters at the mitochondrial membrane	(at1g62280 : 540.0) Encodes a protein with ten predicted transmembrane helices. The SLAH1 protein has similarity to the SLAC1 protein involved in ion homeostasis in guard cells. Although it is not expressed in guard cells, it can complement a slac1-2 mutant suggesting that it performs a similar function. SLAH1:GFP localizes to the plasma membrane.; SLAC1 homologue 1 (SLAH1); CONTAINS InterPro DOM…	XLOC_048250	BnaA09g13380D	AT1G62280	SLAC1 homologue 1	1.40706	-2.38348
transport.metabolite transporters at the mitochondrial membrane	(at5g24030 : 843.0) Encodes a protein with ten predicted transmembrane helices. The SLAH3 protein has similarity to the SLAC1 protein involved in ion homeostasis in guard cells. Although it is not expressed in guard cells, it can complement an slac1-2 mutant suggesting that it performs a similar function. SLAH3:GFP localizes to the plasma membrane.; SLAC1 homologue 3 (SLAH3); FUNCTIONS IN: transp…	XLOC_021907	BnaA06g26560D	AT5G24030	SLAC1 homologue 3	1.0396	-2.16614
not assigned.no ontology	(at2g21560 : 312.0) unknown protein; BEST Arabidopsis thaliana protein match is: unknown protein (TAIR:AT4G39190.1); Has 3685 Blast hits to 2305 proteins in 270 species: Archae - 0; Bacteria - 156; Metazoa - 1145; Fungi - 322; Plants - 177; Viruses - 6; Other Eukaryotes - 1879 (source: NCBI BLink). & (reliability: 624.0) & (original description: assembled CDS)	XLOC_015461	BnaC08g35570D	AT2G21560	unknown protein; BEST Arabidopsis thaliana protein match is: unknown protein (TAIR:AT4G39190.1); Has 3685 Blast hits to 2305 proteins in 270 species: Archae - 0; Bacteria - 156; Metazoa - 1145; Fungi - 322; Plants - 177; Viruses - 6; Other Eukaryotes - 1879 (source: NCBI BLink).	1.22544	-2.94551
not assigned.no ontology	(at2g21560 : 266.0) unknown protein; BEST Arabidopsis thaliana protein match is: unknown protein (TAIR:AT4G39190.1); Has 3685 Blast hits to 2305 proteins in 270 species: Archae - 0; Bacteria - 156; Metazoa - 1145; Fungi - 322; Plants - 177; Viruses - 6; Other Eukaryotes - 1879 (source: NCBI BLink). & (reliability: 532.0) & (original description: assembled CDS)	XLOC_049118	BnaA09g43070D	AT2G21560	unknown protein; BEST Arabidopsis thaliana protein match is: unknown protein (TAIR:AT4G39190.1); Has 3685 Blast hits to 2305 proteins in 270 species: Archae - 0; Bacteria - 156; Metazoa - 1145; Fungi - 322; Plants - 177; Viruses - 6; Other Eukaryotes - 1879 (source: NCBI BLink).	1.02589	-2.52447
not assigned.no ontology	(at3g56880 : 276.0) VQ motif-containing protein; CONTAINS InterPro DOMAIN/s: VQ (InterPro:IPR008889); BEST Arabidopsis thaliana protein match is: calmodulin (CAM)-binding protein of 25 kDa (TAIR:AT2G41010.1); Has 109 Blast hits to 109 proteins in 12 species: Archae - 0; Bacteria - 0; Metazoa - 0; Fungi - 3; Plants - 106; Viruses - 0; Other Eukaryotes - 0 (source: NCBI BLink). & (reliability: 552.…	XLOC_063543	BnaA09g36180D	AT3G56880	VQ motif-containing protein	1.06205	-1.21596
not assigned.no ontology	(at5g53730 : 329.0) Late embryogenesis abundant (LEA) hydroxyproline-rich glycoprotein family; CONTAINS InterPro DOMAIN/s: Late embryogenesis abundant protein, group 2 (InterPro:IPR004864); BEST Arabidopsis thaliana protein match is: Late embryogenesis abundant (LEA) hydroxyproline-rich glycoprotein family (TAIR:AT3G44220.1); Has 1807 Blast hits to 1807 proteins in 277 species: Archae - 0; Bacter…	XLOC_049739	BnaA10g06980D	AT5G53730	Late embryogenesis abundant (LEA) hydroxyproline-rich glycoprotein family	1.16635	-1.56982
not assigned.no ontology	(at5g53730 : 330.0) Late embryogenesis abundant (LEA) hydroxyproline-rich glycoprotein family; CONTAINS InterPro DOMAIN/s: Late embryogenesis abundant protein, group 2 (InterPro:IPR004864); BEST Arabidopsis thaliana protein match is: Late embryogenesis abundant (LEA) hydroxyproline-rich glycoprotein family (TAIR:AT3G44220.1); Has 1807 Blast hits to 1807 proteins in 277 species: Archae - 0; Bacter…	XLOC_056009	BnaC09g30130D	AT5G53730	Late embryogenesis abundant (LEA) hydroxyproline-rich glycoprotein family	1.94398	-1.39167
not assigned.no ontology	(at5g53830 : 342.0) VQ motif-containing protein; FUNCTIONS IN: molecular_function unknown; INVOLVED IN: biological_process unknown; LOCATED IN: cellular_component unknown; EXPRESSED IN: 19 plant structures; EXPRESSED DURING: 11 growth stages; CONTAINS InterPro DOMAIN/s: VQ (InterPro:IPR008889); BEST Arabidopsis thaliana protein match is: VQ motif-containing protein (TAIR:AT3G15300.1); Has 1807 Bl…	XLOC_030420	BnaC02g14040D	AT5G53830	VQ motif-containing protein	1.33509	-1.14665
not assigned.unknown	(at1g07090 : 316.0) LIGHT SENSITIVE HYPOCOTYLS 6 (LSH6); CONTAINS InterPro DOMAIN/s: Protein of unknown function DUF640 (InterPro:IPR006936); BEST Arabidopsis thaliana protein match is: Protein of unknown function (DUF640) (TAIR:AT5G58500.1); Has 311 Blast hits to 311 proteins in 18 species: Archae - 0; Bacteria - 0; Metazoa - 14; Fungi - 0; Plants - 297; Viruses - 0; Other Eukaryotes - 0 (source…	XLOC_041653	BnaA10g04540D	AT1G07090	Protein of unknown function (DUF640)	1.60043	-1.32084
not assigned.unknown	(at1g12805 : 103.0) nucleotide binding; Has 35333 Blast hits to 34131 proteins in 2444 species: Archae - 798; Bacteria - 22429; Metazoa - 974; Fungi - 991; Plants - 531; Viruses - 0; Other Eukaryotes - 9610 (source: NCBI BLink). & (reliability: 206.0) & (original description: assembled CDS)	XLOC_056875	BnaA08g24590D	AT1G12805	nucleotide binding	1.92091	-2.40673
not assigned.unknown	(at1g12805 : 105.0) nucleotide binding; Has 35333 Blast hits to 34131 proteins in 2444 species: Archae - 798; Bacteria - 22429; Metazoa - 974; Fungi - 991; Plants - 531; Viruses - 0; Other Eukaryotes - 9610 (source: NCBI BLink). & (reliability: 210.0) & (original description: assembled CDS)	XLOC_067863	BnaC08g15750D	AT1G12805	nucleotide binding	1.60845	-2.18445
not assigned.unknown	(at1g33055 : 90.1) unknown protein; FUNCTIONS IN: molecular_function unknown; INVOLVED IN: anaerobic respiration; LOCATED IN: endomembrane system; EXPRESSED IN: 13 plant structures; EXPRESSED DURING: 6 growth stages; Has 20 Blast hits to 20 proteins in 8 species: Archae - 0; Bacteria - 0; Metazoa - 0; Fungi - 0; Plants - 20; Viruses - 0; Other Eukaryotes - 0 (source: NCBI BLink). & (reliability: …	XLOC_027865	BnaA09g23980D	AT1G33055	unknown protein; FUNCTIONS IN: molecular_function unknown; INVOLVED IN: anaerobic respiration; LOCATED IN: endomembrane system; EXPRESSED IN: 13 plant structures; EXPRESSED DURING: 6 growth stages; Has 20 Blast hits to 20 proteins in 8 species: Archae - 0; Bacteria - 0; Metazoa - 0; Fungi - 0; Plants - 20; Viruses - 0; Other Eukaryotes - 0 (source: NCBI BLink).	1.81323	-2.39105
not assigned.unknown	(at1g33055 : 90.1) unknown protein; FUNCTIONS IN: molecular_function unknown; INVOLVED IN: anaerobic respiration; LOCATED IN: endomembrane system; EXPRESSED IN: 13 plant structures; EXPRESSED DURING: 6 growth stages; Has 20 Blast hits to 20 proteins in 8 species: Archae - 0; Bacteria - 0; Metazoa - 0; Fungi - 0; Plants - 20; Viruses - 0; Other Eukaryotes - 0 (source: NCBI BLink). & (reliability: …	XLOC_035803	BnaA09g23980D	AT1G33055	unknown protein; FUNCTIONS IN: molecular_function unknown; INVOLVED IN: anaerobic respiration; LOCATED IN: endomembrane system; EXPRESSED IN: 13 plant structures; EXPRESSED DURING: 6 growth stages; Has 20 Blast hits to 20 proteins in 8 species: Archae - 0; Bacteria - 0; Metazoa - 0; Fungi - 0; Plants - 20; Viruses - 0; Other Eukaryotes - 0 (source: NCBI BLink).	1.20006	-2.03618
not assigned.unknown	(at1g69760 : 194.0) unknown protein; BEST Arabidopsis thaliana protein match is: unknown protein (TAIR:AT1G26920.1); Has 51 Blast hits to 51 proteins in 15 species: Archae - 0; Bacteria - 2; Metazoa - 2; Fungi - 7; Plants - 29; Viruses - 0; Other Eukaryotes - 11 (source: NCBI BLink). & (reliability: 388.0) & (original description: assembled CDS)	XLOC_075965	BnaA07g28300D	AT1G69760	unknown protein; BEST Arabidopsis thaliana protein match is: unknown protein (TAIR:AT1G26920.1); Has 51 Blast hits to 51 proteins in 15 species: Archae - 0; Bacteria - 2; Metazoa - 2; Fungi - 7; Plants - 29; Viruses - 0; Other Eukaryotes - 11 (source: NCBI BLink).	2.0535	-1.34773
not assigned.unknown	(at1g71970 : 228.0) unknown protein; FUNCTIONS IN: molecular_function unknown; INVOLVED IN: biological_process unknown; LOCATED IN: chloroplast; EXPRESSED IN: 22 plant structures; EXPRESSED DURING: 13 growth stages; BEST Arabidopsis thaliana protein match is: unknown protein (TAIR:AT1G22680.1); Has 58 Blast hits to 58 proteins in 13 species: Archae - 0; Bacteria - 0; Metazoa - 4; Fungi - 0; Plant…	XLOC_000951	BnaA07g23310D	AT1G71970	unknown protein; FUNCTIONS IN: molecular_function unknown; INVOLVED IN: biological_process unknown; LOCATED IN: chloroplast; EXPRESSED IN: 22 plant structures; EXPRESSED DURING: 13 growth stages; BEST Arabidopsis thaliana protein match is: unknown protein (TAIR:AT1G22680.1); Has 58 Blast hits to 58 proteins in 13 species: Archae - 0; Bacteria - 0; Metazoa - 4; Fungi - 0; Plants - 49; Viruses - 0;…	1.14126	-1.09089
not assigned.unknown	(at2g15890 : 317.0) maternal effect embryo arrest 14 (MEE14); FUNCTIONS IN: molecular_function unknown; INVOLVED IN: defense response to fungus, embryo development ending in seed dormancy; LOCATED IN: chloroplast; EXPRESSED IN: 22 plant structures; EXPRESSED DURING: 13 growth stages; Has 56 Blast hits to 56 proteins in 14 species: Archae - 0; Bacteria - 0; Metazoa - 0; Fungi - 0; Plants - 56; Vir…	XLOC_023592	BnaC03g45960D	AT2G15890	maternal effect embryo arrest 14	1.77926	-1.53836
not assigned.unknown	(at2g38640 : 347.0) Protein of unknown function (DUF567); CONTAINS InterPro DOMAIN/s: Protein of unknown function DUF567 (InterPro:IPR007612); BEST Arabidopsis thaliana protein match is: Protein of unknown function (DUF567) (TAIR:AT5G41590.1); Has 389 Blast hits to 388 proteins in 15 species: Archae - 0; Bacteria - 0; Metazoa - 0; Fungi - 1; Plants - 388; Viruses - 0; Other Eukaryotes - 0 (source…	XLOC_042648	BnaA03g17960D	AT2G38640	Eukaryotic translation initiation factor 2B (eIF-2B) family protein	1.28488	-1.36919
not assigned.unknown	(at2g38640 : 344.0) Protein of unknown function (DUF567); CONTAINS InterPro DOMAIN/s: Protein of unknown function DUF567 (InterPro:IPR007612); BEST Arabidopsis thaliana protein match is: Protein of unknown function (DUF567) (TAIR:AT5G41590.1); Has 389 Blast hits to 388 proteins in 15 species: Archae - 0; Bacteria - 0; Metazoa - 0; Fungi - 1; Plants - 388; Viruses - 0; Other Eukaryotes - 0 (source…	XLOC_098173	BnaC03g72170D	AT2G38640	Eukaryotic translation initiation factor 2B (eIF-2B) family protein	1.54772	-1.17095
not assigned.unknown	(at3g20898 : 127.0) unknown protein; FUNCTIONS IN: molecular_function unknown; INVOLVED IN: biological_process unknown; LOCATED IN: cellular_component unknown; BEST Arabidopsis thaliana protein match is: unknown protein (TAIR:AT1G51355.1); Has 66 Blast hits to 66 proteins in 10 species: Archae - 0; Bacteria - 0; Metazoa - 0; Fungi - 0; Plants - 66; Viruses - 0; Other Eukaryotes - 0 (source: NCBI …	XLOC_103659	BnaCnng57370D	AT3G20898	unknown protein; FUNCTIONS IN: molecular_function unknown; INVOLVED IN: biological_process unknown; LOCATED IN: cellular_component unknown; BEST Arabidopsis thaliana protein match is: unknown protein (TAIR:AT1G51355.1); Has 66 Blast hits to 66 proteins in 10 species: Archae - 0; Bacteria - 0; Metazoa - 0; Fungi - 0; Plants - 66; Viruses - 0; Other Eukaryotes - 0 (source: NCBI BLink).	1.19535	-1.22468
not assigned.unknown	(at3g20898 : 127.0) unknown protein; FUNCTIONS IN: molecular_function unknown; INVOLVED IN: biological_process unknown; LOCATED IN: cellular_component unknown; BEST Arabidopsis thaliana protein match is: unknown protein (TAIR:AT1G51355.1); Has 66 Blast hits to 66 proteins in 10 species: Archae - 0; Bacteria - 0; Metazoa - 0; Fungi - 0; Plants - 66; Viruses - 0; Other Eukaryotes - 0 (source: NCBI …	XLOC_103661	BnaCnng57370D	AT3G20898	unknown protein; FUNCTIONS IN: molecular_function unknown; INVOLVED IN: biological_process unknown; LOCATED IN: cellular_component unknown; BEST Arabidopsis thaliana protein match is: unknown protein (TAIR:AT1G51355.1); Has 66 Blast hits to 66 proteins in 10 species: Archae - 0; Bacteria - 0; Metazoa - 0; Fungi - 0; Plants - 66; Viruses - 0; Other Eukaryotes - 0 (source: NCBI BLink).	1.12195	-1.26124
not assigned.unknown	(at3g22540 : 195.0) Protein of unknown function (DUF1677); CONTAINS InterPro DOMAIN/s: Protein of unknown function DUF1677, plant (InterPro:IPR012876); BEST Arabidopsis thaliana protein match is: Protein of unknown function (DUF1677) (TAIR:AT4G14819.1); Has 245 Blast hits to 245 proteins in 14 species: Archae - 0; Bacteria - 0; Metazoa - 0; Fungi - 0; Plants - 245; Viruses - 0; Other Eukaryotes -…	XLOC_060400	BnaC03g42880D	AT3G22540	Protein of unknown function (DUF1677)	1.23275	-1.57469
not assigned.unknown	(at3g59900 : 94.7) Encodes ARGOS (Auxin-Regulated Gene Involved in Organ Size). Inducible by auxin. Involved in lateral organ size control. Transgenic plants expressing sense or antisense ARGOS cDNA display enlarged or reduced aerial organs, respectively. The alteration in organ size is attributable mainly to changes in cell number and the duration of organ growth.; AUXIN-REGULATED GENE INVOLVED …	XLOC_040960	BnaA09g38160D	AT3G59900	auxin-regulated gene involved in organ size	1.24738	-1.15388
not assigned.unknown	(at3g62990 : 86.3) unknown protein; FUNCTIONS IN: molecular_function unknown; INVOLVED IN: biological_process unknown; LOCATED IN: endomembrane system; BEST Arabidopsis thaliana protein match is: unknown protein (TAIR:AT2G47950.1); Has 22 Blast hits to 22 proteins in 5 species: Archae - 0; Bacteria - 0; Metazoa - 0; Fungi - 0; Plants - 22; Viruses - 0; Other Eukaryotes - 0 (source: NCBI BLink). &…	XLOC_102962	BnaCnng55150D	AT3G62990	unknown protein; FUNCTIONS IN: molecular_function unknown; INVOLVED IN: biological_process unknown; LOCATED IN: endomembrane system; BEST Arabidopsis thaliana protein match is: unknown protein (TAIR:AT2G47950.1); Has 22 Blast hits to 22 proteins in 5 species: Archae - 0; Bacteria - 0; Metazoa - 0; Fungi - 0; Plants - 22; Viruses - 0; Other Eukaryotes - 0 (source: NCBI BLink).	1.94944	-1.91337
not assigned.unknown	(at1g15190 : 81.3) Fasciclin-like arabinogalactan family protein; FUNCTIONS IN: molecular_function unknown; LOCATED IN: endomembrane system; EXPRESSED IN: flower; EXPRESSED DURING: petal differentiation and expansion stage; CONTAINS InterPro DOMAIN/s: FAS1 domain (InterPro:IPR000782); Has 106 Blast hits to 85 proteins in 8 species: Archae - 0; Bacteria - 0; Metazoa - 0; Fungi - 0; Plants - 106; V…	XLOC_094228	BnaA09g55710D	AT3G63210	Fasciclin-like arabinogalactan family protein	1.03977	-1.42548
not assigned.unknown	(at4g05070 : 122.0) Wound-responsive family protein; FUNCTIONS IN: molecular_function unknown; INVOLVED IN: biological_process unknown; LOCATED IN: chloroplast; EXPRESSED IN: 22 plant structures; EXPRESSED DURING: 13 growth stages; CONTAINS InterPro DOMAIN/s: Protein of unknown function wound-induced (InterPro:IPR022251); Has 30201 Blast hits to 17322 proteins in 780 species: Archae - 12; Bacteri…	XLOC_082407	BnaC09g22280D	AT4G05070	Wound-responsive family protein	1.01886	-1.17511
not assigned.unknown	(at4g17350 : 571.0) CONTAINS InterPro DOMAIN/s: Pleckstrin-like, plant (InterPro:IPR013666), Protein of unknown function DUF828 (InterPro:IPR008546), Pleckstrin homology (InterPro:IPR001849); BEST Arabidopsis thaliana protein match is: Plant protein of unknown function (DUF828) with plant pleckstrin homology-like region (TAIR:AT5G47440.1); Has 205 Blast hits to 188 proteins in 18 species: Archae …	XLOC_100109	BnaA01g35330D	AT4G17350	CONTAINS InterPro DOMAIN/s: Pleckstrin-like, plant (InterPro:IPR013666), Pleckstrin homology (InterPro:IPR001849); BEST Arabidopsis thaliana protein match is: FORKED 1 (TAIR:AT3G63300.1); Has 35333 Blast hits to 34131 proteins in 2444 species: Archae - 798; Bacteria - 22429; Metazoa - 974; Fungi - 991; Plants - 531; Viruses - 0; Other Eukaryotes - 9610 (source: NCBI BLink).	1.02483	-1.11646
not assigned.unknown	(at4g23880 : 191.0) unknown protein; Has 73 Blast hits to 69 proteins in 22 species: Archae - 0; Bacteria - 4; Metazoa - 9; Fungi - 2; Plants - 18; Viruses - 0; Other Eukaryotes - 40 (source: NCBI BLink). & (reliability: 382.0) & (original description: assembled CDS)	XLOC_038166	BnaC01g15700D	AT4G23880	unknown protein; Has 73 Blast hits to 69 proteins in 22 species: Archae - 0; Bacteria - 4; Metazoa - 9; Fungi - 2; Plants - 18; Viruses - 0; Other Eukaryotes - 40 (source: NCBI BLink).	1.07868	-1.37448
not assigned.unknown	(at4g25760 : 146.0) Encodes a member of the GDU (glutamine dumper) family proteins involved in amino acid export: At4g31730 (GDU1), At4g25760 (GDU2), At5g57685 (GDU3), At2g24762 (GDU4), At5g24920 (GDU5), At3g30725 (GDU6) and At5g38770 (GDU7).; glutamine dumper 2 (GDU2); BEST Arabidopsis thaliana protein match is: glutamine dumper 3 (TAIR:AT5G57685.1); Has 30201 Blast hits to 17322 proteins in 780…	XLOC_028581	BnaC01g17670D	AT4G25760	glutamine dumper 2	1.28584	-2.67586
not assigned.unknown	(at4g27657 : 105.0) unknown protein; FUNCTIONS IN: molecular_function unknown; INVOLVED IN: biological_process unknown; LOCATED IN: endomembrane system; EXPRESSED IN: 15 plant structures; EXPRESSED DURING: 9 growth stages; BEST Arabidopsis thaliana protein match is: unknown protein (TAIR:AT5G54145.1); Has 30201 Blast hits to 17322 proteins in 780 species: Archae - 12; Bacteria - 1396; Metazoa - 1…	XLOC_031635	BnaC08g12600D	AT4G27657	unknown protein; FUNCTIONS IN: molecular_function unknown; INVOLVED IN: biological_process unknown; LOCATED IN: endomembrane system; EXPRESSED IN: 15 plant structures; EXPRESSED DURING: 9 growth stages; BEST Arabidopsis thaliana protein match is: unknown protein (TAIR:AT5G54145.1); Has 30201 Blast hits to 17322 proteins in 780 species: Archae - 12; Bacteria - 1396; Metazoa - 17338; Fungi - 3422; …	2.19488	-2.645
not assigned.unknown	(at4g27657 : 101.0) unknown protein; FUNCTIONS IN: molecular_function unknown; INVOLVED IN: biological_process unknown; LOCATED IN: endomembrane system; EXPRESSED IN: 15 plant structures; EXPRESSED DURING: 9 growth stages; BEST Arabidopsis thaliana protein match is: unknown protein (TAIR:AT5G54145.1); Has 30201 Blast hits to 17322 proteins in 780 species: Archae - 12; Bacteria - 1396; Metazoa - 1…	XLOC_031636	BnaC08g12610D	AT4G27657	unknown protein; FUNCTIONS IN: molecular_function unknown; INVOLVED IN: biological_process unknown; LOCATED IN: endomembrane system; EXPRESSED IN: 15 plant structures; EXPRESSED DURING: 9 growth stages; BEST Arabidopsis thaliana protein match is: unknown protein (TAIR:AT5G54145.1); Has 30201 Blast hits to 17322 proteins in 780 species: Archae - 12; Bacteria - 1396; Metazoa - 17338; Fungi - 3422; …	1.17765	-1.03743
not assigned.unknown	(at4g27657 : 105.0) unknown protein; FUNCTIONS IN: molecular_function unknown; INVOLVED IN: biological_process unknown; LOCATED IN: endomembrane system; EXPRESSED IN: 15 plant structures; EXPRESSED DURING: 9 growth stages; BEST Arabidopsis thaliana protein match is: unknown protein (TAIR:AT5G54145.1); Has 30201 Blast hits to 17322 proteins in 780 species: Archae - 12; Bacteria - 1396; Metazoa - 1…	XLOC_049687	BnaC08g12600D	AT4G27657	unknown protein; FUNCTIONS IN: molecular_function unknown; INVOLVED IN: biological_process unknown; LOCATED IN: endomembrane system; EXPRESSED IN: 15 plant structures; EXPRESSED DURING: 9 growth stages; BEST Arabidopsis thaliana protein match is: unknown protein (TAIR:AT5G54145.1); Has 30201 Blast hits to 17322 proteins in 780 species: Archae - 12; Bacteria - 1396; Metazoa - 17338; Fungi - 3422; …	1.96474	-1.6469
not assigned.unknown	(at4g27657 : 106.0) unknown protein; FUNCTIONS IN: molecular_function unknown; INVOLVED IN: biological_process unknown; LOCATED IN: endomembrane system; EXPRESSED IN: 15 plant structures; EXPRESSED DURING: 9 growth stages; BEST Arabidopsis thaliana protein match is: unknown protein (TAIR:AT5G54145.1); Has 30201 Blast hits to 17322 proteins in 780 species: Archae - 12; Bacteria - 1396; Metazoa - 1…	XLOC_066395	BnaA03g48750D	AT4G27657	unknown protein; FUNCTIONS IN: molecular_function unknown; INVOLVED IN: biological_process unknown; LOCATED IN: endomembrane system; EXPRESSED IN: 15 plant structures; EXPRESSED DURING: 9 growth stages; BEST Arabidopsis thaliana protein match is: unknown protein (TAIR:AT5G54145.1); Has 30201 Blast hits to 17322 proteins in 780 species: Archae - 12; Bacteria - 1396; Metazoa - 17338; Fungi - 3422; …	1.05694	-1.33306
not assigned.unknown	(at4g34560 : 279.0) unknown protein; BEST Arabidopsis thaliana protein match is: unknown protein (TAIR:AT5G66440.1); Has 67 Blast hits to 66 proteins in 11 species: Archae - 0; Bacteria - 0; Metazoa - 0; Fungi - 0; Plants - 67; Viruses - 0; Other Eukaryotes - 0 (source: NCBI BLink). & (reliability: 558.0) & (original description: assembled CDS)	XLOC_005198	BnaC07g45080D	AT4G34560	unknown protein; BEST Arabidopsis thaliana protein match is: unknown protein (TAIR:AT5G66440.1); Has 67 Blast hits to 66 proteins in 11 species: Archae - 0; Bacteria - 0; Metazoa - 0; Fungi - 0; Plants - 67; Viruses - 0; Other Eukaryotes - 0 (source: NCBI BLink).	1.82749	-1.23295
not assigned.unknown	(at4g39190 : 221.0) unknown protein; BEST Arabidopsis thaliana protein match is: unknown protein (TAIR:AT2G21560.1); Has 5536 Blast hits to 3562 proteins in 401 species: Archae - 12; Bacteria - 497; Metazoa - 1363; Fungi - 374; Plants - 149; Viruses - 22; Other Eukaryotes - 3119 (source: NCBI BLink). & (reliability: 442.0) & (original description: assembled CDS)	XLOC_024292	BnaA08g16650D	AT4G39190	unknown protein; BEST Arabidopsis thaliana protein match is: unknown protein (TAIR:AT2G21560.1); Has 5536 Blast hits to 3562 proteins in 401 species: Archae - 12; Bacteria - 497; Metazoa - 1363; Fungi - 374; Plants - 149; Viruses - 22; Other Eukaryotes - 3119 (source: NCBI BLink).	1.46845	-1.02893
not assigned.unknown	(at5g03230 : 218.0) Protein of unknown function, DUF584; CONTAINS InterPro DOMAIN/s: Protein of unknown function DUF584 (InterPro:IPR007608); BEST Arabidopsis thaliana protein match is: Protein of unknown function, DUF584 (TAIR:AT5G60680.1); Has 326 Blast hits to 326 proteins in 21 species: Archae - 0; Bacteria - 0; Metazoa - 0; Fungi - 2; Plants - 324; Viruses - 0; Other Eukaryotes - 0 (source: …	XLOC_003017	BnaA10g26700D	AT5G03230	Protein of unknown function, DUF584	1.51982	-1.45157
not assigned.unknown	(at5g10210 : 305.0) CONTAINS InterPro DOMAIN/s: C2 calcium-dependent membrane targeting (InterPro:IPR000008); BEST Arabidopsis thaliana protein match is: unknown protein (TAIR:AT5G65030.1); Has 1807 Blast hits to 1807 proteins in 277 species: Archae - 0; Bacteria - 0; Metazoa - 736; Fungi - 347; Plants - 385; Viruses - 0; Other Eukaryotes - 339 (source: NCBI BLink). & (reliability: 610.0) & (orig…	XLOC_002759	BnaA10g22030D	AT5G10210	CONTAINS InterPro DOMAIN/s: C2 calcium-dependent membrane targeting (InterPro:IPR000008); BEST Arabidopsis thaliana protein match is: unknown protein (TAIR:AT5G65030.1); Has 1807 Blast hits to 1807 proteins in 277 species: Archae - 0; Bacteria - 0; Metazoa - 736; Fungi - 347; Plants - 385; Viruses - 0; Other Eukaryotes - 339 (source: NCBI BLink).	1.88663	-1.3859
not assigned.unknown	(at5g17350 : 230.0) unknown protein; FUNCTIONS IN: molecular_function unknown; INVOLVED IN: N-terminal protein myristoylation; LOCATED IN: cellular_component unknown; EXPRESSED IN: 15 plant structures; EXPRESSED DURING: 8 growth stages; BEST Arabidopsis thaliana protein match is: unknown protein (TAIR:AT3G03280.1); Has 1807 Blast hits to 1807 proteins in 277 species: Archae - 0; Bacteria - 0; Met…	XLOC_075568	BnaA10g17360D	AT5G17350	unknown protein; FUNCTIONS IN: molecular_function unknown; INVOLVED IN: N-terminal protein myristoylation; LOCATED IN: cellular_component unknown; EXPRESSED IN: 15 plant structures; EXPRESSED DURING: 8 growth stages; BEST Arabidopsis thaliana protein match is: unknown protein (TAIR:AT3G03280.1); Has 1807 Blast hits to 1807 proteins in 277 species: Archae - 0; Bacteria - 0; Metazoa - 736; Fungi - …	1.5305	-1.14316
not assigned.unknown	no hits & (original description: assembled CDS)	XLOC_101683	BnaC02g47530D	AT5G44350	ethylene-responsive nuclear protein -related	1.58211	-1.15931
not assigned.unknown	no hits & (original description: assembled CDS)	XLOC_087226	BnaA02g10260D	AT5G53486	unknown protein; LOCATED IN: endomembrane system; Has 30201 Blast hits to 17322 proteins in 780 species: Archae - 12; Bacteria - 1396; Metazoa - 17338; Fungi - 3422; Plants - 5037; Viruses - 0; Other Eukaryotes - 2996 (source: NCBI BLink).	1.63158	-1.66121
not assigned.unknown	(at4g25760 : 146.0) Encodes a member of the GDU (glutamine dumper) family proteins involved in amino acid export: At4g31730 (GDU1), At4g25760 (GDU2), At5g57685 (GDU3), At2g24762 (GDU4), At5g24920 (GDU5), At3g30725 (GDU6) and At5g38770 (GDU7).; glutamine dumper 2 (GDU2); BEST Arabidopsis thaliana protein match is: glutamine dumper 3 (TAIR:AT5G57685.1); Has 30201 Blast hits to 17322 proteins in 780…	XLOC_037557	BnaC01g17670D	AT5G57685	glutamine dumper 3	1.1297	-1.20214
not assigned.unknown	(at4g25760 : 146.0) Encodes a member of the GDU (glutamine dumper) family proteins involved in amino acid export: At4g31730 (GDU1), At4g25760 (GDU2), At5g57685 (GDU3), At2g24762 (GDU4), At5g24920 (GDU5), At3g30725 (GDU6) and At5g38770 (GDU7).; glutamine dumper 2 (GDU2); BEST Arabidopsis thaliana protein match is: glutamine dumper 3 (TAIR:AT5G57685.1); Has 30201 Blast hits to 17322 proteins in 780…	XLOC_095769	BnaC01g17670D	AT5G57685	glutamine dumper 3	1.79817	-1.84647
not assigned.unknown	(at5g65207 : 102.0) unknown protein; BEST Arabidopsis thaliana protein match is: unknown protein (TAIR:AT5G10040.1); Has 30201 Blast hits to 17322 proteins in 780 species: Archae - 12; Bacteria - 1396; Metazoa - 17338; Fungi - 3422; Plants - 5037; Viruses - 0; Other Eukaryotes - 2996 (source: NCBI BLink). & (reliability: 204.0) & (original description: assembled CDS)	XLOC_049990	BnaC03g49100D	AT5G65207	unknown protein; BEST Arabidopsis thaliana protein match is: unknown protein (TAIR:AT5G10040.1); Has 30201 Blast hits to 17322 proteins in 780 species: Archae - 12; Bacteria - 1396; Metazoa - 17338; Fungi - 3422; Plants - 5037; Viruses - 0; Other Eukaryotes - 2996 (source: NCBI BLink).	1.0369	-1.42931
not assigned.unknown	(at5g65300 : 130.0) unknown protein; Has 30201 Blast hits to 17322 proteins in 780 species: Archae - 12; Bacteria - 1396; Metazoa - 17338; Fungi - 3422; Plants - 5037; Viruses - 0; Other Eukaryotes - 2996 (source: NCBI BLink). & (reliability: 260.0) & (original description: assembled CDS)	XLOC_074935	BnaAnng04790D	AT5G65300	unknown protein; Has 30201 Blast hits to 17322 proteins in 780 species: Archae - 12; Bacteria - 1396; Metazoa - 17338; Fungi - 3422; Plants - 5037; Viruses - 0; Other Eukaryotes - 2996 (source: NCBI BLink).	1.19933	-1.16033
not assigned.unknown	(at5g66440 : 270.0) unknown protein; BEST Arabidopsis thaliana protein match is: unknown protein (TAIR:AT4G34560.1); Has 1807 Blast hits to 1807 proteins in 277 species: Archae - 0; Bacteria - 0; Metazoa - 736; Fungi - 347; Plants - 385; Viruses - 0; Other Eukaryotes - 339 (source: NCBI BLink). & (reliability: 540.0) & (original description: assembled CDS)	XLOC_100323	BnaCnng46560D	AT5G66440	unknown protein; BEST Arabidopsis thaliana protein match is: unknown protein (TAIR:AT4G34560.1); Has 1807 Blast hits to 1807 proteins in 277 species: Archae - 0; Bacteria - 0; Metazoa - 736; Fungi - 347; Plants - 385; Viruses - 0; Other Eukaryotes - 339 (source: NCBI BLink).	1.17965	-1.70851
not assigned.unknown	(at5g66985 : 120.0) unknown protein; Has 30201 Blast hits to 17322 proteins in 780 species: Archae - 12; Bacteria - 1396; Metazoa - 17338; Fungi - 3422; Plants - 5037; Viruses - 0; Other Eukaryotes - 2996 (source: NCBI BLink). & (reliability: 240.0) & (original description: assembled CDS)	XLOC_014791	BnaC09g07570D	AT5G66985	unknown protein; Has 30201 Blast hits to 17322 proteins in 780 species: Archae - 12; Bacteria - 1396; Metazoa - 17338; Fungi - 3422; Plants - 5037; Viruses - 0; Other Eukaryotes - 2996 (source: NCBI BLink).	1.19825	-2.88892
not assigned.unknown	no hits & (original description: assembled CDS)	XLOC_042763	BnaA03g17390D	---NA---	---NA---	1.1541	-1.16642
not assigned.unknown	no hits & (original description: assembled CDS)	XLOC_069234	BnaA09g51380D	---NA---	---NA---	1.18415	-1.9564
not assigned.unknown	no hits & (original description: assembled CDS)	XLOC_097217	BnaAnng36730D	---NA---	---NA---	1.33356	-1.77182
cell wall.cell wall proteins.LRR	(at2g15880 : 782.0) Leucine-rich repeat (LRR) family protein; FUNCTIONS IN: structural constituent of cell wall; LOCATED IN: endomembrane system; EXPRESSED IN: 15 plant structures; EXPRESSED DURING: 8 growth stages; CONTAINS InterPro DOMAIN/s: Leucine-rich repeat (InterPro:IPR001611); BEST Arabidopsis thaliana protein match is: Leucine-rich repeat (LRR) family protein (TAIR:AT4G33970.1); Has 4367…	XLOC_036814	BnaA03g38910D	AT2G15880	Leucine-rich repeat (LRR) family protein	1.40443	-1.52527
cell wall.degradation.pectate lyases and polygalacturonases	(at1g02460 : 806.0) Pectin lyase-like superfamily protein; FUNCTIONS IN: polygalacturonase activity; INVOLVED IN: carbohydrate metabolic process; EXPRESSED IN: stem, root, stamen, seed; EXPRESSED DURING: 4 anthesis, E expanded cotyledon stage; CONTAINS InterPro DOMAIN/s: Pectin lyase fold/virulence factor (InterPro:IPR011050), Glycoside hydrolase, family 28 (InterPro:IPR000743), Pectin lyase fold…	XLOC_011035	BnaC03g53100D	AT1G02460	Pectin lyase-like superfamily protein	1.30327	-1.06253
cell wall.degradation.pectate lyases and polygalacturonases	(at1g02460 : 797.0) Pectin lyase-like superfamily protein; FUNCTIONS IN: polygalacturonase activity; INVOLVED IN: carbohydrate metabolic process; EXPRESSED IN: stem, root, stamen, seed; EXPRESSED DURING: 4 anthesis, E expanded cotyledon stage; CONTAINS InterPro DOMAIN/s: Pectin lyase fold/virulence factor (InterPro:IPR011050), Glycoside hydrolase, family 28 (InterPro:IPR000743), Pectin lyase fold…	XLOC_023766	BnaA10g01160D	AT1G02460	Pectin lyase-like superfamily protein	1.04512	-1.07318
hormone metabolism.abscisic acid.synthesis-degradation.degradation.8-hydroxylase	(at5g45340 : 873.0) Encodes a protein with ABA 8-hydroxylase activity; involved in ABA catabolism. Mutant analyses show that disruption in the gene results in more drought tolerance whereas overexpression results in increased transpiration rate and reduced drought tolerance. Gene involved in postgermination growth. Plant P450 CYP707A3, ABA 8-hydroxylase, binds enantioselectively (+)-ABA but not (…	XLOC_048369	BnaA09g17560D	AT5G45340	cytochrome P450, family 707, subfamily A, polypeptide 3	1.13451	-1.46538
hormone metabolism.abscisic acid.synthesis-degradation.degradation.8-hydroxylase	(at5g45340 : 880.0) Encodes a protein with ABA 8-hydroxylase activity; involved in ABA catabolism. Mutant analyses show that disruption in the gene results in more drought tolerance whereas overexpression results in increased transpiration rate and reduced drought tolerance. Gene involved in postgermination growth. Plant P450 CYP707A3, ABA 8-hydroxylase, binds enantioselectively (+)-ABA but not (…	XLOC_059116	BnaC09g18860D	AT5G45340	cytochrome P450, family 707, subfamily A, polypeptide 3	1.01992	-1.17809
hormone metabolism.brassinosteroid.synthesis-degradation.BRs.other	(at3g13730 : 833.0) Encodes a cytochrome P-450 gene that is involved in brassinosteroid biosynthesis, most likely in the conversion step of teasterone (TE) to 3-dehydroteasterone (3DT), and/or 6-deoxoteasterone (6-deoxoTE) to 6-deoxo-3-dehydroteasterone (6-deoxo3DT); or the conversion of cathasterone (CT) to TE, and/or 6-deoxocathasterone (6-deoxoCT) to 6-deoxoTE. Recently, CYP90D1 was shown to c…	XLOC_089988	BnaA01g37200D	AT3G13730	cytochrome P450, family 90, subfamily D, polypeptide 1	2.50476	-1.98374
hormone metabolism.cytokinin.synthesis-degradation	(at3g23630 : 527.0) Encodes an isopentenyl transferase involved in cytokinin biosynthesis.; isopentenyltransferase 7 (IPT7); CONTAINS InterPro DOMAIN/s: tRNA isopentenyltransferase (InterPro:IPR002627); BEST Arabidopsis thaliana protein match is: isopentenyltransferase 5 (TAIR:AT5G19040.1); Has 8574 Blast hits to 7864 proteins in 2586 species: Archae - 0; Bacteria - 5836; Metazoa - 176; Fungi - 1…	XLOC_010672	BnaA07g06300D	AT3G23630	isopentenyltransferase 7	1.02206	-1.01783
hormone metabolism.cytokinin.synthesis-degradation	(at3g63110 : 565.0) Encodes cytokinin synthase involved in cytokinin biosynthesis. IPT3 subcellular localization is modulated by farnesylation- when farnesylated it is localized to the nucleus, otherwise to the chloroplast.; isopentenyltransferase 3 (IPT3); CONTAINS InterPro DOMAIN/s: tRNA isopentenyltransferase (InterPro:IPR002627); BEST Arabidopsis thaliana protein match is: isopentenyltransfer…	XLOC_022993	BnaA04g00130D	AT3G63110	isopentenyltransferase 3	1.41662	-1.05557
hormone metabolism.cytokinin.synthesis-degradation	(at3g63110 : 572.0) Encodes cytokinin synthase involved in cytokinin biosynthesis. IPT3 subcellular localization is modulated by farnesylation- when farnesylated it is localized to the nucleus, otherwise to the chloroplast.; isopentenyltransferase 3 (IPT3); CONTAINS InterPro DOMAIN/s: tRNA isopentenyltransferase (InterPro:IPR002627); BEST Arabidopsis thaliana protein match is: isopentenyltransfer…	XLOC_028015	BnaC04g20940D	AT3G63110	isopentenyltransferase 3	1.27482	-1.27546
hormone metabolism.cytokinin.synthesis-degradation	(at3g63110 : 492.0) Encodes cytokinin synthase involved in cytokinin biosynthesis. IPT3 subcellular localization is modulated by farnesylation- when farnesylated it is localized to the nucleus, otherwise to the chloroplast.; isopentenyltransferase 3 (IPT3); CONTAINS InterPro DOMAIN/s: tRNA isopentenyltransferase (InterPro:IPR002627); BEST Arabidopsis thaliana protein match is: isopentenyltransfer…	XLOC_098733	BnaA09g55640D	AT3G63110	isopentenyltransferase 3	1.33849	-1.36881
hormone metabolism.ethylene.signal transduction	(at5g61600 : 306.0) encodes a member of the ERF (ethylene response factor) subfamily B-3 of ERF/AP2 transcription factor family. The protein contains one AP2 domain. There are 18 members in this subfamily including ATERF-1, ATERF-2, AND ATERF-5.; ethylene response factor 104 (ERF104); CONTAINS InterPro DOMAIN/s: DNA-binding, integrase-type (InterPro:IPR016177), Pathogenesis-related transcriptiona…	XLOC_036738	BnaA03g40380D	AT5G61600	ethylene response factor 104	1.36957	-1.33957
hormone metabolism.ethylene.signal transduction	(at5g61600 : 284.0) encodes a member of the ERF (ethylene response factor) subfamily B-3 of ERF/AP2 transcription factor family. The protein contains one AP2 domain. There are 18 members in this subfamily including ATERF-1, ATERF-2, AND ATERF-5.; ethylene response factor 104 (ERF104); CONTAINS InterPro DOMAIN/s: DNA-binding, integrase-type (InterPro:IPR016177), Pathogenesis-related transcriptiona…	XLOC_059027	BnaC07g31350D	AT5G61600	ethylene response factor 104	1.37249	-1.38143
hormone metabolism.ethylene.induced-regulated-responsive-activated	(at3g20640 : 541.0) basic helix-loop-helix (bHLH) DNA-binding superfamily protein; FUNCTIONS IN: sequence-specific DNA binding transcription factor activity; INVOLVED IN: regulation of transcription; LOCATED IN: nucleus, chloroplast; CONTAINS InterPro DOMAIN/s: Helix-loop-helix DNA-binding domain (InterPro:IPR001092), Helix-loop-helix DNA-binding (InterPro:IPR011598); BEST Arabidopsis thaliana pr…	XLOC_015651	BnaA03g35890D	AT3G20640	basic helix-loop-helix (bHLH) DNA-binding superfamily protein	1.55061	-1.13398
hormone metabolism.ethylene.induced-regulated-responsive-activated	(at3g20640 : 642.0) basic helix-loop-helix (bHLH) DNA-binding superfamily protein; FUNCTIONS IN: sequence-specific DNA binding transcription factor activity; INVOLVED IN: regulation of transcription; LOCATED IN: nucleus, chloroplast; CONTAINS InterPro DOMAIN/s: Helix-loop-helix DNA-binding domain (InterPro:IPR001092), Helix-loop-helix DNA-binding (InterPro:IPR011598); BEST Arabidopsis thaliana pr…	XLOC_065953	BnaC05g32220D	AT3G20640	basic helix-loop-helix (bHLH) DNA-binding superfamily protein	2.07618	-1.07692
hormone metabolism.ethylene.induced-regulated-responsive-activated	(at3g20640 : 558.0) basic helix-loop-helix (bHLH) DNA-binding superfamily protein; FUNCTIONS IN: sequence-specific DNA binding transcription factor activity; INVOLVED IN: regulation of transcription; LOCATED IN: nucleus, chloroplast; CONTAINS InterPro DOMAIN/s: Helix-loop-helix DNA-binding domain (InterPro:IPR001092), Helix-loop-helix DNA-binding (InterPro:IPR011598); BEST Arabidopsis thaliana pr…	XLOC_069150	BnaC03g41710D	AT3G20640	basic helix-loop-helix (bHLH) DNA-binding superfamily protein	1.77586	-1.22457
hormone metabolism.ethylene.induced-regulated-responsive-activated	(at5g44350 : 143.0) ethylene-responsive nuclear protein -related; BEST Arabidopsis thaliana protein match is: ethylene-responsive nuclear protein / ethylene-regulated nuclear protein (ERT2) (TAIR:AT4G20880.1); Has 50 Blast hits to 50 proteins in 16 species: Archae - 0; Bacteria - 2; Metazoa - 0; Fungi - 0; Plants - 41; Viruses - 0; Other Eukaryotes - 7 (source: NCBI BLink). & (reliability: 286.0)…	XLOC_101684	BnaA02g22670D	AT5G44350	ethylene-responsive nuclear protein -related	1.38407	-1.37262
stress.abiotic.heat	(at2g29970 : 1256.0) Double Clp-N motif-containing P-loop nucleoside triphosphate hydrolases superfamily protein; BEST Arabidopsis thaliana protein match is: Double Clp-N motif-containing P-loop nucleoside triphosphate hydrolases superfamily protein (TAIR:AT1G07200.2); Has 10913 Blast hits to 10488 proteins in 2533 species: Archae - 15; Bacteria - 9122; Metazoa - 6; Fungi - 149; Plants - 525; Vir…	XLOC_102923	BnaAnng24300D	AT2G29970	Double Clp-N motif-containing P-loop nucleoside triphosphate hydrolases superfamily protein	1.32933	-1.07808
nucleotide metabolism.salvage.NUDIX hydrolases	(at1g18300 : 334.0) nudix hydrolase homolog 4 (NUDT4); FUNCTIONS IN: hydrolase activity; LOCATED IN: cytosol; EXPRESSED IN: stem, root, leaf; CONTAINS InterPro DOMAIN/s: NUDIX hydrolase domain-like (InterPro:IPR015797), NUDIX hydrolase, conserved site (InterPro:IPR020084), NUDIX hydrolase domain (InterPro:IPR000086); BEST Arabidopsis thaliana protein match is: nudix hydrolase homolog 21 (TAIR:AT1…	XLOC_054925	BnaC05g14050D	AT1G18300	nudix hydrolase homolog 4	1.51309	-1.1299
RNA.processing.ribonucleases	(at3g44260 : 479.0) Polynucleotidyl transferase, ribonuclease H-like superfamily protein; FUNCTIONS IN: ribonuclease activity, nucleic acid binding; INVOLVED IN: response to biotic stimulus, response to wounding, RNA modification; LOCATED IN: nucleus; EXPRESSED IN: 22 plant structures; EXPRESSED DURING: 12 growth stages; CONTAINS InterPro DOMAIN/s: Ribonuclease CAF1 (InterPro:IPR006941), Polynucl…	XLOC_043736	BnaC03g54940D	AT3G44260	Polynucleotidyl transferase, ribonuclease H-like superfamily protein	1.25635	-1.00238
RNA.processing.ribonucleases	(at5g22250 : 478.0) Polynucleotidyl transferase, ribonuclease H-like superfamily protein; FUNCTIONS IN: ribonuclease activity, nucleic acid binding; INVOLVED IN: RNA modification; LOCATED IN: nucleus; EXPRESSED IN: 21 plant structures; EXPRESSED DURING: 11 growth stages; CONTAINS InterPro DOMAIN/s: Ribonuclease CAF1 (InterPro:IPR006941), Polynucleotidyl transferase, ribonuclease H fold (InterPro:…	XLOC_032868	BnaC05g37890D	AT5G22250	Polynucleotidyl transferase, ribonuclease H-like superfamily protein	1.21076	-1.25059
RNA.processing.ribonucleases	(at5g22250 : 464.0) Polynucleotidyl transferase, ribonuclease H-like superfamily protein; FUNCTIONS IN: ribonuclease activity, nucleic acid binding; INVOLVED IN: RNA modification; LOCATED IN: nucleus; EXPRESSED IN: 21 plant structures; EXPRESSED DURING: 11 growth stages; CONTAINS InterPro DOMAIN/s: Ribonuclease CAF1 (InterPro:IPR006941), Polynucleotidyl transferase, ribonuclease H fold (InterPro:…	XLOC_044248	BnaA02g05510D	AT5G22250	Polynucleotidyl transferase, ribonuclease H-like superfamily protein	1.30577	-1.00517
RNA.processing.ribonucleases	(at5g22250 : 462.0) Polynucleotidyl transferase, ribonuclease H-like superfamily protein; FUNCTIONS IN: ribonuclease activity, nucleic acid binding; INVOLVED IN: RNA modification; LOCATED IN: nucleus; EXPRESSED IN: 21 plant structures; EXPRESSED DURING: 11 growth stages; CONTAINS InterPro DOMAIN/s: Ribonuclease CAF1 (InterPro:IPR006941), Polynucleotidyl transferase, ribonuclease H fold (InterPro:…	XLOC_072661	BnaC02g09390D	AT5G22250	Polynucleotidyl transferase, ribonuclease H-like superfamily protein	1.54332	-1.13
RNA.regulation of transcription.C2H2 zinc finger family	(at1g66140 : 329.0) Encodes a zinc finger protein containing only a single zinc finger.; zinc finger protein 4 (ZFP4); FUNCTIONS IN: sequence-specific DNA binding transcription factor activity, zinc ion binding, nucleic acid binding; INVOLVED IN: regulation of transcription; LOCATED IN: intracellular; EXPRESSED IN: 14 plant structures; EXPRESSED DURING: 8 growth stages; CONTAINS InterPro DOMAIN/s…	XLOC_088457	BnaCnng19040D	AT1G66140	zinc finger protein 4	1.1053	-1.01537
RNA.regulation of transcription.C2H2 zinc finger family	(at5g25160 : 306.0) Encodes a zinc finger protein containing only a single zinc finger.; zinc finger protein 3 (ZFP3); FUNCTIONS IN: sequence-specific DNA binding transcription factor activity, zinc ion binding, nucleic acid binding; INVOLVED IN: regulation of transcription; LOCATED IN: intracellular; EXPRESSED IN: shoot apex, hypocotyl, root, flower; EXPRESSED DURING: petal differentiation and e…	XLOC_055613	BnaA09g04660D	AT5G25160	zinc finger protein 3	1.40905	-2.04342
RNA.regulation of transcription.G2-like transcription factor family, GARP	(at1g49560 : 230.0) Homeodomain-like superfamily protein; CONTAINS InterPro DOMAIN/s: Homeodomain-like (InterPro:IPR009057), Myb, DNA-binding (InterPro:IPR014778), Myb-like DNA-binding domain, SHAQKYF class (InterPro:IPR006447), HTH transcriptional regulator, Myb-type, DNA-binding (InterPro:IPR017930), Homeodomain-related (InterPro:IPR012287); BEST Arabidopsis thaliana protein match is: myb-like …	XLOC_096372	BnaC05g51600D	AT1G49560	Homeodomain-like superfamily protein	1.68624	-1.63574
RNA.regulation of transcription.MYB domain transcription factor family	(at3g23250 : 455.0) Member of the R2R3 factor gene family.; myb domain protein 15 (MYB15); CONTAINS InterPro DOMAIN/s: SANT, DNA-binding (InterPro:IPR001005), Homeodomain-like (InterPro:IPR009057), Myb, DNA-binding (InterPro:IPR014778), HTH transcriptional regulator, Myb-type, DNA-binding (InterPro:IPR017930), Homeodomain-related (InterPro:IPR012287), Myb transcription factor (InterPro:IPR015495)…	XLOC_010702	BnaA07g06740D	AT3G23250	myb domain protein 15	1.60812	-1.55889
RNA.regulation of transcription.MYB domain transcription factor family	(at3g23250 : 454.0) Member of the R2R3 factor gene family.; myb domain protein 15 (MYB15); CONTAINS InterPro DOMAIN/s: SANT, DNA-binding (InterPro:IPR001005), Homeodomain-like (InterPro:IPR009057), Myb, DNA-binding (InterPro:IPR014778), HTH transcriptional regulator, Myb-type, DNA-binding (InterPro:IPR017930), Homeodomain-related (InterPro:IPR012287), Myb transcription factor (InterPro:IPR015495)…	XLOC_018647	BnaC07g08320D	AT3G23250	myb domain protein 15	1.18527	-1.12718
RNA.regulation of transcription.MYB domain transcription factor family	(at3g47680 : 109.0) DNA binding; BEST Arabidopsis thaliana protein match is: glutathione S-transferase THETA 3 (TAIR:AT5G41220.1); Has 545 Blast hits to 544 proteins in 20 species: Archae - 0; Bacteria - 1; Metazoa - 18; Fungi - 0; Plants - 496; Viruses - 0; Other Eukaryotes - 30 (source: NCBI BLink). & (reliability: 218.0) & (original description: assembled CDS)	XLOC_031633	BnaC07g26040D	AT5G54145	DNA binding	1.85926	-1.79508
RNA.regulation of transcription.AP2/EREBP, APETALA2/Ethylene-responsive element binding protein family	(at1g19210 : 239.0) encodes a member of the DREB subfamily A-5 of ERF/AP2 transcription factor family. The protein contains one AP2 domain. There are 15 members in this subfamily including RAP2.1, RAP2.9 and RAP2.10.; Integrase-type DNA-binding superfamily protein; FUNCTIONS IN: DNA binding, sequence-specific DNA binding transcription factor activity; INVOLVED IN: regulation of transcription, DNA…	XLOC_015404	BnaC08g36830D	AT1G19210	Integrase-type DNA-binding superfamily protein	1.49506	-1.52815
RNA.regulation of transcription.AP2/EREBP, APETALA2/Ethylene-responsive element binding protein family	(at1g19210 : 268.0) encodes a member of the DREB subfamily A-5 of ERF/AP2 transcription factor family. The protein contains one AP2 domain. There are 15 members in this subfamily including RAP2.1, RAP2.9 and RAP2.10.; Integrase-type DNA-binding superfamily protein; FUNCTIONS IN: DNA binding, sequence-specific DNA binding transcription factor activity; INVOLVED IN: regulation of transcription, DNA…	XLOC_017278	BnaC08g18660D	AT1G19210	Integrase-type DNA-binding superfamily protein	1.82219	-1.81651
RNA.regulation of transcription.AP2/EREBP, APETALA2/Ethylene-responsive element binding protein family	(at1g19210 : 262.0) encodes a member of the DREB subfamily A-5 of ERF/AP2 transcription factor family. The protein contains one AP2 domain. There are 15 members in this subfamily including RAP2.1, RAP2.9 and RAP2.10.; Integrase-type DNA-binding superfamily protein; FUNCTIONS IN: DNA binding, sequence-specific DNA binding transcription factor activity; INVOLVED IN: regulation of transcription, DNA…	XLOC_030849	BnaA08g22160D	AT1G19210	Integrase-type DNA-binding superfamily protein	1.18633	-1.33017
RNA.regulation of transcription.AP2/EREBP, APETALA2/Ethylene-responsive element binding protein family	(at1g19210 : 195.0) encodes a member of the DREB subfamily A-5 of ERF/AP2 transcription factor family. The protein contains one AP2 domain. There are 15 members in this subfamily including RAP2.1, RAP2.9 and RAP2.10.; Integrase-type DNA-binding superfamily protein; FUNCTIONS IN: DNA binding, sequence-specific DNA binding transcription factor activity; INVOLVED IN: regulation of transcription, DNA…	XLOC_057548	BnaA09g44290D	AT1G19210	Integrase-type DNA-binding superfamily protein	1.30322	-1.27953
RNA.regulation of transcription.AP2/EREBP, APETALA2/Ethylene-responsive element binding protein family	(at1g44830 : 208.0) encodes a member of the DREB subfamily A-5 of ERF/AP2 transcription factor family. The protein contains one AP2 domain. There are 15 members in this subfamily including RAP2.1, RAP2.9 and RAP2.10.; Integrase-type DNA-binding superfamily protein; FUNCTIONS IN: DNA binding, sequence-specific DNA binding transcription factor activity; INVOLVED IN: regulation of transcription, DNA…	XLOC_047832	BnaC06g00880D	AT1G44830	Integrase-type DNA-binding superfamily protein	1.05345	-1.67912
RNA.regulation of transcription.AP2/EREBP, APETALA2/Ethylene-responsive element binding protein family	(at1g74930 : 216.0) encodes a member of the DREB subfamily A-5 of ERF/AP2 transcription factor family. The protein contains one AP2 domain. There are 15 members in this subfamily including RAP2.1, RAP2.9 and RAP2.10.; ORA47; CONTAINS InterPro DOMAIN/s: DNA-binding, integrase-type (InterPro:IPR016177), Pathogenesis-related transcriptional factor/ERF, DNA-binding (InterPro:IPR001471); BEST Arabidop…	XLOC_000880	BnaA07g21980D	AT1G74930	Integrase-type DNA-binding superfamily protein	1.79013	-2.45161
RNA.regulation of transcription.AP2/EREBP, APETALA2/Ethylene-responsive element binding protein family	(at1g74930 : 206.0) encodes a member of the DREB subfamily A-5 of ERF/AP2 transcription factor family. The protein contains one AP2 domain. There are 15 members in this subfamily including RAP2.1, RAP2.9 and RAP2.10.; ORA47; CONTAINS InterPro DOMAIN/s: DNA-binding, integrase-type (InterPro:IPR016177), Pathogenesis-related transcriptional factor/ERF, DNA-binding (InterPro:IPR001471); BEST Arabidop…	XLOC_005795	BnaC06g35730D	AT1G74930	Integrase-type DNA-binding superfamily protein	1.74614	-1.84731
RNA.regulation of transcription.AP2/EREBP, APETALA2/Ethylene-responsive element binding protein family	(at1g74930 : 224.0) encodes a member of the DREB subfamily A-5 of ERF/AP2 transcription factor family. The protein contains one AP2 domain. There are 15 members in this subfamily including RAP2.1, RAP2.9 and RAP2.10.; ORA47; CONTAINS InterPro DOMAIN/s: DNA-binding, integrase-type (InterPro:IPR016177), Pathogenesis-related transcriptional factor/ERF, DNA-binding (InterPro:IPR001471); BEST Arabidop…	XLOC_019467	BnaC06g22710D	AT1G74930	Integrase-type DNA-binding superfamily protein	1.81222	-2.16164
RNA.regulation of transcription.AP2/EREBP, APETALA2/Ethylene-responsive element binding protein family	(at1g74930 : 228.0) encodes a member of the DREB subfamily A-5 of ERF/AP2 transcription factor family. The protein contains one AP2 domain. There are 15 members in this subfamily including RAP2.1, RAP2.9 and RAP2.10.; ORA47; CONTAINS InterPro DOMAIN/s: DNA-binding, integrase-type (InterPro:IPR016177), Pathogenesis-related transcriptional factor/ERF, DNA-binding (InterPro:IPR001471); BEST Arabidop…	XLOC_083102	BnaA07g31860D	AT1G74930	Integrase-type DNA-binding superfamily protein	1.6587	-1.76719
RNA.regulation of transcription.AP2/EREBP, APETALA2/Ethylene-responsive element binding protein family	(at4g25470 : 270.0) Encodes a member of the DREB subfamily A-1 of ERF/AP2 transcription factor family (CBF2). The protein contains one AP2 domain. There are six members in this subfamily, including CBF1, CBF2, and CBF3. This gene is involved in response to low temperature, abscisic acid, and circadian rhythm. Overexpressing this gene leads to increased freeze tolerance and induces the expression …	XLOC_026901	BnaC07g39680D	AT4G25470	C-repeat/DRE binding factor 2	1.7599	-1.07156
RNA.regulation of transcription.bZIP transcription factor family	(at1g68880 : 118.0) basic leucine-zipper 8 (bZIP); FUNCTIONS IN: DNA binding, sequence-specific DNA binding transcription factor activity; INVOLVED IN: regulation of transcription, DNA-dependent; LOCATED IN: chloroplast; EXPRESSED IN: root, leaf; EXPRESSED DURING: LP.04 four leaves visible; CONTAINS InterPro DOMAIN/s: Basic-leucine zipper (bZIP) transcription factor (InterPro:IPR004827), bZIP tra…	XLOC_014907	BnaC02g18730D	AT1G68880	basic leucine-zipper 8	1.34257	-2.71393
RNA.regulation of transcription.Aux/IAA family	(at3g16500 : 430.0) phytochrome-associated protein 1 (PAP1); phytochrome-associated protein 1 (PAP1); FUNCTIONS IN: sequence-specific DNA binding transcription factor activity; INVOLVED IN: response to auxin stimulus; LOCATED IN: nucleus; EXPRESSED IN: 22 plant structures; EXPRESSED DURING: 13 growth stages; CONTAINS InterPro DOMAIN/s: Aux/IAA-ARF-dimerisation (InterPro:IPR011525), AUX/IAA protei…	XLOC_015733	BnaA03g34220D	AT3G16500	phytochrome-associated protein 1	1.15794	-1.96135
RNA.regulation of transcription.bHLH,Basic Helix-Loop-Helix family	(at1g31050 : 685.0) basic helix-loop-helix (bHLH) DNA-binding superfamily protein; FUNCTIONS IN: sequence-specific DNA binding transcription factor activity; INVOLVED IN: regulation of transcription; LOCATED IN: nucleus; EXPRESSED IN: sperm cell, hypocotyl, root; CONTAINS InterPro DOMAIN/s: Helix-loop-helix DNA-binding (InterPro:IPR011598); BEST Arabidopsis thaliana protein match is: basic helix-…	XLOC_080664	BnaCnng10960D	AT1G31050	basic helix-loop-helix (bHLH) DNA-binding superfamily protein	1.33482	-1.21049
RNA.regulation of transcription.bHLH,Basic Helix-Loop-Helix family	(at4g36060 : 242.0) basic Helix-Loop-Helix 11 (bHLH11); FUNCTIONS IN: DNA binding, sequence-specific DNA binding transcription factor activity; INVOLVED IN: regulation of transcription; LOCATED IN: nucleus, chloroplast, cytoplasm; CONTAINS InterPro DOMAIN/s: Helix-loop-helix DNA-binding domain (InterPro:IPR001092), Helix-loop-helix DNA-binding (InterPro:IPR011598); BEST Arabidopsis thaliana prote…	XLOC_005245	BnaC07g45960D	AT4G36060	basic helix-loop-helix (bHLH) DNA-binding superfamily protein	1.2014	-1.04587
RNA.regulation of transcription.PHOR1	(at3g18710 : 432.0) Encodes a protein containing a U-box and an ARM domain. This protein has E3 ubiquitin ligase activity based on in vitro assays.; plant U-box 29 (PUB29); FUNCTIONS IN: ubiquitin-protein ligase activity; INVOLVED IN: response to chitin, protein ubiquitination; LOCATED IN: ubiquitin ligase complex; EXPRESSED IN: 22 plant structures; EXPRESSED DURING: 12 growth stages; CONTAINS In…	XLOC_033624	BnaC05g34400D	AT3G18710	plant U-box 29	1.20909	-1.66523
RNA.regulation of transcription.ovate family OFP	(at2g18500 : 294.0) ovate family protein 7 (OFP7); INVOLVED IN: biological_process unknown; LOCATED IN: plasma membrane; EXPRESSED IN: shoot apex, embryo, hypocotyl, flower, seed; EXPRESSED DURING: F mature embryo stage, petal differentiation and expansion stage, E expanded cotyledon stage, D bilateral stage; CONTAINS InterPro DOMAIN/s: Protein of unknown function DUF623 (InterPro:IPR006458); BES…	XLOC_073471	BnaC03g48440D	AT2G18500	ovate family protein 7	1.18573	-1.71538
RNA.regulation of transcription.ovate family OFP	(at5g22240 : 130.0) OFP10; CONTAINS InterPro DOMAIN/s: Protein of unknown function DUF623 (InterPro:IPR006458); BEST Arabidopsis thaliana protein match is: ovate family protein 6 (TAIR:AT3G52525.1); Has 400 Blast hits to 400 proteins in 19 species: Archae - 0; Bacteria - 0; Metazoa - 0; Fungi - 0; Plants - 400; Viruses - 0; Other Eukaryotes - 0 (source: NCBI BLink). & (reliability: 260.0) & (orig…	XLOC_026562	BnaA10g14110D	AT5G22240	Ovate family protein	1.44388	-2.07857
RNA.regulation of transcription.ovate family OFP	(at5g22240 : 230.0) OFP10; CONTAINS InterPro DOMAIN/s: Protein of unknown function DUF623 (InterPro:IPR006458); BEST Arabidopsis thaliana protein match is: ovate family protein 6 (TAIR:AT3G52525.1); Has 400 Blast hits to 400 proteins in 19 species: Archae - 0; Bacteria - 0; Metazoa - 0; Fungi - 0; Plants - 400; Viruses - 0; Other Eukaryotes - 0 (source: NCBI BLink). & (reliability: 460.0) & (orig…	XLOC_032943	BnaC05g37880D	AT5G22240	Ovate family protein	1.5251	-1.27304
protein.degradation.ubiquitin.E3.RING	(at2g22680 : 831.0) Zinc finger (C3HC4-type RING finger) family protein; FUNCTIONS IN: ubiquitin-protein ligase activity, zinc ion binding; EXPRESSED IN: 13 plant structures; EXPRESSED DURING: 6 growth stages; CONTAINS InterPro DOMAIN/s: Zinc finger, RING-type (InterPro:IPR001841), Zinc finger, C3HC4 RING-type (InterPro:IPR018957), von Willebrand factor, type A (InterPro:IPR002035); BEST Arabidop…	XLOC_023313	BnaC04g35190D	AT2G22680	Zinc finger (C3HC4-type RING finger) family protein	1.4214	-1.08103
protein.degradation.ubiquitin.E3.RING	(at2g22680 : 777.0) Zinc finger (C3HC4-type RING finger) family protein; FUNCTIONS IN: ubiquitin-protein ligase activity, zinc ion binding; EXPRESSED IN: 13 plant structures; EXPRESSED DURING: 6 growth stages; CONTAINS InterPro DOMAIN/s: Zinc finger, RING-type (InterPro:IPR001841), Zinc finger, C3HC4 RING-type (InterPro:IPR018957), von Willebrand factor, type A (InterPro:IPR002035); BEST Arabidop…	XLOC_061811	BnaA04g13100D	AT2G22680	Zinc finger (C3HC4-type RING finger) family protein	1.46591	-1.0092
protein.degradation.ubiquitin.E3.RING	(at3g46620 : 424.0) zinc finger (C3HC4-type RING finger) family protein; FUNCTIONS IN: zinc ion binding; INVOLVED IN: response to chitin; EXPRESSED IN: 24 plant structures; EXPRESSED DURING: 15 growth stages; CONTAINS InterPro DOMAIN/s: Zinc finger, RING-type (InterPro:IPR001841), Zinc finger, C3HC4 RING-type (InterPro:IPR018957), Protein of unknown function DUF1117 (InterPro:IPR010543); BEST Ara…	XLOC_033436	BnaA06g17960D	AT3G46620	zinc finger (C3HC4-type RING finger) family protein	1.63257	-1.46967
protein.degradation.ubiquitin.E3.RING	(at3g46620 : 521.0) zinc finger (C3HC4-type RING finger) family protein; FUNCTIONS IN: zinc ion binding; INVOLVED IN: response to chitin; EXPRESSED IN: 24 plant structures; EXPRESSED DURING: 15 growth stages; CONTAINS InterPro DOMAIN/s: Zinc finger, RING-type (InterPro:IPR001841), Zinc finger, C3HC4 RING-type (InterPro:IPR018957), Protein of unknown function DUF1117 (InterPro:IPR010543); BEST Ara…	XLOC_097354	BnaCnng37520D	AT3G46620	zinc finger (C3HC4-type RING finger) family protein	1.51509	-1.29226
protein.degradation.ubiquitin.E3.RING	(at3g47160 : 393.0) RING/U-box superfamily protein; FUNCTIONS IN: zinc ion binding; EXPRESSED IN: 23 plant structures; EXPRESSED DURING: 13 growth stages; CONTAINS InterPro DOMAIN/s: Zinc finger, RING-type, conserved site (InterPro:IPR017907), Zinc finger, RING-type (InterPro:IPR001841); BEST Arabidopsis thaliana protein match is: RING/U-box superfamily protein (TAIR:AT5G58787.1). & (reliability:…	XLOC_097200	BnaAnng17320D	AT3G47160	RING/U-box superfamily protein	1.07149	-1.24815
protein.degradation.ubiquitin.E3.RING	(at4g36550 : 843.0) ARM repeat superfamily protein; FUNCTIONS IN: ubiquitin-protein ligase activity, binding; INVOLVED IN: protein ubiquitination; LOCATED IN: ubiquitin ligase complex; EXPRESSED IN: 22 plant structures; EXPRESSED DURING: 13 growth stages; CONTAINS InterPro DOMAIN/s: U box domain (InterPro:IPR003613), Armadillo-like helical (InterPro:IPR011989), Armadillo-type fold (InterPro:IPR01…	XLOC_099500	BnaA01g34500D	AT4G36550	ARM repeat superfamily protein	1.70312	-1.46725
minor CHO metabolism.raffinose family.galactinol synthases.putative	(at3g28340 : 589.0) Encodes a protein with putative galacturonosyltransferase activity.; galacturonosyltransferase-like 10 (GATL10); FUNCTIONS IN: transferase activity, transferring hexosyl groups, polygalacturonate 4-alpha-galacturonosyltransferase activity; INVOLVED IN: carbohydrate biosynthetic process; LOCATED IN: endomembrane system; EXPRESSED IN: 20 plant structures; EXPRESSED DURING: 11 gr…	XLOC_018903	BnaC07g25020D	AT3G28340	galacturonosyltransferase-like 10	1.70427	-1.64782
minor CHO metabolism.raffinose family.galactinol synthases.putative	(at3g28340 : 611.0) Encodes a protein with putative galacturonosyltransferase activity.; galacturonosyltransferase-like 10 (GATL10); FUNCTIONS IN: transferase activity, transferring hexosyl groups, polygalacturonate 4-alpha-galacturonosyltransferase activity; INVOLVED IN: carbohydrate biosynthetic process; LOCATED IN: endomembrane system; EXPRESSED IN: 20 plant structures; EXPRESSED DURING: 11 gr…	XLOC_019927	BnaA06g31630D	AT3G28340	galacturonosyltransferase-like 10	1.67326	-1.37417
minor CHO metabolism.raffinose family.galactinol synthases.putative	(at3g28340 : 611.0) Encodes a protein with putative galacturonosyltransferase activity.; galacturonosyltransferase-like 10 (GATL10); FUNCTIONS IN: transferase activity, transferring hexosyl groups, polygalacturonate 4-alpha-galacturonosyltransferase activity; INVOLVED IN: carbohydrate biosynthetic process; LOCATED IN: endomembrane system; EXPRESSED IN: 20 plant structures; EXPRESSED DURING: 11 gr…	XLOC_034535	BnaC09g01660D	AT3G28340	galacturonosyltransferase-like 10	1.76935	-1.6324
minor CHO metabolism.raffinose family.galactinol synthases.putative	(at3g28340 : 587.0) Encodes a protein with putative galacturonosyltransferase activity.; galacturonosyltransferase-like 10 (GATL10); FUNCTIONS IN: transferase activity, transferring hexosyl groups, polygalacturonate 4-alpha-galacturonosyltransferase activity; INVOLVED IN: carbohydrate biosynthetic process; LOCATED IN: endomembrane system; EXPRESSED IN: 20 plant structures; EXPRESSED DURING: 11 gr…	XLOC_055761	BnaA09g02250D	AT3G28340	galacturonosyltransferase-like 10	1.81678	-1.63851
signalling.receptor kinases.leucine rich repeat X	(at1g72300 : 152.0) Encodes a leucine-rich repeat receptor kinase (LRR-RK) involved in the perception of PSY1. PSY1 is an 18-aa tyrosine-sulfated glycopeptide encoded by AT5G58650 that promotes cellular proliferation and expansion.; Leucine-rich receptor-like protein kinase family protein; CONTAINS InterPro DOMAIN/s: Protein kinase, ATP binding site (InterPro:IPR017441), Serine/threonine-protein …	XLOC_109309	BnaCnng76560D	AT1G72300	Leucine-rich receptor-like protein kinase family protein	1.10774	-1.28311
signalling.receptor kinases.leucine rich repeat XI	(at1g17750 : 1392.0) Encodes PEPR2, a plasma membrane leucine-rich repeat receptor kinase functioning as a receptor for the Pep1 and Pep2 peptides. Pep1 and Pep2 are amino acids that induce the transcription of defense-related genes.; PEP1 receptor 2 (PEPR2); FUNCTIONS IN: protein serine/threonine kinase activity, peptide binding, kinase activity, ATP binding; INVOLVED IN: response to jasmonic ac…	XLOC_108369	BnaC05g49970D	AT1G17750	PEP1 receptor 2	1.24407	-1.06469
signalling.receptor kinases.DUF 26	(at2g01660 : 226.0) Encodes a plasmodesmal protein that may be involved in the intercellular movement of molecules through the plasmodesmata. The protein has two DUF26 domains and a single transmembrane domain.; plasmodesmata-located protein 6 (PDLP6); CONTAINS InterPro DOMAIN/s: Protein of unknown function DUF26 (InterPro:IPR002902); BEST Arabidopsis thaliana protein match is: plasmodesmata-loca…	XLOC_098599	BnaA02g37150D	AT2G01660	plasmodesmata-located protein 6	1.09931	-1.10539
glycolysis.unclear/dually targeted.phospho-enol-pyruvate carboxylase kinase (PEPCK)	(at3g04530 : 490.0) Encodes a second Arabidopsis phosphoenolpyruvate carboxylase kinase gene product with a different expression pattern from PPCK1. Expression of the gene is upregulated by exposure of the plant to light.; phosphoenolpyruvate carboxylase kinase 2 (PPCK2); CONTAINS InterPro DOMAIN/s: Protein kinase, ATP binding site (InterPro:IPR017441), Serine/threonine-protein kinase domain (Int…	XLOC_087413	BnaA05g32910D	AT3G04530	phosphoenolpyruvate carboxylase kinase 2	1.36199	-1.70727

## Sheet: S3b
Table S3b Transcripts showing downregulation in Wilhelmsburger and upregulation in Laurentian at 7 dai (List B)
Mapman pathways	Mapman_annotation	Transcript ID	B. napus ID	Arabidopsis ID (Tair 10)	Arabidopsis annotation (Tair 10)	R_7_log2FC	S_7_log2FC
---NA---	---NA---	XLOC_109981	---NA---	AT4G23160	cysteine-rich RLK (RECEPTOR-like protein kinase) 8	-1.63203	1.1435
---NA---	---NA---	XLOC_063189	---NA---	---NA---	---NA---	-1.99202	1.37835
---NA---	---NA---	XLOC_063190	---NA---	---NA---	---NA---	-1.827	1.31817
---NA---	---NA---	XLOC_063191	---NA---	---NA---	---NA---	-1.61053	1.2387
---NA---	---NA---	XLOC_063192	---NA---	---NA---	---NA---	-1.33838	1.21211
---NA---	---NA---	XLOC_107194	---NA---	---NA---	---NA---	-2.26029	1.09165
TCA / org transformation.carbonic anhydrases	(at1g23730 : 331.0) beta carbonic anhydrase 3 (BCA3); FUNCTIONS IN: carbonate dehydratase activity, zinc ion binding; INVOLVED IN: carbon utilization; LOCATED IN: cytosol, plasma membrane, membrane; EXPRESSED IN: 14 plant structures; EXPRESSED DURING: 6 growth stages; CONTAINS InterPro DOMAIN/s: Carbonic anhydrase, prokaryotic-like, conserved site (InterPro:IPR015892), Carbonic anhydrase (InterPr…	XLOC_085537	BnaC05g18860D	AT1G23730	beta carbonic anhydrase 3	-1.41342	1.16156
TCA / org transformation.carbonic anhydrases	(at1g23730 : 393.0) beta carbonic anhydrase 3 (BCA3); FUNCTIONS IN: carbonate dehydratase activity, zinc ion binding; INVOLVED IN: carbon utilization; LOCATED IN: cytosol, plasma membrane, membrane; EXPRESSED IN: 14 plant structures; EXPRESSED DURING: 6 growth stages; CONTAINS InterPro DOMAIN/s: Carbonic anhydrase, prokaryotic-like, conserved site (InterPro:IPR015892), Carbonic anhydrase (InterPr…	XLOC_097534	BnaA09g29930D	AT1G23730	beta carbonic anhydrase 3	-1.91772	1.0959
cell wall.modification	(at4g38400 : 416.0) member of EXPANSIN-LIKE. Naming convention from the Expansin Working Group (Kende et al, 2004. Plant Mol Bio); expansin-like A2 (EXLA2); INVOLVED IN: response to cyclopentenone, plant-type cell wall organization, unidimensional cell growth, plant-type cell wall loosening; LOCATED IN: endomembrane system, extracellular region; EXPRESSED IN: 18 plant structures; EXPRESSED DURING…	XLOC_105275	BnaA06g40800D	AT4G38400	expansin-like A2	-1.31517	1.06284
cell wall.modification	(at4g38400 : 422.0) member of EXPANSIN-LIKE. Naming convention from the Expansin Working Group (Kende et al, 2004. Plant Mol Bio); expansin-like A2 (EXLA2); INVOLVED IN: response to cyclopentenone, plant-type cell wall organization, unidimensional cell growth, plant-type cell wall loosening; LOCATED IN: endomembrane system, extracellular region; EXPRESSED IN: 18 plant structures; EXPRESSED DURING…	XLOC_109988	BnaCnng78620D	AT4G38400	expansin-like A2	-2.1235	1.25905
metal handling.binding, chelation and storage	(at4g38580 : 297.0) putative farnesylated protein (At4g38580) mRNA, complete; farnesylated protein 6 (FP6); FUNCTIONS IN: metal ion binding; INVOLVED IN: heat acclimation; LOCATED IN: plasma membrane; EXPRESSED IN: 23 plant structures; EXPRESSED DURING: 13 growth stages; CONTAINS InterPro DOMAIN/s: Heavy metal transport/detoxification protein (InterPro:IPR006121); BEST Arabidopsis thaliana protei…	XLOC_005592	BnaC07g47700D	AT4G38580	farnesylated protein 6	-3.01997	1.52997
metal handling.binding, chelation and storage	(at4g38580 : 306.0) putative farnesylated protein (At4g38580) mRNA, complete; farnesylated protein 6 (FP6); FUNCTIONS IN: metal ion binding; INVOLVED IN: heat acclimation; LOCATED IN: plasma membrane; EXPRESSED IN: 23 plant structures; EXPRESSED DURING: 13 growth stages; CONTAINS InterPro DOMAIN/s: Heavy metal transport/detoxification protein (InterPro:IPR006121); BEST Arabidopsis thaliana protei…	XLOC_099984	BnaA06g40860D	AT4G38580	farnesylated protein 6	-1.2762	1.38629
metal handling.binding, chelation and storage	(at5g08730 : 388.0) ARIADNE 16 (ARI16); FUNCTIONS IN: zinc ion binding, nucleic acid binding; INVOLVED IN: biological_process unknown; LOCATED IN: intracellular; CONTAINS InterPro DOMAIN/s: Zinc finger, RING-type (InterPro:IPR001841), Zinc finger, C6HC-type (InterPro:IPR002867), Zinc finger, CCHC-type (InterPro:IPR001878), Zinc finger, RanBP2-type (InterPro:IPR001876); BEST Arabidopsis thaliana p…	XLOC_078031	BnaAnng05970D	AT5G08730	IBR domain-containing protein	-1.37596	1.07691
redox.glutaredoxins	(at1g06830 : 194.0) Glutaredoxin family protein; FUNCTIONS IN: electron carrier activity, protein disulfide oxidoreductase activity; INVOLVED IN: cell redox homeostasis; LOCATED IN: endomembrane system; EXPRESSED IN: 19 plant structures; EXPRESSED DURING: 9 growth stages; CONTAINS InterPro DOMAIN/s: Glutaredoxin-like, plant II (InterPro:IPR011905), Thioredoxin fold (InterPro:IPR012335), Glutaredo…	XLOC_045292	BnaC05g04720D	AT1G06830	Glutaredoxin family protein	-1.05766	1.00025
misc.cytochrome P450	(at2g27690 : 817.0) Encodes a CYP94C1. Has highest omega-hydroxylase activity with 9,10-epoxystearic acid, while also metabolized lauric acid (C12:0) and C18 unsaturated fatty acids. Gene expression is induced in response to wounding and jasmonic acid treatment.; "cytochrome P450, family 94, subfamily C, polypeptide 1" (CYP94C1); CONTAINS InterPro DOMAIN/s: Cytochrome P450 (InterPro:IPR001128), C…	XLOC_004158	BnaC04g16670D	AT2G27690	cytochrome P450, family 94, subfamily C, polypeptide 1	-4.19671	1.69919
misc.cytochrome P450	(at2g27690 : 821.0) Encodes a CYP94C1. Has highest omega-hydroxylase activity with 9,10-epoxystearic acid, while also metabolized lauric acid (C12:0) and C18 unsaturated fatty acids. Gene expression is induced in response to wounding and jasmonic acid treatment.; "cytochrome P450, family 94, subfamily C, polypeptide 1" (CYP94C1); CONTAINS InterPro DOMAIN/s: Cytochrome P450 (InterPro:IPR001128), C…	XLOC_039386	BnaA07g13320D	AT2G27690	cytochrome P450, family 94, subfamily C, polypeptide 1	-3.71652	1.64996
misc.cytochrome P450	(at5g63450 : 779.0) member of CYP94B; "cytochrome P450, family 94, subfamily B, polypeptide 1" (CYP94B1); FUNCTIONS IN: electron carrier activity, monooxygenase activity, iron ion binding, oxygen binding, heme binding; INVOLVED IN: oxidation reduction; LOCATED IN: endomembrane system; EXPRESSED IN: 10 plant structures; EXPRESSED DURING: 4 anthesis, petal differentiation and expansion stage; CONTA…	XLOC_018027	BnaC03g50910D	AT5G63450	cytochrome P450, family 94, subfamily B, polypeptide 1	-2.48483	1.17828
misc.cytochrome P450	(at5g63450 : 796.0) member of CYP94B; "cytochrome P450, family 94, subfamily B, polypeptide 1" (CYP94B1); FUNCTIONS IN: electron carrier activity, monooxygenase activity, iron ion binding, oxygen binding, heme binding; INVOLVED IN: oxidation reduction; LOCATED IN: endomembrane system; EXPRESSED IN: 10 plant structures; EXPRESSED DURING: 4 anthesis, petal differentiation and expansion stage; CONTA…	XLOC_067995	BnaA06g38770D	AT5G63450	cytochrome P450, family 94, subfamily B, polypeptide 1	-2.30899	1.35698
misc.cytochrome P450	(at5g63450 : 756.0) member of CYP94B; "cytochrome P450, family 94, subfamily B, polypeptide 1" (CYP94B1); FUNCTIONS IN: electron carrier activity, monooxygenase activity, iron ion binding, oxygen binding, heme binding; INVOLVED IN: oxidation reduction; LOCATED IN: endomembrane system; EXPRESSED IN: 10 plant structures; EXPRESSED DURING: 4 anthesis, petal differentiation and expansion stage; CONTA…	XLOC_077131	BnaA09g06580D	AT5G63450	cytochrome P450, family 94, subfamily B, polypeptide 1	-2.45148	1.51767
misc.cytochrome P450	(at5g63450 : 756.0) member of CYP94B; "cytochrome P450, family 94, subfamily B, polypeptide 1" (CYP94B1); FUNCTIONS IN: electron carrier activity, monooxygenase activity, iron ion binding, oxygen binding, heme binding; INVOLVED IN: oxidation reduction; LOCATED IN: endomembrane system; EXPRESSED IN: 10 plant structures; EXPRESSED DURING: 4 anthesis, petal differentiation and expansion stage; CONTA…	XLOC_099662	BnaA09g06580D	AT5G63450	cytochrome P450, family 94, subfamily B, polypeptide 1	-2.29249	1.34649
misc.cytochrome P450	(at5g63450 : 796.0) member of CYP94B; "cytochrome P450, family 94, subfamily B, polypeptide 1" (CYP94B1); FUNCTIONS IN: electron carrier activity, monooxygenase activity, iron ion binding, oxygen binding, heme binding; INVOLVED IN: oxidation reduction; LOCATED IN: endomembrane system; EXPRESSED IN: 10 plant structures; EXPRESSED DURING: 4 anthesis, petal differentiation and expansion stage; CONTA…	XLOC_099663	BnaA06g38770D	AT5G63450	cytochrome P450, family 94, subfamily B, polypeptide 1	-2.54099	1.27923
misc.plastocyanin-like	(at4g27520 : 194.0) early nodulin-like protein 2 (ENODL2); FUNCTIONS IN: electron carrier activity, copper ion binding; LOCATED IN: in 6 components; EXPRESSED IN: 24 plant structures; EXPRESSED DURING: 13 growth stages; CONTAINS InterPro DOMAIN/s: Plastocyanin-like (InterPro:IPR003245), Cupredoxin (InterPro:IPR008972); BEST Arabidopsis thaliana protein match is: early nodulin-like protein 1 (TAIR…	XLOC_066435	BnaC07g50320D	AT4G27520	early nodulin-like protein 2	-2.62188	1.54465
misc.plastocyanin-like	(at4g27520 : 194.0) early nodulin-like protein 2 (ENODL2); FUNCTIONS IN: electron carrier activity, copper ion binding; LOCATED IN: in 6 components; EXPRESSED IN: 24 plant structures; EXPRESSED DURING: 13 growth stages; CONTAINS InterPro DOMAIN/s: Plastocyanin-like (InterPro:IPR003245), Cupredoxin (InterPro:IPR008972); BEST Arabidopsis thaliana protein match is: early nodulin-like protein 1 (TAIR…	XLOC_094153	BnaC07g50320D	AT4G27520	early nodulin-like protein 2	-1.95222	1.17818
misc.beta 1,3 glucan hydrolases	(at4g18340 : 671.0) Glycosyl hydrolase superfamily protein; FUNCTIONS IN: cation binding, hydrolase activity, hydrolyzing O-glycosyl compounds, catalytic activity; INVOLVED IN: carbohydrate metabolic process; LOCATED IN: endomembrane system; EXPRESSED IN: 21 plant structures; EXPRESSED DURING: 13 growth stages; CONTAINS InterPro DOMAIN/s: Glycoside hydrolase, catalytic core (InterPro:IPR017853), …	XLOC_024489	BnaA03g43760D	AT4G18340	Glycosyl hydrolase superfamily protein	-1.0695	1.07989
misc.O-methyl transferases	(at1g15125 : 580.0) S-adenosyl-L-methionine-dependent methyltransferases superfamily protein; FUNCTIONS IN: S-adenosylmethionine-dependent methyltransferase activity, methyltransferase activity; INVOLVED IN: biological_process unknown; LOCATED IN: cellular_component unknown; CONTAINS InterPro DOMAIN/s: SAM dependent carboxyl methyltransferase (InterPro:IPR005299); BEST Arabidopsis thaliana protei…	XLOC_103954	BnaA06g38320D	AT1G15125	S-adenosyl-L-methionine-dependent methyltransferases superfamily protein	-1.02703	1.26061
misc.oxidases - copper, flavone etc	(at1g65840 : 923.0) encodes a peroxisomal polyamine oxidase, involved in the back-conversion polyamine degradation pathway. Among the five polyamine oxidases in the Arabidopsis genome, PAO4 is the major isoform in root peroxisomes.; polyamine oxidase 4 (PAO4); CONTAINS InterPro DOMAIN/s: Amine oxidase (InterPro:IPR002937), Flavin-containing amine oxidase (InterPro:IPR001613); BEST Arabidopsis tha…	XLOC_051951	BnaA02g12280D	AT1G65840	polyamine oxidase 4	-1.6598	1.16359
misc.glutathione S transferases	(at1g10370 : 403.0) EARLY-RESPONSIVE TO DEHYDRATION 9 (ERD9); FUNCTIONS IN: glutathione transferase activity; INVOLVED IN: response to water deprivation, response to karrikin, toxin catabolic process; LOCATED IN: chloroplast, cytoplasm; EXPRESSED IN: 21 plant structures; EXPRESSED DURING: 14 growth stages; CONTAINS InterPro DOMAIN/s: Thioredoxin fold (InterPro:IPR012335), Glutathione S-transferas…	XLOC_075088	BnaC05g07890D	AT1G10370	Glutathione S-transferase family protein	-2.07782	1.64473
RNA.transcription	(at4g24440 : 207.0) transcription initiation factor IIA gamma chain / TFIIA-gamma (TFIIA-S); FUNCTIONS IN: RNA polymerase II transcription factor activity; INVOLVED IN: transcription initiation from RNA polymerase II promoter; LOCATED IN: transcription factor TFIIA complex; EXPRESSED IN: 25 plant structures; EXPRESSED DURING: 15 growth stages; CONTAINS InterPro DOMAIN/s: Transcription initiation …	XLOC_046164	BnaA03g46710D	AT4G24440	transcription initiation factor IIA gamma chain / TFIIA-gamma (TFIIA-S)	-2.29566	1.25581
protein.postranslational modification	(at1g30640 : 1028.0) Protein kinase family protein; FUNCTIONS IN: protein kinase activity, kinase activity; INVOLVED IN: protein amino acid phosphorylation; LOCATED IN: cellular_component unknown; EXPRESSED IN: 24 plant structures; EXPRESSED DURING: 14 growth stages; CONTAINS InterPro DOMAIN/s: Protein kinase, ATP binding site (InterPro:IPR017441), Serine/threonine-protein kinase domain (InterPro…	XLOC_036941	BnaA09g25880D	AT1G30640	Protein kinase family protein	-1.11236	1.06908
protein.postranslational modification	(at3g05580 : 619.0) Calcineurin-like metallo-phosphoesterase superfamily protein; CONTAINS InterPro DOMAIN/s: Metallophosphoesterase (InterPro:IPR004843), Serine/threonine-specific protein phosphatase/bis(5-nucleosyl)-tetraphosphatase (InterPro:IPR006186); BEST Arabidopsis thaliana protein match is: Calcineurin-like metallo-phosphoesterase superfamily protein (TAIR:AT5G27840.1); Has 7114 Blast hi…	XLOC_006907	BnaA03g29080D	AT3G05580	Calcineurin-like metallo-phosphoesterase superfamily protein	-1.08899	1.0012
signalling.light	(at1g02340 : 326.0) Encodes a light-inducible, nuclear bHLH protein involved in phytochrome signaling. Mutants exhibit a long-hypocotyl phenotype only under far-red light but not under red light and are defective in other phytochrome A-related responses. Mutants also show blue light response defects. HFR1 interacts with COP1, co-localizes to the nuclear specks and is ubiquinated by COP1.; LONG HY…	XLOC_050767	BnaC05g01110D	AT1G02340	basic helix-loop-helix (bHLH) DNA-binding superfamily protein	-1.41495	1.20847
development.late embryogenesis abundant	(at1g01470 : 279.0) Encodes late-embryogenesis abundant protein whose mRNA levels are induced in response to wounding and light stress. Might be involved in protection against dessication.; LATE EMBRYOGENESIS ABUNDANT 14 (LEA14); CONTAINS InterPro DOMAIN/s: Water stress and hypersensitive response domain (InterPro:IPR013990), Late embryogenesis abundant protein, group 2 (InterPro:IPR004864); BEST…	XLOC_097769	BnaAnng17910D	AT1G01470	Late embryogenesis abundant protein	-2.11716	1.27449
development.unspecified	(at1g68825 : 97.4) ROTUNDIFOLIA like 15 (RTFL15); INVOLVED IN: shoot development; EXPRESSED IN: stem, root, flower, leaf; CONTAINS InterPro DOMAIN/s: DVL (InterPro:IPR012552); BEST Arabidopsis thaliana protein match is: ROTUNDIFOLIA like 17 (TAIR:AT1G13245.1); Has 101 Blast hits to 101 proteins in 11 species: Archae - 0; Bacteria - 0; Metazoa - 0; Fungi - 0; Plants - 101; Viruses - 0; Other Eukar…	XLOC_056968	BnaC06g29620D	AT1G13245	ROTUNDIFOLIA like 17	-1.53598	1.22162
development.unspecified	(at4g30430 : 377.0) Member of TETRASPANIN family; tetraspanin9 (TET9); FUNCTIONS IN: molecular_function unknown; INVOLVED IN: aging; LOCATED IN: plasma membrane; EXPRESSED IN: 10 plant structures; EXPRESSED DURING: 4 anthesis, LP.10 ten leaves visible, C globular stage, petal differentiation and expansion stage; CONTAINS InterPro DOMAIN/s: Tetraspanin (InterPro:IPR018499), Tetraspanin, subgroup (…	XLOC_064630	BnaA01g06620D	AT4G30430	tetraspanin9	-1.27693	1.0821
development.unspecified	(at5g54200 : 1129.0) Transducin/WD40 repeat-like superfamily protein; CONTAINS InterPro DOMAIN/s: WD40 repeat 2 (InterPro:IPR019782), WD40 repeat, conserved site (InterPro:IPR019775), WD40 repeat (InterPro:IPR001680), G-protein beta WD-40 repeat, region (InterPro:IPR020472), WD40 repeat-like-containing domain (InterPro:IPR011046), WD40-repeat-containing domain (InterPro:IPR017986), WD40/YVTN repe…	XLOC_080529	BnaA03g11960D	AT5G54200	Transducin/WD40 repeat-like superfamily protein	-1.20138	1.14632
transport.peptides and oligopeptides	(at5g62680 : 1026.0) Major facilitator superfamily protein; FUNCTIONS IN: transporter activity; INVOLVED IN: oligopeptide transport, response to karrikin; LOCATED IN: plasma membrane, membrane; EXPRESSED IN: 23 plant structures; EXPRESSED DURING: 13 growth stages; CONTAINS InterPro DOMAIN/s: Oligopeptide transporter (InterPro:IPR000109), Major facilitator superfamily, general substrate transporte…	XLOC_017992	BnaC03g51560D	AT5G62680	Major facilitator superfamily protein	-1.57018	1.04968
transport.ABC transporters and multidrug resistance systems	(at3g52310 : 1148.0) ABC-2 type transporter family protein; FUNCTIONS IN: ATPase activity, coupled to transmembrane movement of substances; LOCATED IN: plasma membrane; EXPRESSED IN: stem, stamen; EXPRESSED DURING: 4 anthesis; CONTAINS InterPro DOMAIN/s: ATPase, AAA+ type, core (InterPro:IPR003593), ABC transporter-like (InterPro:IPR003439), ABC-2 type transporter (InterPro:IPR013525), ABC transp…	XLOC_059193	BnaA04g05540D	AT3G52310	ABC-2 type transporter family protein	-1.55748	1.14985
transport.ABC transporters and multidrug resistance systems	(at5g06530 : 1212.0) ABC-2 type transporter family protein; FUNCTIONS IN: ATPase activity, coupled to transmembrane movement of substances; LOCATED IN: plasma membrane; EXPRESSED IN: 23 plant structures; EXPRESSED DURING: 13 growth stages; CONTAINS InterPro DOMAIN/s: ATPase, AAA+ type, core (InterPro:IPR003593), ABC transporter-like (InterPro:IPR003439), ABC-2 type transporter (InterPro:IPR013525…	XLOC_029500	BnaC02g01960D	AT5G06530	ABC-2 type transporter family protein	-1.67108	1.02078
transport.amino acids	(at4g35180 : 734.0) LYS/HIS transporter 7 (LHT7); CONTAINS InterPro DOMAIN/s: Amino acid transporter, transmembrane (InterPro:IPR013057); BEST Arabidopsis thaliana protein match is: Transmembrane amino acid transporter family protein (TAIR:AT1G47670.1); Has 1572 Blast hits to 1571 proteins in 189 species: Archae - 0; Bacteria - 36; Metazoa - 144; Fungi - 199; Plants - 1047; Viruses - 0; Other Euk…	XLOC_077928	BnaA03g53200D	AT4G35180	LYS/HIS transporter 7	-1.4721	2.29739
transport.misc	(at1g66760 : 763.0) MATE efflux family protein; FUNCTIONS IN: antiporter activity, drug transmembrane transporter activity, transporter activity; INVOLVED IN: response to wounding; LOCATED IN: membrane; EXPRESSED IN: 17 plant structures; EXPRESSED DURING: 11 growth stages; CONTAINS InterPro DOMAIN/s: MATE family transporter related protein (InterPro:IPR015521), Multi antimicrobial extrusion prote…	XLOC_047619	BnaA06g19930D	AT1G66760	MATE efflux family protein	-1.18988	1.24686
not assigned.no ontology	(at1g27760 : 711.0) Encodes a protein with similarity to human interferon-related developmental regulator (IFRD)that is involved in salt tolerance. Loss of function mutations are hypersensitive to salt stress and have reduced fertility. SAT32 is found in the cytoplasm but appears to translocate to the nucleus when plants are subject to salt stress.; SALT-TOLERANCE 32 (SAT32); FUNCTIONS IN: bindin…	XLOC_018562	BnaC05g21520D	AT1G27760	interferon-related developmental regulator family protein / IFRD protein family	-2.01686	1.01382
not assigned.no ontology	(at2g17120 : 434.0) lysm domain GPI-anchored protein 2 precursor (LYM2); FUNCTIONS IN: molecular_function unknown; INVOLVED IN: cell wall macromolecule catabolic process; LOCATED IN: anchored to plasma membrane, plasma membrane, anchored to membrane; EXPRESSED IN: 24 plant structures; EXPRESSED DURING: 13 growth stages; CONTAINS InterPro DOMAIN/s: Peptidoglycan-binding lysin domain (InterPro:IPR0…	XLOC_004002	BnaC07g06130D	AT2G17120	lysm domain GPI-anchored protein 2 precursor	-1.06499	1.50696
not assigned.no ontology	(at2g17120 : 441.0) lysm domain GPI-anchored protein 2 precursor (LYM2); FUNCTIONS IN: molecular_function unknown; INVOLVED IN: cell wall macromolecule catabolic process; LOCATED IN: anchored to plasma membrane, plasma membrane, anchored to membrane; EXPRESSED IN: 24 plant structures; EXPRESSED DURING: 13 growth stages; CONTAINS InterPro DOMAIN/s: Peptidoglycan-binding lysin domain (InterPro:IPR0…	XLOC_068025	BnaA07g03170D	AT2G17120	lysm domain GPI-anchored protein 2 precursor	-1.28531	1.06399
not assigned.no ontology	(at3g05500 : 402.0) Rubber elongation factor protein (REF); INVOLVED IN: biological_process unknown; LOCATED IN: vacuole; EXPRESSED IN: 24 plant structures; EXPRESSED DURING: 15 growth stages; CONTAINS InterPro DOMAIN/s: Rubber elongation factor (InterPro:IPR008802); BEST Arabidopsis thaliana protein match is: Rubber elongation factor protein (REF) (TAIR:AT2G47780.1); Has 129 Blast hits to 129 pr…	XLOC_040027	BnaA05g31720D	AT3G05500	Rubber elongation factor protein (REF)	-1.05881	1.07485
not assigned.no ontology	(at3g05500 : 402.0) Rubber elongation factor protein (REF); INVOLVED IN: biological_process unknown; LOCATED IN: vacuole; EXPRESSED IN: 24 plant structures; EXPRESSED DURING: 15 growth stages; CONTAINS InterPro DOMAIN/s: Rubber elongation factor (InterPro:IPR008802); BEST Arabidopsis thaliana protein match is: Rubber elongation factor protein (REF) (TAIR:AT2G47780.1); Has 129 Blast hits to 129 pr…	XLOC_064150	BnaA05g31720D	AT3G05500	Rubber elongation factor protein (REF)	-1.73803	1.14421
not assigned.no ontology	(at3g05500 : 204.0) Rubber elongation factor protein (REF); INVOLVED IN: biological_process unknown; LOCATED IN: vacuole; EXPRESSED IN: 24 plant structures; EXPRESSED DURING: 15 growth stages; CONTAINS InterPro DOMAIN/s: Rubber elongation factor (InterPro:IPR008802); BEST Arabidopsis thaliana protein match is: Rubber elongation factor protein (REF) (TAIR:AT2G47780.1); Has 129 Blast hits to 129 pr…	XLOC_106827	BnaCnng68620D	AT3G05500	Rubber elongation factor protein (REF)	-1.4681	1.15256
not assigned.no ontology	(gnl|cdd|34653 : 171.0) no description available & (at3g31430 : 99.4) unknown protein; FUNCTIONS IN: molecular_function unknown; INVOLVED IN: biological_process unknown; LOCATED IN: endomembrane system; BEST Arabidopsis thaliana protein match is: unknown protein (TAIR:AT5G18636.1); Has 295 Blast hits to 291 proteins in 12 species: Archae - 0; Bacteria - 0; Metazoa - 0; Fungi - 0; Plants - 295; Vi…	XLOC_027539	BnaC02g30820D	AT4G29090	Ribonuclease H-like superfamily protein	-1.97954	1.15305
not assigned.no ontology	(at5g19110 : 492.0) Eukaryotic aspartyl protease family protein; FUNCTIONS IN: aspartic-type endopeptidase activity; INVOLVED IN: proteolysis, N-terminal protein myristoylation; LOCATED IN: endomembrane system; EXPRESSED IN: shoot apex, leaf apex, hypocotyl, root, leaf; CONTAINS InterPro DOMAIN/s: Peptidase aspartic (InterPro:IPR021109), Peptidase aspartic, catalytic (InterPro:IPR009007), Peptida…	XLOC_026522	BnaA10g15950D	AT5G19110	Eukaryotic aspartyl protease family protein	-1.80784	1.2005
not assigned.no ontology	(at5g19110 : 511.0) Eukaryotic aspartyl protease family protein; FUNCTIONS IN: aspartic-type endopeptidase activity; INVOLVED IN: proteolysis, N-terminal protein myristoylation; LOCATED IN: endomembrane system; EXPRESSED IN: shoot apex, leaf apex, hypocotyl, root, leaf; CONTAINS InterPro DOMAIN/s: Peptidase aspartic (InterPro:IPR021109), Peptidase aspartic, catalytic (InterPro:IPR009007), Peptida…	XLOC_049344	BnaC09g38640D	AT5G19110	Eukaryotic aspartyl protease family protein	-2.44409	1.21796
not assigned.no ontology	(at5g19110 : 511.0) Eukaryotic aspartyl protease family protein; FUNCTIONS IN: aspartic-type endopeptidase activity; INVOLVED IN: proteolysis, N-terminal protein myristoylation; LOCATED IN: endomembrane system; EXPRESSED IN: shoot apex, leaf apex, hypocotyl, root, leaf; CONTAINS InterPro DOMAIN/s: Peptidase aspartic (InterPro:IPR021109), Peptidase aspartic, catalytic (InterPro:IPR009007), Peptida…	XLOC_105072	BnaC09g38640D	AT5G19110	Eukaryotic aspartyl protease family protein	-1.73264	1.00004
not assigned.no ontology	(at5g19110 : 492.0) Eukaryotic aspartyl protease family protein; FUNCTIONS IN: aspartic-type endopeptidase activity; INVOLVED IN: proteolysis, N-terminal protein myristoylation; LOCATED IN: endomembrane system; EXPRESSED IN: shoot apex, leaf apex, hypocotyl, root, leaf; CONTAINS InterPro DOMAIN/s: Peptidase aspartic (InterPro:IPR021109), Peptidase aspartic, catalytic (InterPro:IPR009007), Peptida…	XLOC_105073	BnaA10g15950D	AT5G19110	Eukaryotic aspartyl protease family protein	-1.65263	1.43314
not assigned.no ontology	(at5g53050 : 642.0) alpha/beta-Hydrolases superfamily protein; FUNCTIONS IN: hydrolase activity, catalytic activity; EXPRESSED IN: 24 plant structures; EXPRESSED DURING: 15 growth stages; CONTAINS InterPro DOMAIN/s: Epoxide hydrolase-like (InterPro:IPR000639), Alpha/beta hydrolase fold-1 (InterPro:IPR000073); BEST Arabidopsis thaliana protein match is: alpha/beta-Hydrolases superfamily protein (T…	XLOC_075922	BnaC03g15270D	AT5G53050	alpha/beta-Hydrolases superfamily protein	-1.62334	2.27715
not assigned.no ontology	(at5g54170 : 211.0) Polyketide cyclase/dehydrase and lipid transport superfamily protein; CONTAINS InterPro DOMAIN/s: Lipid-binding START (InterPro:IPR002913); BEST Arabidopsis thaliana protein match is: Polyketide cyclase/dehydrase and lipid transport superfamily protein (TAIR:AT1G64720.1); Has 30201 Blast hits to 17322 proteins in 780 species: Archae - 12; Bacteria - 1396; Metazoa - 17338; Fung…	XLOC_109803	BnaCnng78120D	AT5G54170	Polyketide cyclase/dehydrase and lipid transport superfamily protein	-1.41265	1.11277
not assigned.unknown	(at1g12320 : 342.0) Protein of unknown function (DUF1442); CONTAINS InterPro DOMAIN/s: Protein of unknown function DUF1442 (InterPro:IPR009902); BEST Arabidopsis thaliana protein match is: Protein of unknown function (DUF1442) (TAIR:AT1G62840.1); Has 98 Blast hits to 98 proteins in 12 species: Archae - 0; Bacteria - 0; Metazoa - 0; Fungi - 0; Plants - 98; Viruses - 0; Other Eukaryotes - 0 (source…	XLOC_067857	BnaC08g15550D	AT1G12320	Protein of unknown function (DUF1442)	-1.01468	1.04354
not assigned.unknown	(at1g21790 : 514.0) TRAM, LAG1 and CLN8 (TLC) lipid-sensing domain containing protein; FUNCTIONS IN: molecular_function unknown; INVOLVED IN: biological_process unknown; LOCATED IN: integral to membrane; EXPRESSED IN: 23 plant structures; EXPRESSED DURING: 15 growth stages; CONTAINS InterPro DOMAIN/s: TRAM/LAG1/CLN8 homology domain (InterPro:IPR006634); Has 174 Blast hits to 174 proteins in 42 sp…	XLOC_039479	BnaC05g17150D	AT1G21790	TRAM, LAG1 and CLN8 (TLC) lipid-sensing domain containing protein	-1.73731	1.01742
not assigned.unknown	(at1g27030 : 457.0) unknown protein; BEST Arabidopsis thaliana protein match is: unknown protein (TAIR:AT1G27020.1); Has 504 Blast hits to 502 proteins in 169 species: Archae - 0; Bacteria - 299; Metazoa - 0; Fungi - 0; Plants - 67; Viruses - 0; Other Eukaryotes - 138 (source: NCBI BLink). & (reliability: 914.0) & (original description: assembled CDS)	XLOC_064848	BnaC07g12600D	AT1G27030	unknown protein; BEST Arabidopsis thaliana protein match is: unknown protein (TAIR:AT1G27020.1); Has 504 Blast hits to 502 proteins in 169 species: Archae - 0; Bacteria - 299; Metazoa - 0; Fungi - 0; Plants - 67; Viruses - 0; Other Eukaryotes - 138 (source: NCBI BLink).	-2.0082	1.0365
not assigned.unknown	(at1g29640 : 193.0) Protein of unknown function, DUF584; CONTAINS InterPro DOMAIN/s: Protein of unknown function DUF584 (InterPro:IPR007608); BEST Arabidopsis thaliana protein match is: Protein of unknown function, DUF584 (TAIR:AT2G34340.1); Has 324 Blast hits to 324 proteins in 20 species: Archae - 0; Bacteria - 0; Metazoa - 0; Fungi - 0; Plants - 324; Viruses - 0; Other Eukaryotes - 0 (source: …	XLOC_104871	BnaA07g36440D	AT1G29640	AtS40-3	-1.57939	1.34289
not assigned.unknown	(at1g67920 : 107.0) unknown protein; BEST Arabidopsis thaliana protein match is: unknown protein (TAIR:AT1G24600.1); Has 22 Blast hits to 22 proteins in 5 species: Archae - 0; Bacteria - 0; Metazoa - 0; Fungi - 0; Plants - 22; Viruses - 0; Other Eukaryotes - 0 (source: NCBI BLink). & (reliability: 214.0) & (original description: assembled CDS)	XLOC_069304	BnaC02g17680D	AT1G67920	unknown protein; BEST Arabidopsis thaliana protein match is: unknown protein (TAIR:AT1G24600.1); Has 22 Blast hits to 22 proteins in 5 species: Archae - 0; Bacteria - 0; Metazoa - 0; Fungi - 0; Plants - 22; Viruses - 0; Other Eukaryotes - 0 (source: NCBI BLink).	-2.07402	1.61382
not assigned.unknown	(at1g72450 : 325.0) JAZ6 transcript levels rise in response to a jasmonate stimulus and a GFP:JAZ6 fusion protein localizes to the nucleus. Application of jasmonate methyl ester to Arabidopsis roots reduces the levels of a JAZ6:GUS fusion protein, presumably by stimulating ubiquitin-proteasome-mediated degradation.; jasmonate-zim-domain protein 6 (JAZ6); CONTAINS InterPro DOMAIN/s: Tify (InterPro…	XLOC_005930	BnaC06g33640D	AT1G72450	jasmonate-zim-domain protein 6	-2.32848	1.41436
not assigned.unknown	(at2g23120 : 87.0) Late embryogenesis abundant protein, group 6; FUNCTIONS IN: molecular_function unknown; INVOLVED IN: biological_process unknown; LOCATED IN: plasma membrane; EXPRESSED IN: 23 plant structures; EXPRESSED DURING: 14 growth stages; CONTAINS InterPro DOMAIN/s: Late embryogenesis abundant protein, group 6 (InterPro:IPR018930); BEST Arabidopsis thaliana protein match is: Late embryog…	XLOC_010002	BnaC08g34610D	AT2G23120	Late embryogenesis abundant protein, group 6	-1.22285	1.13396
not assigned.unknown	no hits & (original description: assembled CDS)	XLOC_087505	BnaA09g42180D	AT2G23120	Late embryogenesis abundant protein, group 6	-1.24178	1.14762
not assigned.unknown	(at2g24100 : 606.0) unknown protein; BEST Arabidopsis thaliana protein match is: unknown protein (TAIR:AT4G30780.1); Has 101 Blast hits to 101 proteins in 16 species: Archae - 0; Bacteria - 0; Metazoa - 0; Fungi - 0; Plants - 95; Viruses - 0; Other Eukaryotes - 6 (source: NCBI BLink). & (reliability: 1212.0) & (original description: assembled CDS)	XLOC_071738	BnaA09g41660D	AT2G24100	unknown protein; BEST Arabidopsis thaliana protein match is: unknown protein (TAIR:AT4G30780.1); Has 101 Blast hits to 101 proteins in 16 species: Archae - 0; Bacteria - 0; Metazoa - 0; Fungi - 0; Plants - 95; Viruses - 0; Other Eukaryotes - 6 (source: NCBI BLink).	-1.08991	1.32324
not assigned.unknown	(at3g02140 : 352.0) Encodes a protein that acts in the nucleus and is an important negative regulator of ABA and salt stress responses, and could play a critical role in controlling root elongation, floral initiation and starch degradation.; TWO OR MORE ABRES-CONTAINING GENE 2 (TMAC2); CONTAINS InterPro DOMAIN/s: Protein of unknown function DUF1675 (InterPro:IPR012463); BEST Arabidopsis thaliana …	XLOC_006971	BnaA03g27740D	AT3G02140	AFP2 (ABI five-binding protein 2) family protein	-1.72095	1.47298
not assigned.unknown	(at3g02140 : 334.0) Encodes a protein that acts in the nucleus and is an important negative regulator of ABA and salt stress responses, and could play a critical role in controlling root elongation, floral initiation and starch degradation.; TWO OR MORE ABRES-CONTAINING GENE 2 (TMAC2); CONTAINS InterPro DOMAIN/s: Protein of unknown function DUF1675 (InterPro:IPR012463); BEST Arabidopsis thaliana …	XLOC_026069	BnaC03g32780D	AT3G02140	AFP2 (ABI five-binding protein 2) family protein	-2.03881	1.39963
not assigned.unknown	(at3g06070 : 212.0) unknown protein; BEST Arabidopsis thaliana protein match is: unknown protein (TAIR:AT5G19190.1); Has 33 Blast hits to 33 proteins in 12 species: Archae - 0; Bacteria - 0; Metazoa - 1; Fungi - 0; Plants - 32; Viruses - 0; Other Eukaryotes - 0 (source: NCBI BLink). & (reliability: 424.0) & (original description: assembled CDS)	XLOC_088098	BnaC03g34540D	AT3G06070	unknown protein; BEST Arabidopsis thaliana protein match is: unknown protein (TAIR:AT5G19190.1); Has 33 Blast hits to 33 proteins in 12 species: Archae - 0; Bacteria - 0; Metazoa - 1; Fungi - 0; Plants - 32; Viruses - 0; Other Eukaryotes - 0 (source: NCBI BLink).	-3.26677	1.84398
not assigned.unknown	(at3g10120 : 214.0) unknown protein; BEST Arabidopsis thaliana protein match is: unknown protein (TAIR:AT5G03890.1); Has 57 Blast hits to 57 proteins in 10 species: Archae - 0; Bacteria - 0; Metazoa - 0; Fungi - 0; Plants - 57; Viruses - 0; Other Eukaryotes - 0 (source: NCBI BLink). & (reliability: 428.0) & (original description: assembled CDS)	XLOC_096643	BnaAnng16590D	AT3G10120	unknown protein; BEST Arabidopsis thaliana protein match is: unknown protein (TAIR:AT5G03890.1); Has 57 Blast hits to 57 proteins in 10 species: Archae - 0; Bacteria - 0; Metazoa - 0; Fungi - 0; Plants - 57; Viruses - 0; Other Eukaryotes - 0 (source: NCBI BLink).	-1.28096	1.14938
not assigned.unknown	(at3g20340 : 134.0) Expression of the gene is downregulated in the presence of paraquat, an inducer of photoxidative stress.; FUNCTIONS IN: molecular_function unknown; INVOLVED IN: response to oxidative stress, N-terminal protein myristoylation; LOCATED IN: cellular_component unknown; EXPRESSED IN: 9 plant structures; EXPRESSED DURING: 4 anthesis, petal differentiation and expansion stage; Has 40…	XLOC_061613	BnaA05g18720D	AT3G20340	Expression of the gene is downregulated in the presence of paraquat, an inducer of photoxidative stress.	-3.12829	2.10307
not assigned.unknown	(at3g20340 : 130.0) Expression of the gene is downregulated in the presence of paraquat, an inducer of photoxidative stress.; FUNCTIONS IN: molecular_function unknown; INVOLVED IN: response to oxidative stress, N-terminal protein myristoylation; LOCATED IN: cellular_component unknown; EXPRESSED IN: 9 plant structures; EXPRESSED DURING: 4 anthesis, petal differentiation and expansion stage; Has 40…	XLOC_066370	BnaC05g31700D	AT3G20340	Expression of the gene is downregulated in the presence of paraquat, an inducer of photoxidative stress.	-3.02432	2.26155
not assigned.unknown	no hits & (original description: assembled CDS)	XLOC_041576	BnaC04g43000D	AT3G29785	unknown protein; Has 90 Blast hits to 90 proteins in 7 species: Archae - 0; Bacteria - 0; Metazoa - 0; Fungi - 0; Plants - 90; Viruses - 0; Other Eukaryotes - 0 (source: NCBI BLink).	-1.72388	1.21544
not assigned.unknown	(original description: assembled CDS)	XLOC_037573	BnaC04g25850D	AT4G23160	cysteine-rich RLK (RECEPTOR-like protein kinase) 8	-2.59828	1.35565
not assigned.unknown	(at4g36820 : 474.0) Protein of unknown function (DUF607); CONTAINS InterPro DOMAIN/s: Protein of unknown function DUF607 (InterPro:IPR006769); BEST Arabidopsis thaliana protein match is: Protein of unknown function (DUF607) (TAIR:AT2G23790.1); Has 370 Blast hits to 370 proteins in 122 species: Archae - 0; Bacteria - 0; Metazoa - 148; Fungi - 54; Plants - 129; Viruses - 0; Other Eukaryotes - 39 (s…	XLOC_001594	BnaC01g02040D	AT4G36820	Protein of unknown function (DUF607)	-1.22222	2.51396
not assigned.unknown	(at5g13220 : 251.0) jasmonate-zim-domain protein 10; FUNCTIONS IN: protein binding; INVOLVED IN: response to jasmonic acid stimulus, regulation of systemic acquired resistance, response to wounding; EXPRESSED IN: 21 plant structures; EXPRESSED DURING: 11 growth stages; CONTAINS InterPro DOMAIN/s: Tify (InterPro:IPR010399); Has 28 Blast hits to 28 proteins in 8 species: Archae - 0; Bacteria - 0; M…	XLOC_011601	BnaA03g04250D	AT5G13220	jasmonate-zim-domain protein 10	-1.24994	1.2651
not assigned.unknown	(at5g13220 : 293.0) jasmonate-zim-domain protein 10; FUNCTIONS IN: protein binding; INVOLVED IN: response to jasmonic acid stimulus, regulation of systemic acquired resistance, response to wounding; EXPRESSED IN: 21 plant structures; EXPRESSED DURING: 11 growth stages; CONTAINS InterPro DOMAIN/s: Tify (InterPro:IPR010399); Has 28 Blast hits to 28 proteins in 8 species: Archae - 0; Bacteria - 0; M…	XLOC_019357	BnaA02g01520D	AT5G13220	jasmonate-zim-domain protein 10	-1.32624	1.20696
not assigned.unknown	(at5g13220 : 288.0) jasmonate-zim-domain protein 10; FUNCTIONS IN: protein binding; INVOLVED IN: response to jasmonic acid stimulus, regulation of systemic acquired resistance, response to wounding; EXPRESSED IN: 21 plant structures; EXPRESSED DURING: 11 growth stages; CONTAINS InterPro DOMAIN/s: Tify (InterPro:IPR010399); Has 28 Blast hits to 28 proteins in 8 species: Archae - 0; Bacteria - 0; M…	XLOC_025177	BnaC02g04570D	AT5G13220	jasmonate-zim-domain protein 10	-1.80231	1.29992
not assigned.unknown	(at5g13220 : 295.0) jasmonate-zim-domain protein 10; FUNCTIONS IN: protein binding; INVOLVED IN: response to jasmonic acid stimulus, regulation of systemic acquired resistance, response to wounding; EXPRESSED IN: 21 plant structures; EXPRESSED DURING: 11 growth stages; CONTAINS InterPro DOMAIN/s: Tify (InterPro:IPR010399); Has 28 Blast hits to 28 proteins in 8 species: Archae - 0; Bacteria - 0; M…	XLOC_002661	BnaA10g20060D	AT5G13220	jasmonate-zim-domain protein 10	-1.49353	1.19193
not assigned.unknown	(at5g13220 : 253.0) jasmonate-zim-domain protein 10; FUNCTIONS IN: protein binding; INVOLVED IN: response to jasmonic acid stimulus, regulation of systemic acquired resistance, response to wounding; EXPRESSED IN: 21 plant structures; EXPRESSED DURING: 11 growth stages; CONTAINS InterPro DOMAIN/s: Tify (InterPro:IPR010399); Has 28 Blast hits to 28 proteins in 8 species: Archae - 0; Bacteria - 0; M…	XLOC_092028	BnaC03g71460D	AT5G13220	jasmonate-zim-domain protein 10	-1.54133	1.29163
not assigned.unknown	(at5g16550 : 224.0) unknown protein; Has 30201 Blast hits to 17322 proteins in 780 species: Archae - 12; Bacteria - 1396; Metazoa - 17338; Fungi - 3422; Plants - 5037; Viruses - 0; Other Eukaryotes - 2996 (source: NCBI BLink). & (reliability: 448.0) & (original description: assembled CDS)	XLOC_019273	BnaA02g03120D	AT5G16550	unknown protein; Has 30201 Blast hits to 17322 proteins in 780 species: Archae - 12; Bacteria - 1396; Metazoa - 17338; Fungi - 3422; Plants - 5037; Viruses - 0; Other Eukaryotes - 2996 (source: NCBI BLink).	-3.08214	1.45826
not assigned.unknown	(at5g16550 : 223.0) unknown protein; Has 30201 Blast hits to 17322 proteins in 780 species: Archae - 12; Bacteria - 1396; Metazoa - 17338; Fungi - 3422; Plants - 5037; Viruses - 0; Other Eukaryotes - 2996 (source: NCBI BLink). & (reliability: 446.0) & (original description: assembled CDS)	XLOC_075245	BnaC02g06670D	AT5G16550	unknown protein; Has 30201 Blast hits to 17322 proteins in 780 species: Archae - 12; Bacteria - 1396; Metazoa - 17338; Fungi - 3422; Plants - 5037; Viruses - 0; Other Eukaryotes - 2996 (source: NCBI BLink).	-2.1628	1.22443
not assigned.unknown	(at5g19060 : 937.0) CONTAINS InterPro DOMAIN/s: Immunoglobulin-like fold (InterPro:IPR013783); BEST Arabidopsis thaliana protein match is: unknown protein (TAIR:AT3G06150.1); Has 1807 Blast hits to 1807 proteins in 277 species: Archae - 0; Bacteria - 0; Metazoa - 736; Fungi - 347; Plants - 385; Viruses - 0; Other Eukaryotes - 339 (source: NCBI BLink). & (reliability: 1874.0) & (original descripti…	XLOC_049283	BnaC09g38790D	AT5G19060	CONTAINS InterPro DOMAIN/s: Immunoglobulin-like fold (InterPro:IPR013783); BEST Arabidopsis thaliana protein match is: unknown protein (TAIR:AT3G06150.1); Has 1807 Blast hits to 1807 proteins in 277 species: Archae - 0; Bacteria - 0; Metazoa - 736; Fungi - 347; Plants - 385; Viruses - 0; Other Eukaryotes - 339 (source: NCBI BLink).	-1.33915	1.00232
not assigned.unknown	(at5g56980 : 360.0) unknown protein; FUNCTIONS IN: molecular_function unknown; INVOLVED IN: biological_process unknown; LOCATED IN: endomembrane system; EXPRESSED IN: 18 plant structures; EXPRESSED DURING: 12 growth stages; BEST Arabidopsis thaliana protein match is: unknown protein (TAIR:AT4G26130.1); Has 30201 Blast hits to 17322 proteins in 780 species: Archae - 12; Bacteria - 1396; Metazoa - …	XLOC_088623	BnaA10g28920D	AT5G56980	unknown protein; FUNCTIONS IN: molecular_function unknown; INVOLVED IN: biological_process unknown; LOCATED IN: endomembrane system; EXPRESSED IN: 18 plant structures; EXPRESSED DURING: 12 growth stages; BEST Arabidopsis thaliana protein match is: unknown protein (TAIR:AT4G26130.1); Has 30201 Blast hits to 17322 proteins in 780 species: Archae - 12; Bacteria - 1396; Metazoa - 17338; Fungi - 3422;…	-1.83918	1.28801
not assigned.unknown	no hits & (original description: assembled CDS)	XLOC_010427	BnaC08g03050D	---NA---	0	-2.16465	1.81337
not assigned.unknown	(original description: assembled CDS)	XLOC_031791	BnaC04g13640D	---NA---	0	-1.08065	1.19801
not assigned.unknown	no hits & (original description: assembled CDS)	XLOC_086702	BnaC02g09940D	---NA---	0	-1.93873	1.01162
not assigned.unknown	no hits & (original description: assembled CDS)	XLOC_095793	BnaA03g55600D	---NA---	0	-1.35014	1.16912
cell wall.degradation.pectate lyases and polygalacturonases	(at5g06860 : 504.0) Encodes a polygalacturonase inhibiting protein involved in defense response. PGIPs inhibit the function of cell wall pectin degrading enzymes such as those produced by fungal pathogens. PGIP1 is induced by fungal infection.; polygalacturonase inhibiting protein 1 (PGIP1); FUNCTIONS IN: polygalacturonase inhibitor activity; INVOLVED IN: signal transduction, defense response; LO…	XLOC_002866	BnaA10g24060D	AT5G06860	polygalacturonase inhibiting protein 1	-2.13375	1.6956
cell wall.degradation.pectate lyases and polygalacturonases	(at5g06860 : 495.0) Encodes a polygalacturonase inhibiting protein involved in defense response. PGIPs inhibit the function of cell wall pectin degrading enzymes such as those produced by fungal pathogens. PGIP1 is induced by fungal infection.; polygalacturonase inhibiting protein 1 (PGIP1); FUNCTIONS IN: polygalacturonase inhibitor activity; INVOLVED IN: signal transduction, defense response; LO…	XLOC_002867	BnaA10g24070D	AT5G06860	polygalacturonase inhibiting protein 1	-1.97799	1.41302
cell wall.degradation.pectate lyases and polygalacturonases	(at5g06860 : 511.0) Encodes a polygalacturonase inhibiting protein involved in defense response. PGIPs inhibit the function of cell wall pectin degrading enzymes such as those produced by fungal pathogens. PGIP1 is induced by fungal infection.; polygalacturonase inhibiting protein 1 (PGIP1); FUNCTIONS IN: polygalacturonase inhibitor activity; INVOLVED IN: signal transduction, defense response; LO…	XLOC_033252	BnaC09g48680D	AT5G06860	polygalacturonase inhibiting protein 1	-1.52949	1.08418
lipid metabolism.glycolipid synthesis.MGDG synthase	(at4g31780 : 908.0) Encodes an A-type monogalactosyldiacylglycerol (MGDG) synthase. It represents the isoform responsible for the bulk of MGDG synthesis in Arabidopsis.; monogalactosyl diacylglycerol synthase 1 (MGD1); FUNCTIONS IN: UDP-glycosyltransferase activity, 1,2-diacylglycerol 3-beta-galactosyltransferase activity, transferase activity, transferring glycosyl groups, UDP-galactosyltransfer…	XLOC_001369	BnaC01g06700D	AT4G31780	monogalactosyl diacylglycerol synthase 1	-1.48534	1.04784
lipid metabolism.glycolipid synthesis.MGDG synthase	(at4g31780 : 897.0) Encodes an A-type monogalactosyldiacylglycerol (MGDG) synthase. It represents the isoform responsible for the bulk of MGDG synthesis in Arabidopsis.; monogalactosyl diacylglycerol synthase 1 (MGD1); FUNCTIONS IN: UDP-glycosyltransferase activity, 1,2-diacylglycerol 3-beta-galactosyltransferase activity, transferase activity, transferring glycosyl groups, UDP-galactosyltransfer…	XLOC_008185	BnaA01g05080D	AT4G31780	monogalactosyl diacylglycerol synthase 1	-1.82982	1.04184
lipid metabolism.glycolipid synthesis.MGDG synthase	(at4g31780 : 891.0) Encodes an A-type monogalactosyldiacylglycerol (MGDG) synthase. It represents the isoform responsible for the bulk of MGDG synthesis in Arabidopsis.; monogalactosyl diacylglycerol synthase 1 (MGD1); FUNCTIONS IN: UDP-glycosyltransferase activity, 1,2-diacylglycerol 3-beta-galactosyltransferase activity, transferase activity, transferring glycosyl groups, UDP-galactosyltransfer…	XLOC_048759	BnaA03g51720D	AT4G31780	monogalactosyl diacylglycerol synthase 1	-1.956	1.13518
lipid metabolism.FA desaturation.omega 3 desaturase	(at3g11170 : 805.0) Chloroplastic enzyme responsible for the synthesis of 16:3 and 18:3 fatty acids from galactolipids, sulpholipids and phosphatidylglycerol. Uses ferredoxin as electron donor. Gene expression is induced by wounding in shoot and root. The wound-response in shoot is independent of jasmonic acid mediated pathway whereas the root response is mediated by jasmonic acid.; fatty acid de…	XLOC_007066	BnaA03g31600D	AT3G11170	fatty acid desaturase 7	-1.21165	1.01908
lipid metabolism.Phospholipid synthesis.diacylglycerol kinase	(at2g20900 : 896.0) diacylglycerol kinase 5 (DGK5); FUNCTIONS IN: diacylglycerol kinase activity; INVOLVED IN: activation of protein kinase C activity by G-protein coupled receptor protein signaling pathway; LOCATED IN: cellular_component unknown; EXPRESSED IN: 25 plant structures; EXPRESSED DURING: 15 growth stages; CONTAINS InterPro DOMAIN/s: Diacylglycerol kinase, catalytic domain (InterPro:IP…	XLOC_077062	BnaA09g10340D	AT2G20900	diacylglycerol kinase 5	-1.57735	1.25626
lipid metabolism.exotics(steroids, squalene etc)	(at5g07010 : 605.0) Encodes a sulfotransferase that acts specifically on 11- and 12-hydroxyjasmonic acid. Transcript levels for this enzyme are increased by treatments with jasmonic acid (JA), 12-hydroxyJA, JA-isoleucine, and 12-oxyphytodienoic acid (a JA precursor).; sulfotransferase 2A (ST2A); CONTAINS InterPro DOMAIN/s: Sulfotransferase domain (InterPro:IPR000863); BEST Arabidopsis thaliana pr…	XLOC_033275	BnaC09g48180D	AT5G07010	sulfotransferase 2A	-2.41718	1.79297
lipid metabolism.exotics(steroids, squalene etc)	(at5g07010 : 610.0) Encodes a sulfotransferase that acts specifically on 11- and 12-hydroxyjasmonic acid. Transcript levels for this enzyme are increased by treatments with jasmonic acid (JA), 12-hydroxyJA, JA-isoleucine, and 12-oxyphytodienoic acid (a JA precursor).; sulfotransferase 2A (ST2A); CONTAINS InterPro DOMAIN/s: Sulfotransferase domain (InterPro:IPR000863); BEST Arabidopsis thaliana pr…	XLOC_106611	BnaAnng33290D	AT5G07010	sulfotransferase 2A	-1.80896	2.3199
lipid metabolism.exotics (steroids, squalene etc).sphingolipids	(at1g75000 : 441.0) GNS1/SUR4 membrane protein family; FUNCTIONS IN: molecular_function unknown; INVOLVED IN: biological_process unknown; LOCATED IN: integral to membrane; CONTAINS InterPro DOMAIN/s: GNS1/SUR4 membrane protein (InterPro:IPR002076); BEST Arabidopsis thaliana protein match is: GNS1/SUR4 membrane protein family (TAIR:AT4G36830.1); Has 217 Blast hits to 217 proteins in 67 species: Ar…	XLOC_005797	BnaC06g35790D	AT1G75000	GNS1/SUR4 membrane protein family	-1.70485	1.01509
lipid metabolism.lipid degradation.lipases	(at1g73920 : 1139.0) alpha/beta-Hydrolases superfamily protein; FUNCTIONS IN: lipase activity; INVOLVED IN: lipid metabolic process; LOCATED IN: cellular_component unknown; EXPRESSED IN: 24 plant structures; EXPRESSED DURING: 15 growth stages; CONTAINS InterPro DOMAIN/s: AB-hydrolase-associated lipase region (InterPro:IPR006693); BEST Arabidopsis thaliana protein match is: alpha/beta-Hydrolases s…	XLOC_000903	BnaA07g22450D	AT1G73920	alpha/beta-Hydrolases superfamily protein	-1.10568	1.35207
lipid metabolism.lipid degradation.lysophospholipases.carboxylesterase	(at1g49660 : 503.0) Encodes a protein with carboxylesterase whose activity was tested using pNA.; carboxyesterase 5 (CXE5); FUNCTIONS IN: carboxylesterase activity; INVOLVED IN: metabolic process; LOCATED IN: cellular_component unknown; EXPRESSED IN: 23 plant structures; EXPRESSED DURING: 13 growth stages; CONTAINS InterPro DOMAIN/s: Alpha/beta hydrolase fold-3 (InterPro:IPR013094); BEST Arabidop…	XLOC_056720	BnaC05g26220D	AT1G49660	carboxyesterase 5	-1.1962	1.39382
amino acid metabolism.synthesis.aromatic aa.phenylalanine and tyrosine.chorismate mutase	(at3g29200 : 502.0) L-ascorbate peroxidase; chorismate mutase 1 (CM1); CONTAINS InterPro DOMAIN/s: Chorismate mutase, type II (InterPro:IPR020822), Chorismate mutase, AroQ class, eukaryotic type (InterPro:IPR008238); BEST Arabidopsis thaliana protein match is: chorismate mutase 3 (TAIR:AT1G69370.1); Has 278 Blast hits to 278 proteins in 116 species: Archae - 0; Bacteria - 2; Metazoa - 0; Fungi - …	XLOC_019892	BnaA06g30990D	AT3G29200	chorismate mutase 1	-1.40683	1.06257
amino acid metabolism.degradation.glutamate family.proline	(at5g38710 : 848.0) Methylenetetrahydrofolate reductase family protein; FUNCTIONS IN: proline dehydrogenase activity; INVOLVED IN: oxidation reduction, proline catabolic process, glutamate biosynthetic process; EXPRESSED IN: 21 plant structures; EXPRESSED DURING: 12 growth stages; CONTAINS InterPro DOMAIN/s: Proline dehydrogenase (InterPro:IPR002872), Proline oxidase (InterPro:IPR015659); BEST Ar…	XLOC_007619	BnaC04g31100D	AT5G38710	Methylenetetrahydrofolate reductase family protein	-1.1236	1.16893
secondary metabolism.phenylpropanoids.lignin biosynthesis.PAL	(at3g10340 : 1199.0) Encodes PAL4, a putative a phenylalanine ammonia-lyase. Arabidopsis has four PALs: AT2G37040 (PAL1), AT3G53260 (PAL2), AT5G04230 (PAL3) and AT3G10340 (PAL4).; phenylalanine ammonia-lyase 4 (PAL4); FUNCTIONS IN: ammonia-lyase activity, catalytic activity; INVOLVED IN: L-phenylalanine catabolic process, biosynthetic process; LOCATED IN: cytoplasm; EXPRESSED IN: 15 plant structu…	XLOC_000560	BnaA05g28470D	AT3G53260	phenylalanine ammonia-lyase 2	-2.13274	1.21906
secondary metabolism.phenylpropanoids.lignin biosynthesis.PAL	(at3g10340 : 1199.0) Encodes PAL4, a putative a phenylalanine ammonia-lyase. Arabidopsis has four PALs: AT2G37040 (PAL1), AT3G53260 (PAL2), AT5G04230 (PAL3) and AT3G10340 (PAL4).; phenylalanine ammonia-lyase 4 (PAL4); FUNCTIONS IN: ammonia-lyase activity, catalytic activity; INVOLVED IN: L-phenylalanine catabolic process, biosynthetic process; LOCATED IN: cytoplasm; EXPRESSED IN: 15 plant structu…	XLOC_048637	BnaA05g28470D	AT3G53260	phenylalanine ammonia-lyase 2	-1.90127	1.06693
secondary metabolism.phenylpropanoids.lignin biosynthesis.CCR1	(at1g80820 : 560.0) Encodes an cinnamoyl CoA reductase isoform. Involved in lignin biosynthesis.; cinnamoyl coa reductase (CCR2); CONTAINS InterPro DOMAIN/s: NAD-dependent epimerase/dehydratase (InterPro:IPR001509), NAD(P)-binding domain (InterPro:IPR016040); BEST Arabidopsis thaliana protein match is: cinnamoyl coa reductase 1 (TAIR:AT1G15950.1); Has 10779 Blast hits to 10766 proteins in 1817 sp…	XLOC_021004	BnaA07g35280D	AT1G80820	cinnamoyl coa reductase	-1.52932	1.55671
secondary metabolism.phenylpropanoids.lignin biosynthesis.CCR1	(at1g80820 : 588.0) Encodes an cinnamoyl CoA reductase isoform. Involved in lignin biosynthesis.; cinnamoyl coa reductase (CCR2); CONTAINS InterPro DOMAIN/s: NAD-dependent epimerase/dehydratase (InterPro:IPR001509), NAD(P)-binding domain (InterPro:IPR016040); BEST Arabidopsis thaliana protein match is: cinnamoyl coa reductase 1 (TAIR:AT1G15950.1); Has 10779 Blast hits to 10766 proteins in 1817 sp…	XLOC_077237	BnaC06g40190D	AT1G80820	cinnamoyl coa reductase	-1.48671	1.62812
secondary metabolism.flavonoids.anthocyanins	(at5g05600 : 689.0) 2-oxoglutarate (2OG) and Fe(II)-dependent oxygenase superfamily protein; FUNCTIONS IN: oxidoreductase activity, iron ion binding; INVOLVED IN: response to salt stress, response to karrikin; EXPRESSED IN: 15 plant structures; EXPRESSED DURING: 9 growth stages; CONTAINS InterPro DOMAIN/s: Isopenicillin N synthase (InterPro:IPR002283), Oxoglutarate/iron-dependent oxygenase (Inter…	XLOC_039749	BnaC02g02220D	AT5G05600	2-oxoglutarate (2OG) and Fe(II)-dependent oxygenase superfamily protein	-1.74976	2.17536
secondary metabolism.flavonoids.anthocyanins	(at5g05600 : 693.0) 2-oxoglutarate (2OG) and Fe(II)-dependent oxygenase superfamily protein; FUNCTIONS IN: oxidoreductase activity, iron ion binding; INVOLVED IN: response to salt stress, response to karrikin; EXPRESSED IN: 15 plant structures; EXPRESSED DURING: 9 growth stages; CONTAINS InterPro DOMAIN/s: Isopenicillin N synthase (InterPro:IPR002283), Oxoglutarate/iron-dependent oxygenase (Inter…	XLOC_046470	BnaA03g01650D	AT5G05600	2-oxoglutarate (2OG) and Fe(II)-dependent oxygenase superfamily protein	-2.82562	2.14457
secondary metabolism.flavonoids.anthocyanins	(at5g05600 : 689.0) 2-oxoglutarate (2OG) and Fe(II)-dependent oxygenase superfamily protein; FUNCTIONS IN: oxidoreductase activity, iron ion binding; INVOLVED IN: response to salt stress, response to karrikin; EXPRESSED IN: 15 plant structures; EXPRESSED DURING: 9 growth stages; CONTAINS InterPro DOMAIN/s: Isopenicillin N synthase (InterPro:IPR002283), Oxoglutarate/iron-dependent oxygenase (Inter…	XLOC_049506	BnaC02g02220D	AT5G05600	2-oxoglutarate (2OG) and Fe(II)-dependent oxygenase superfamily protein	-1.38685	1.9765
secondary metabolism.flavonoids.anthocyanins.anthocyanin 5-aromatic acyltransferase	(at5g39050 : 659.0) HXXXD-type acyl-transferase family protein; FUNCTIONS IN: transferase activity, transferring acyl groups other than amino-acyl groups, transferase activity; INVOLVED IN: biological_process unknown; LOCATED IN: cellular_component unknown; EXPRESSED IN: 21 plant structures; EXPRESSED DURING: 13 growth stages; CONTAINS InterPro DOMAIN/s: Transferase (InterPro:IPR003480); BEST Ara…	XLOC_007383	BnaA04g09150D	AT5G39050	HXXXD-type acyl-transferase family protein	-1.70126	1.11158
hormone metabolism.abscisic acid.induced-regulated-responsive-activated	(at5g23370 : 328.0) GRAM domain-containing protein / ABA-responsive protein-related; CONTAINS InterPro DOMAIN/s: GRAM (InterPro:IPR004182); BEST Arabidopsis thaliana protein match is: GRAM domain-containing protein / ABA-responsive protein-related (TAIR:AT5G23350.1); Has 1807 Blast hits to 1807 proteins in 277 species: Archae - 0; Bacteria - 0; Metazoa - 736; Fungi - 347; Plants - 385; Viruses - …	XLOC_084789	BnaA02g32910D	AT5G23350	GRAM domain-containing protein / ABA-responsive protein-related	-1.01286	1.66586
hormone metabolism.abscisic acid.induced-regulated-responsive-activated	(at5g23370 : 332.0) GRAM domain-containing protein / ABA-responsive protein-related; CONTAINS InterPro DOMAIN/s: GRAM (InterPro:IPR004182); BEST Arabidopsis thaliana protein match is: GRAM domain-containing protein / ABA-responsive protein-related (TAIR:AT5G23350.1); Has 1807 Blast hits to 1807 proteins in 277 species: Archae - 0; Bacteria - 0; Metazoa - 736; Fungi - 347; Plants - 385; Viruses - …	XLOC_078109	BnaC02g41650D	AT5G23370	GRAM domain-containing protein / ABA-responsive protein-related	-1.21297	1.64721
hormone metabolism.abscisic acid.induced-regulated-responsive-activated	(at5g23370 : 316.0) GRAM domain-containing protein / ABA-responsive protein-related; CONTAINS InterPro DOMAIN/s: GRAM (InterPro:IPR004182); BEST Arabidopsis thaliana protein match is: GRAM domain-containing protein / ABA-responsive protein-related (TAIR:AT5G23350.1); Has 1807 Blast hits to 1807 proteins in 277 species: Archae - 0; Bacteria - 0; Metazoa - 736; Fungi - 347; Plants - 385; Viruses - …	XLOC_084788	BnaA02g32920D	AT5G23370	GRAM domain-containing protein / ABA-responsive protein-related	-1.09312	1.26218
hormone metabolism.abscisic acid.induced-regulated-responsive-activated	(at5g23370 : 335.0) GRAM domain-containing protein / ABA-responsive protein-related; CONTAINS InterPro DOMAIN/s: GRAM (InterPro:IPR004182); BEST Arabidopsis thaliana protein match is: GRAM domain-containing protein / ABA-responsive protein-related (TAIR:AT5G23350.1); Has 1807 Blast hits to 1807 proteins in 277 species: Archae - 0; Bacteria - 0; Metazoa - 736; Fungi - 347; Plants - 385; Viruses - …	XLOC_084790	BnaA02g32900D	AT5G23370	GRAM domain-containing protein / ABA-responsive protein-related	-1.25474	1.37151
hormone metabolism.auxin.synthesis-degradation	(at1g44350 : 768.0) encodes a protein similar to IAA amino acid conjugate hydrolase.; IAA-leucine resistant (ILR)-like gene 6 (ILL6); FUNCTIONS IN: metallopeptidase activity, IAA-amino acid conjugate hydrolase activity; INVOLVED IN: proteolysis, regulation of systemic acquired resistance, auxin metabolic process; LOCATED IN: endomembrane system; EXPRESSED IN: 22 plant structures; EXPRESSED DURING…	XLOC_050478	BnaA10g08770D	AT1G44350	IAA-leucine resistant (ILR)-like gene 6	-1.94634	1.35544
hormone metabolism.auxin.induced-regulated-responsive-activated	(at5g13320 : 751.0) Encodes an enzyme capable of conjugating amino acids to 4-substituted benzoates. 4-HBA (4-hydroxybenzoic acid) and pABA (4-aminobenzoate) may be targets of the enzyme in Arabidopsis, leading to the production of pABA-Glu, 4HBA-Glu, or other related compounds. This enzyme is involved in disease-resistance signaling. It is required for the accumulation of salicylic acid, activat…	XLOC_027642	BnaA06g03580D	AT1G23160	Auxin-responsive GH3 family protein	-1.29473	1.15894
hormone metabolism.auxin.induced-regulated-responsive-activated	(at4g03400 : 1078.0) Encodes a GH3-related gene involved in red light-specific hypocotyl elongation. Analysis of sense and antisense transgenic plants suggests that DFL2 is located downstream of red light signal transduction and determines the degree of hypocotyl elongation.; DWARF IN LIGHT 2 (DFL2); INVOLVED IN: response to auxin stimulus, response to light stimulus; LOCATED IN: chloroplast; EXP…	XLOC_057890	BnaC09g00690D	AT4G03400	Auxin-responsive GH3 family protein	-1.90135	1.47397
hormone metabolism.auxin.induced-regulated-responsive-activated	(at4g03400 : 1074.0) Encodes a GH3-related gene involved in red light-specific hypocotyl elongation. Analysis of sense and antisense transgenic plants suggests that DFL2 is located downstream of red light signal transduction and determines the degree of hypocotyl elongation.; DWARF IN LIGHT 2 (DFL2); INVOLVED IN: response to auxin stimulus, response to light stimulus; LOCATED IN: chloroplast; EXP…	XLOC_086583	BnaA09g01540D	AT4G03400	Auxin-responsive GH3 family protein	-1.05309	1.00633
hormone metabolism.auxin.induced-regulated-responsive-activated	(at1g23160 : 728.0) Auxin-responsive GH3 family protein; CONTAINS InterPro DOMAIN/s: GH3 auxin-responsive promoter (InterPro:IPR004993); BEST Arabidopsis thaliana protein match is: Auxin-responsive GH3 family protein (TAIR:AT5G13320.1); Has 1394 Blast hits to 1308 proteins in 220 species: Archae - 0; Bacteria - 431; Metazoa - 54; Fungi - 2; Plants - 672; Viruses - 0; Other Eukaryotes - 235 (sourc…	XLOC_077894	BnaC06g02210D	AT5G13320	Auxin-responsive GH3 family protein	-1.4491	1.49648
hormone metabolism.brassinosteroid.synthesis-degradation.BRs.DET2	(at5g16010 : 351.0) 3-oxo-5-alpha-steroid 4-dehydrogenase family protein; FUNCTIONS IN: oxidoreductase activity, acting on the CH-CH group of donors, 3-oxo-5-alpha-steroid 4-dehydrogenase activity; INVOLVED IN: lipid metabolic process; LOCATED IN: chloroplast, chloroplast envelope; EXPRESSED IN: 23 plant structures; EXPRESSED DURING: 15 growth stages; CONTAINS InterPro DOMAIN/s: 3-oxo-5-alpha-ste…	XLOC_003215	BnaC03g07520D	AT5G16010	3-oxo-5-alpha-steroid 4-dehydrogenase family protein	-1.86589	1.19753
hormone metabolism.jasmonate.synthesis-degradation.allene oxidase synthase	(at5g42650 : 793.0) Encodes a member of the cytochrome p450 CYP74 gene family that functions as an allene oxide synthase. This enzyme catalyzes dehydration of the hydroperoxide to an unstable allene oxide in the JA biosynthetic pathway. It shows a dual catalytic activity, the major one being a 13-AOS but also expressing a 9-AOS activity.; allene oxide synthase (AOS); FUNCTIONS IN: hydro-lyase act…	XLOC_037072	BnaA02g23180D	AT5G42650	allene oxide synthase	-1.68566	1.0233
hormone metabolism.jasmonate.synthesis-degradation.allene oxidase cyclase	(at3g25770 : 410.0) Encodes allene oxide cyclase. One of four genes in Arabidopsis that encode this enzyme, which catalyzes an essential step in jasmonic acid biosynthesis. Gene expression is induced during senescence, a process that involves jasmonic acid signalling pathway. Note: Nomenclature for Arabidopsis allene oxide cyclase 2 (AOC2, AT3G25770) gene is based on Stenzel et al. 2003 Plant Mol…	XLOC_038927	BnaA09g19550D	AT3G25770	allene oxide cyclase 2	-1.42182	1.8638
hormone metabolism.jasmonate.synthesis-degradation.allene oxidase cyclase	(at3g25770 : 406.0) Encodes allene oxide cyclase. One of four genes in Arabidopsis that encode this enzyme, which catalyzes an essential step in jasmonic acid biosynthesis. Gene expression is induced during senescence, a process that involves jasmonic acid signalling pathway. Note: Nomenclature for Arabidopsis allene oxide cyclase 2 (AOC2, AT3G25770) gene is based on Stenzel et al. 2003 Plant Mol…	XLOC_048933	BnaA06g33410D	AT3G25770	allene oxide cyclase 2	-2.38956	1.00754
hormone metabolism.jasmonate.synthesis-degradation.allene oxidase cyclase	(at3g25770 : 410.0) Encodes allene oxide cyclase. One of four genes in Arabidopsis that encode this enzyme, which catalyzes an essential step in jasmonic acid biosynthesis. Gene expression is induced during senescence, a process that involves jasmonic acid signalling pathway. Note: Nomenclature for Arabidopsis allene oxide cyclase 2 (AOC2, AT3G25770) gene is based on Stenzel et al. 2003 Plant Mol…	XLOC_096458	BnaC09g52570D	AT3G25770	allene oxide cyclase 2	-1.2472	1.65489
hormone metabolism.jasmonate.synthesis-degradation.12-Oxo-PDA-reductase	(at1g76680 : 686.0) Encodes a member of an alpha/beta barrel fold family of FMN-containing oxidoreductases. One of the closely related 12-oxophytodienoic acid reductases. This enzyme is not expected to participate in jasmonic acid biosynthesis because during in vitro assays, it shows very little activity with the naturally occurring OPDA isomer. Shows activity towards 2,4,6-trinitrotoluene. Expre…	XLOC_002087	BnaA10g17650D	AT1G76680	12-oxophytodienoate reductase 1	-2.37202	1.62414
hormone metabolism.jasmonate.synthesis-degradation.12-Oxo-PDA-reductase	(at1g76680 : 693.0) Encodes a member of an alpha/beta barrel fold family of FMN-containing oxidoreductases. One of the closely related 12-oxophytodienoic acid reductases. This enzyme is not expected to participate in jasmonic acid biosynthesis because during in vitro assays, it shows very little activity with the naturally occurring OPDA isomer. Shows activity towards 2,4,6-trinitrotoluene. Expre…	XLOC_052540	BnaC09g41020D	AT1G76680	12-oxophytodienoate reductase 1	-2.62018	1.32017
hormone metabolism.salicylic acid.synthesis-degradation.synthesis.methyl-SA methylesterase	(at3g11480 : 645.0) The gene encodes a SABATH methyltransferase that methylates both salicylic acid and benzoic acid. It is highly expressed in flowers, induced by biotic and abiotic stress and thought to be involved in direct defense mechanism.; BSMT1; CONTAINS InterPro DOMAIN/s: SAM dependent carboxyl methyltransferase (InterPro:IPR005299); BEST Arabidopsis thaliana protein match is: S-adenosyl…	XLOC_091671	BnaA03g31730D	AT3G11480	S-adenosyl-L-methionine-dependent methyltransferases superfamily protein	-1.85065	1.13361
major CHO metabolism.degradation.sucrose.hexokinase	(at1g50460 : 725.0) hexokinase-like 1 (HKL1); FUNCTIONS IN: hexokinase activity, ATP binding; INVOLVED IN: response to salt stress, response to cold, response to osmotic stress; LOCATED IN: mitochondrion, plastid; EXPRESSED IN: 26 plant structures; EXPRESSED DURING: 13 growth stages; CONTAINS InterPro DOMAIN/s: Hexokinase, N-terminal (InterPro:IPR022672), Hexokinase, C-terminal (InterPro:IPR02267…	XLOC_058757	BnaA06g02800D	AT1G50460	hexokinase-like 1	-1.67322	1.15907
stress.biotic.PR-proteins	(at1g58170 : 280.0) Disease resistance-responsive (dirigent-like protein) family protein; FUNCTIONS IN: molecular_function unknown; INVOLVED IN: N-terminal protein myristoylation, lignan biosynthetic process, defense response; LOCATED IN: endomembrane system; EXPRESSED IN: 17 plant structures; EXPRESSED DURING: 6 growth stages; CONTAINS InterPro DOMAIN/s: Plant disease resistance response protein…	XLOC_039282	BnaA03g59290D	AT1G58170	Disease resistance-responsive (dirigent-like protein) family protein	-2.57969	1.00198
stress.biotic.PR-proteins	(at1g63730 : 1164.0) Disease resistance protein (TIR-NBS-LRR class) family; FUNCTIONS IN: transmembrane receptor activity, nucleoside-triphosphatase activity, nucleotide binding, ATP binding; INVOLVED IN: defense response; LOCATED IN: intrinsic to membrane; EXPRESSED IN: 21 plant structures; EXPRESSED DURING: 12 growth stages; CONTAINS InterPro DOMAIN/s: ATPase, AAA+ type, core (InterPro:IPR00359…	XLOC_043339	BnaA09g11650D	AT1G63730	Disease resistance protein (TIR-NBS-LRR class) family	-1.08167	1.1221
stress.biotic.PR-proteins	(at2g34930 : 1279.0) disease resistance family protein / LRR family protein; INVOLVED IN: signal transduction, defense response to fungus, defense response; LOCATED IN: cell wall; EXPRESSED IN: 10 plant structures; EXPRESSED DURING: 7 growth stages; CONTAINS InterPro DOMAIN/s: Leucine-rich repeat-containing N-terminal domain, type 2 (InterPro:IPR013210), Leucine-rich repeat (InterPro:IPR001611); …	XLOC_017752	BnaC04g10350D	AT2G34930	disease resistance family protein / LRR family protein	-1.26842	1.29688
stress.biotic.PR-proteins	(at3g13650 : 267.0) Disease resistance-responsive (dirigent-like protein) family protein; FUNCTIONS IN: molecular_function unknown; INVOLVED IN: lignan biosynthetic process, defense response; LOCATED IN: endomembrane system; EXPRESSED IN: 20 plant structures; EXPRESSED DURING: 11 growth stages; CONTAINS InterPro DOMAIN/s: Plant disease resistance response protein (InterPro:IPR004265); BEST Arabid…	XLOC_015991	BnaA03g32930D	AT3G13650	Disease resistance-responsive (dirigent-like protein) family protein	-1.151	1.06151
stress.biotic.PR-proteins.proteinase inhibitors.trypsin inhibitor	(at1g73260 : 92.4) Encodes a trypsin inhibitor involved in modulating programmed cell death in plant-pathogen interactions.; kunitz trypsin inhibitor 1 (KTI1); FUNCTIONS IN: endopeptidase inhibitor activity; INVOLVED IN: response to salt stress, response to hydrogen peroxide, defense response to bacterium, programmed cell death, response to salicylic acid stimulus; LOCATED IN: mitochondrion; EXPR…	XLOC_100075	BnaAnng20120D	AT1G73260	kunitz trypsin inhibitor 1	-1.03965	1.19184
stress.abiotic.cold	(at5g52300 : 308.0) encodes a protein that is induced in expression in response to water deprivation such as cold, high-salt, and dessication. The response appears to be via abscisic acid. The promoter region contains two ABA-responsive elements (ABREs) that are required for the dehydration-responsive expression of rd29B as cis-acting elements. Protein is a member of a gene family with other memb…	XLOC_025600	BnaC02g15270D	AT5G52300	CAP160 protein	-1.45016	1.30012
stress.abiotic.cold	(at5g52300 : 292.0) encodes a protein that is induced in expression in response to water deprivation such as cold, high-salt, and dessication. The response appears to be via abscisic acid. The promoter region contains two ABA-responsive elements (ABREs) that are required for the dehydration-responsive expression of rd29B as cis-acting elements. Protein is a member of a gene family with other memb…	XLOC_063402	BnaA02g10970D	AT5G52300	CAP160 protein	-1.57152	1.17249
stress.abiotic.drought/salt	(at1g13930 : 172.0) Involved in response to salt stress. Knockout mutants are hypersensitive to salt stress.; FUNCTIONS IN: molecular_function unknown; INVOLVED IN: response to salt stress; EXPRESSED IN: 25 plant structures; EXPRESSED DURING: 13 growth stages; BEST Arabidopsis thaliana protein match is: nodulin-related protein 1 (TAIR:AT2G03440.1). & (reliability: 344.0) & (original description: …	XLOC_031110	BnaC03g56530D	AT1G13930	Involved in response to salt stress. Knockout mutants are hypersensitive to salt stress.	-1.02644	1.22213
stress.abiotic.drought/salt	(at1g13930 : 172.0) Involved in response to salt stress. Knockout mutants are hypersensitive to salt stress.; FUNCTIONS IN: molecular_function unknown; INVOLVED IN: response to salt stress; EXPRESSED IN: 25 plant structures; EXPRESSED DURING: 13 growth stages; BEST Arabidopsis thaliana protein match is: nodulin-related protein 1 (TAIR:AT2G03440.1). & (reliability: 344.0) & (original description: …	XLOC_071486	BnaC03g56530D	AT1G13930	Involved in response to salt stress. Knockout mutants are hypersensitive to salt stress.	-1.40948	1.40794
stress.abiotic.unspecified	(at5g20630 : 283.0) Encodes a germin-like protein. Its transcripts are more abundant in RNA from leaves collected in the evening, suggesting some kind of circadian regulation.; germin 3 (GER3); INVOLVED IN: response to cold, peptidyl-cysteine S-nitrosylation; LOCATED IN: extracellular matrix, apoplast, cell wall, nucleus, plant-type cell wall; EXPRESSED IN: 22 plant structures; EXPRESSED DURING: …	XLOC_082747	BnaA02g04970D	AT5G20630	germin 3	-3.62413	1.1278
nucleotide metabolism.synthesis.pyrimidine.aspartate transcarbamoylase	(at3g20330 : 599.0) encodes aspartate carbamoyltransferase catalyzing the second step in the de novo pyrimidine ribonucleotide biosynthesis; PYRIMIDINE B (PYRB); FUNCTIONS IN: amino acid binding, protein binding, aspartate carbamoyltransferase activity, carboxyl- or carbamoyltransferase activity; INVOLVED IN: cellular response to phosphate starvation, pyrimidine ribonucleotide biosynthetic proces…	XLOC_080577	BnaCnng10890D	AT3G20330	PYRIMIDINE B	-1.28853	1.09562
nucleotide metabolism.phosphotransfer and pyrophosphatases.misc	(at3g53620 : 414.0) Encodes a soluble protein with inorganic pyrophosphatase activity that is highly specific for Mg-inorganic pyrophosphate.; pyrophosphorylase 4 (PPa4); FUNCTIONS IN: inorganic diphosphatase activity; INVOLVED IN: response to cadmium ion, metabolic process; LOCATED IN: membrane, cytoplasm; EXPRESSED IN: 24 plant structures; EXPRESSED DURING: 13 growth stages; CONTAINS InterPro D…	XLOC_009262	BnaA04g04610D	AT3G53620	pyrophosphorylase 4	-1.13147	1.06047
RNA.regulation of transcription.C3H zinc finger family	(at2g07760 : 276.0) Zinc knuckle (CCHC-type) family protein; FUNCTIONS IN: zinc ion binding, nucleic acid binding; INVOLVED IN: biological_process unknown; LOCATED IN: cellular_component unknown; EXPRESSED IN: sperm cell; CONTAINS InterPro DOMAIN/s: Zinc finger, CCHC-type (InterPro:IPR001878); BEST Arabidopsis thaliana protein match is: unknown protein (TAIR:AT5G28823.1); Has 107 Blast hits to 10…	XLOC_067486	BnaA04g13360D	AT2G07760	Zinc knuckle (CCHC-type) family protein	-1.50597	1.55152
RNA.regulation of transcription.MYB domain transcription factor family	(at2g31180 : 372.0) Member of the R2R3 factor gene family.; myb domain protein 14 (MYB14); CONTAINS InterPro DOMAIN/s: SANT, DNA-binding (InterPro:IPR001005), Homeodomain-like (InterPro:IPR009057), Myb, DNA-binding (InterPro:IPR014778), HTH transcriptional regulator, Myb-type, DNA-binding (InterPro:IPR017930), Homeodomain-related (InterPro:IPR012287), Myb transcription factor (InterPro:IPR015495)…	XLOC_050893	BnaC04g41990D	AT2G31180	myb domain protein 14	-2.03401	1.90237
RNA.regulation of transcription.MYB domain transcription factor family	(at2g31180 : 150.0) Member of the R2R3 factor gene family.; myb domain protein 14 (MYB14); CONTAINS InterPro DOMAIN/s: SANT, DNA-binding (InterPro:IPR001005), Homeodomain-like (InterPro:IPR009057), Myb, DNA-binding (InterPro:IPR014778), HTH transcriptional regulator, Myb-type, DNA-binding (InterPro:IPR017930), Homeodomain-related (InterPro:IPR012287), Myb transcription factor (InterPro:IPR015495)…	XLOC_050894	BnaC04g41980D	AT2G31180	myb domain protein 14	-1.93098	1.32769
RNA.regulation of transcription.AP2/EREBP, APETALA2/Ethylene-responsive element binding protein family	(at1g12630 : 171.0) encodes a member of the DREB subfamily A-4 of ERF/AP2 transcription factor family. The protein contains one AP2 domain. There are 17 members in this subfamily including TINY.; Integrase-type DNA-binding superfamily protein; FUNCTIONS IN: DNA binding, transcription activator activity, sequence-specific DNA binding transcription factor activity; INVOLVED IN: regulation of transc…	XLOC_083710	BnaA09g12950D	AT1G12630	Integrase-type DNA-binding superfamily protein	-1.65017	1.68959
RNA.regulation of transcription.AP2/EREBP, APETALA2/Ethylene-responsive element binding protein family	(at1g25560 : 506.0) Encodes a member of the RAV transcription factor family that contains AP2 and B3 binding domains. Involved in the regulation of flowering under long days. Loss of function results in early flowering. Overexpression causes late flowering and repression of expression of FT. Novel transcriptional regulator involved in ethylene signaling. Promoter bound by EIN3. EDF1 in turn, bind…	XLOC_060478	BnaCnng04580D	AT1G25560	AP2/B3 transcription factor family protein	-1.48377	1.10654
RNA.regulation of transcription.AP2/EREBP, APETALA2/Ethylene-responsive element binding protein family	(at1g25560 : 488.0) Encodes a member of the RAV transcription factor family that contains AP2 and B3 binding domains. Involved in the regulation of flowering under long days. Loss of function results in early flowering. Overexpression causes late flowering and repression of expression of FT. Novel transcriptional regulator involved in ethylene signaling. Promoter bound by EIN3. EDF1 in turn, bind…	XLOC_073070	BnaA08g19490D	AT1G25560	AP2/B3 transcription factor family protein	-1.6163	1.42402
RNA.regulation of transcription.AP2/EREBP, APETALA2/Ethylene-responsive element binding protein family	(at1g75490 : 331.0) encodes a member of the DREB subfamily A-2 of ERF/AP2 transcription factor family. The protein contains one AP2 domain. There are eight members in this subfamily including DREB2A AND DREB2B that are involved in response to drought.; Integrase-type DNA-binding superfamily protein; CONTAINS InterPro DOMAIN/s: DNA-binding, integrase-type (InterPro:IPR016177), Pathogenesis-related…	XLOC_107022	BnaCnng69090D	AT1G75490	Integrase-type DNA-binding superfamily protein	-1.46335	1.67166
RNA.regulation of transcription.AP2/EREBP, APETALA2/Ethylene-responsive element binding protein family	(at1g12630 : 159.0) encodes a member of the DREB subfamily A-4 of ERF/AP2 transcription factor family. The protein contains one AP2 domain. There are 17 members in this subfamily including TINY.; Integrase-type DNA-binding superfamily protein; FUNCTIONS IN: DNA binding, transcription activator activity, sequence-specific DNA binding transcription factor activity; INVOLVED IN: regulation of transc…	XLOC_083186	BnaC09g12830D	AT5G52020	Integrase-type DNA-binding superfamily protein	-1.81878	2.00415
RNA.regulation of transcription.AP2/EREBP, APETALA2/Ethylene-responsive element binding protein family	(at5g64750 : 385.0) Encodes a putative transcription factor containing an AP2 domain. Is a member of the ERF (ethylene response factor) subfamily B-4 of ERF/AP2 transcription factor family. Expressed in response to ABA, osmotic stress, sugar stress and drought. Mutants are hypersensitive to these stresses. May be involved in regulation of ABA mediated stress response.; ABA REPRESSOR1 (ABR1); CONT…	XLOC_014601	BnaC09g06610D	AT5G64750	Integrase-type DNA-binding superfamily protein	-1.89356	2.1894
RNA.regulation of transcription.AP2/EREBP, APETALA2/Ethylene-responsive element binding protein family	(at5g64750 : 385.0) Encodes a putative transcription factor containing an AP2 domain. Is a member of the ERF (ethylene response factor) subfamily B-4 of ERF/AP2 transcription factor family. Expressed in response to ABA, osmotic stress, sugar stress and drought. Mutants are hypersensitive to these stresses. May be involved in regulation of ABA mediated stress response.; ABA REPRESSOR1 (ABR1); CONT…	XLOC_054458	BnaC09g06610D	AT5G64750	Integrase-type DNA-binding superfamily protein	-2.72701	2.20358
RNA.regulation of transcription.AP2/EREBP, APETALA2/Ethylene-responsive element binding protein family	(at5g64750 : 345.0) Encodes a putative transcription factor containing an AP2 domain. Is a member of the ERF (ethylene response factor) subfamily B-4 of ERF/AP2 transcription factor family. Expressed in response to ABA, osmotic stress, sugar stress and drought. Mutants are hypersensitive to these stresses. May be involved in regulation of ABA mediated stress response.; ABA REPRESSOR1 (ABR1); CONT…	XLOC_084629	BnaC02g43290D	AT5G64750	Integrase-type DNA-binding superfamily protein	-1.35447	1.53871
RNA.regulation of transcription.AP2/EREBP, APETALA2/Ethylene-responsive element binding protein family	(at5g67180 : 474.0) target of early activation tagged (EAT) 3 (TOE3); CONTAINS InterPro DOMAIN/s: DNA-binding, integrase-type (InterPro:IPR016177), Pathogenesis-related transcriptional factor/ERF, DNA-binding (InterPro:IPR001471); BEST Arabidopsis thaliana protein match is: Integrase-type DNA-binding superfamily protein (TAIR:AT4G36920.2); Has 1807 Blast hits to 1807 proteins in 277 species: Arch…	XLOC_035955	BnaA07g12050D	AT5G67180	target of early activation tagged (EAT) 3	-1.51905	1.00252
RNA.regulation of transcription.WRKY domain transcription factor family	(at2g40740 : 196.0) member of WRKY Transcription Factor; Group III; WRKY DNA-binding protein 55 (WRKY55); CONTAINS InterPro DOMAIN/s: DNA-binding WRKY (InterPro:IPR003657); BEST Arabidopsis thaliana protein match is: WRKY DNA-binding protein 46 (TAIR:AT2G46400.1); Has 942 Blast hits to 929 proteins in 64 species: Archae - 0; Bacteria - 0; Metazoa - 0; Fungi - 0; Plants - 942; Viruses - 0; Other E…	XLOC_009010	BnaA04g02550D	AT2G40740	WRKY DNA-binding protein 55	-1.1508	1.05387
RNA.regulation of transcription.bZIP transcription factor family	(at4g36730 : 461.0) member of a gene family encoding basic leucine zipper proteins (GBFs) which bind the G-box; G-box binding factor 1 (GBF1); CONTAINS InterPro DOMAIN/s: Basic-leucine zipper (bZIP) transcription factor (InterPro:IPR004827), G-box binding, MFMR (InterPro:IPR012900), bZIP transcription factor, bZIP-1 (InterPro:IPR011616); BEST Arabidopsis thaliana protein match is: basic region/le…	XLOC_001978	BnaC01g02130D	AT4G36730	G-box binding factor 1	-1.06383	1.01651
RNA.regulation of transcription.Aux/IAA family	(at1g51950 : 386.0) indole-3-acetic acid inducible 18 (IAA18); FUNCTIONS IN: sequence-specific DNA binding transcription factor activity; INVOLVED IN: response to auxin stimulus; LOCATED IN: nucleus; EXPRESSED IN: 22 plant structures; EXPRESSED DURING: 13 growth stages; CONTAINS InterPro DOMAIN/s: Aux/IAA-ARF-dimerisation (InterPro:IPR011525), AUX/IAA protein (InterPro:IPR003311); BEST Arabidopsi…	XLOC_070736	BnaC06g05090D	AT1G51950	indole-3-acetic acid inducible 18	-1.39564	1.23613
RNA.regulation of transcription.Aux/IAA family	(at3g04730 : 357.0) early auxin-induced (IAA16); indoleacetic acid-induced protein 16 (IAA16); FUNCTIONS IN: sequence-specific DNA binding transcription factor activity; INVOLVED IN: response to auxin stimulus; LOCATED IN: nucleus; EXPRESSED IN: 22 plant structures; EXPRESSED DURING: 13 growth stages; CONTAINS InterPro DOMAIN/s: Aux/IAA-ARF-dimerisation (InterPro:IPR011525), AUX/IAA protein (Inte…	XLOC_056986	BnaC01g39910D	AT3G04730	indoleacetic acid-induced protein 16	-2.08619	1.18224
RNA.regulation of transcription.bHLH,Basic Helix-Loop-Helix family	(at1g62975 : 281.0) basic helix-loop-helix (bHLH) DNA-binding superfamily protein; FUNCTIONS IN: DNA binding, sequence-specific DNA binding transcription factor activity; INVOLVED IN: regulation of transcription; LOCATED IN: nucleus; CONTAINS InterPro DOMAIN/s: Helix-loop-helix DNA-binding domain (InterPro:IPR001092), Helix-loop-helix DNA-binding (InterPro:IPR011598); BEST Arabidopsis thaliana pr…	XLOC_038036	BnaC09g10990D	AT1G62975	basic helix-loop-helix (bHLH) DNA-binding superfamily protein	-2.64861	1.55136
RNA.regulation of transcription.bHLH,Basic Helix-Loop-Helix family	(at1g62975 : 281.0) basic helix-loop-helix (bHLH) DNA-binding superfamily protein; FUNCTIONS IN: DNA binding, sequence-specific DNA binding transcription factor activity; INVOLVED IN: regulation of transcription; LOCATED IN: nucleus; CONTAINS InterPro DOMAIN/s: Helix-loop-helix DNA-binding domain (InterPro:IPR001092), Helix-loop-helix DNA-binding (InterPro:IPR011598); BEST Arabidopsis thaliana pr…	XLOC_107028	BnaC09g10990D	AT1G62975	basic helix-loop-helix (bHLH) DNA-binding superfamily protein	-2.59664	1.84588
RNA.regulation of transcription.bHLH,Basic Helix-Loop-Helix family	(at1g62975 : 281.0) basic helix-loop-helix (bHLH) DNA-binding superfamily protein; FUNCTIONS IN: DNA binding, sequence-specific DNA binding transcription factor activity; INVOLVED IN: regulation of transcription; LOCATED IN: nucleus; CONTAINS InterPro DOMAIN/s: Helix-loop-helix DNA-binding domain (InterPro:IPR001092), Helix-loop-helix DNA-binding (InterPro:IPR011598); BEST Arabidopsis thaliana pr…	XLOC_109501	BnaC09g10990D	AT1G62975	basic helix-loop-helix (bHLH) DNA-binding superfamily protein	-2.25313	1.26958
RNA.regulation of transcription.bHLH,Basic Helix-Loop-Helix family	(at4g29930 : 270.0) basic helix-loop-helix (bHLH) DNA-binding superfamily protein; FUNCTIONS IN: DNA binding, sequence-specific DNA binding transcription factor activity; INVOLVED IN: regulation of transcription; LOCATED IN: nucleus; CONTAINS InterPro DOMAIN/s: Helix-loop-helix DNA-binding domain (InterPro:IPR001092), Helix-loop-helix DNA-binding (InterPro:IPR011598); BEST Arabidopsis thaliana pr…	XLOC_066766	BnaA03g49880D	AT4G29930	basic helix-loop-helix (bHLH) DNA-binding superfamily protein	-3.59048	1.42311
RNA.regulation of transcription.bHLH,Basic Helix-Loop-Helix family	(at4g29930 : 342.0) basic helix-loop-helix (bHLH) DNA-binding superfamily protein; FUNCTIONS IN: DNA binding, sequence-specific DNA binding transcription factor activity; INVOLVED IN: regulation of transcription; LOCATED IN: nucleus; CONTAINS InterPro DOMAIN/s: Helix-loop-helix DNA-binding domain (InterPro:IPR001092), Helix-loop-helix DNA-binding (InterPro:IPR011598); BEST Arabidopsis thaliana pr…	XLOC_084524	BnaC07g42240D	AT4G29930	basic helix-loop-helix (bHLH) DNA-binding superfamily protein	-3.1987	1.31455
protein.postranslational modification.kinase.receptor like cytoplasmatic kinase VII	(at1g69790 : 661.0) Protein kinase superfamily protein; FUNCTIONS IN: protein serine/threonine kinase activity, protein kinase activity, kinase activity, ATP binding; INVOLVED IN: protein amino acid phosphorylation; LOCATED IN: chloroplast; EXPRESSED IN: 13 plant structures; EXPRESSED DURING: 6 growth stages; CONTAINS InterPro DOMAIN/s: Protein kinase, ATP binding site (InterPro:IPR017441), Prote…	XLOC_093973	BnaC06g30840D	AT1G69790	Protein kinase superfamily protein	-2.43764	2.09188
protein.postranslational modification.kinase.receptor like cytoplasmatic kinase VII	(at1g69790 : 692.0) Protein kinase superfamily protein; FUNCTIONS IN: protein serine/threonine kinase activity, protein kinase activity, kinase activity, ATP binding; INVOLVED IN: protein amino acid phosphorylation; LOCATED IN: chloroplast; EXPRESSED IN: 13 plant structures; EXPRESSED DURING: 6 growth stages; CONTAINS InterPro DOMAIN/s: Protein kinase, ATP binding site (InterPro:IPR017441), Prote…	XLOC_096144	BnaA07g28320D	AT1G69790	Protein kinase superfamily protein	-1.64373	1.00116
protein.degradation.ubiquitin.E3.RING	(at3g05870 : 108.0) Subunit of the anaphase promoting complex, a ubiquitin ligase complex that regulates progression through the cell cycle.; anaphase-promoting complex/cyclosome 11 (APC11); FUNCTIONS IN: ubiquitin-protein ligase activity, zinc ion binding; INVOLVED IN: regulation of mitotic cell cycle; LOCATED IN: endomembrane system; CONTAINS InterPro DOMAIN/s: Zinc finger, RING-type (InterPro:…	XLOC_007184	BnaA03g29200D	AT3G05870	anaphase-promoting complex/cyclosome 11	-1.71419	1.08909
protein.degradation.ubiquitin.E3.RING	(at3g12920 : 292.0) SBP (S-ribonuclease binding protein) family protein; FUNCTIONS IN: zinc ion binding; INVOLVED IN: biological_process unknown; LOCATED IN: nucleus; EXPRESSED IN: 24 plant structures; EXPRESSED DURING: 13 growth stages; CONTAINS InterPro DOMAIN/s: Zinc finger, RING-type (InterPro:IPR001841), S-ribonuclease binding protein, SBP1, pollen (InterPro:IPR017066); BEST Arabidopsis thal…	XLOC_059635	BnaC05g40420D	AT3G12920	SBP (S-ribonuclease binding protein) family protein	-1.17266	1.08617
protein.degradation.ubiquitin.E3.RING	(at3g18773 : 286.0) RING/U-box superfamily protein; FUNCTIONS IN: zinc ion binding; CONTAINS InterPro DOMAIN/s: Zinc finger, RING-type (InterPro:IPR001841), Zinc finger, C3HC4 RING-type (InterPro:IPR018957); BEST Arabidopsis thaliana protein match is: RING/U-box superfamily protein (TAIR:AT1G49200.1); Has 8714 Blast hits to 8693 proteins in 277 species: Archae - 0; Bacteria - 0; Metazoa - 2221; F…	XLOC_033708	BnaC05g34330D	AT3G18773	RING/U-box superfamily protein	-1.13344	1.38351
protein.degradation.ubiquitin.E3.SCF.FBOX	(at1g78100 : 439.0) F-box family protein; CONTAINS InterPro DOMAIN/s: F-box domain, cyclin-like (InterPro:IPR001810), F-box domain, Skp2-like (InterPro:IPR022364); BEST Arabidopsis thaliana protein match is: F-box family protein (TAIR:AT1G22220.1); Has 149 Blast hits to 148 proteins in 12 species: Archae - 0; Bacteria - 0; Metazoa - 0; Fungi - 0; Plants - 149; Viruses - 0; Other Eukaryotes - 0 (s…	XLOC_022087	BnaC06g38620D	AT1G78100	F-box family protein	-1.62344	1.1541
protein.degradation.AAA type	(at3g28600 : 747.0) P-loop containing nucleoside triphosphate hydrolases superfamily protein; FUNCTIONS IN: nucleoside-triphosphatase activity, ATPase activity, nucleotide binding, ATP binding; INVOLVED IN: N-terminal protein myristoylation; LOCATED IN: endomembrane system; EXPRESSED IN: flower; EXPRESSED DURING: petal differentiation and expansion stage; CONTAINS InterPro DOMAIN/s: ATPase, AAA-t…	XLOC_104776	BnaC09g01760D	AT3G28600	P-loop containing nucleoside triphosphate hydrolases superfamily protein	-2.72994	1.50404
protein.degradation.AAA type	(at5g40000 : 496.0) P-loop containing nucleoside triphosphate hydrolases superfamily protein; FUNCTIONS IN: nucleoside-triphosphatase activity, ATPase activity, nucleotide binding, ATP binding; INVOLVED IN: biological_process unknown; LOCATED IN: endomembrane system; CONTAINS InterPro DOMAIN/s: ATPase, AAA+ type, core (InterPro:IPR003593), ATPase, AAA-type, core (InterPro:IPR003959), ATPase, AAA-…	XLOC_007359	BnaA04g09770D	AT5G40000	P-loop containing nucleoside triphosphate hydrolases superfamily protein	-1.36546	1.84375
signalling.receptor kinases.S-locus glycoprotein like	(at1g11300 : 1516.0) protein serine/threonine kinases;protein kinases;ATP binding;sugar binding;kinases;carbohydrate binding; FUNCTIONS IN: in 6 functions; INVOLVED IN: protein amino acid phosphorylation, recognition of pollen; LOCATED IN: endomembrane system; EXPRESSED IN: 12 plant structures; EXPRESSED DURING: 6 growth stages; CONTAINS InterPro DOMAIN/s: Curculin-like (mannose-binding) lectin (…	XLOC_071582	BnaC08g42100D	AT1G11300	protein serine/threonine kinases;protein kinases;ATP binding;sugar binding;kinases;carbohydrate binding	-2.36186	1.16733
glycolysis.cytosolic branch.phosphoglycerate mutase	(at1g09932 : 358.0) Phosphoglycerate mutase family protein; FUNCTIONS IN: molecular_function unknown; INVOLVED IN: biological_process unknown; LOCATED IN: cellular_component unknown; CONTAINS InterPro DOMAIN/s: Histidine phosphatase superfamily, clade-1 (InterPro:IPR013078); BEST Arabidopsis thaliana protein match is: Phosphoglycerate mutase family protein (TAIR:AT2G17280.2); Has 475 Blast hits t…	XLOC_101890	BnaCnng51650D	AT1G09932	Phosphoglycerate mutase family protein	-1.56101	1.23171

## Sheet: S3c
Table S3c Transcripts showing upregulation in Wilhelmsburger and downregulation in Laurentian at 14 dai
Mapman pathways	Mapman_annotation	Transcript ID	B. napus ID	Arabidopsis ID (Tair 10)	Arabidopsis annotation (Tair 10)	R_14_log2FC	S_14_log2FC
misc.UDP glucosyl and glucoronyl transferases	(at3g62720 : 297.0) Encodes a protein with xylosyltransferase activity, which is specific for UDP-xylose as donor substrate and for oligosaccharides with a degree of polymerization >4. Although the enzyme utilizes either cellopentaose or cellohexaose, its activity is four-fold higher with cellohexaose as an acceptor compared to cellopentaose. The enzyme is able to add several xylosyl residues to …	XLOC_009697	BnaC08g32430D	AT3G62720	xylosyltransferase 1	1.27513	-1.07074
transport.nitrate	(at1g12940 : 857.0) member of High affinity nitrate transporter family; nitrate transporter2.5 (NRT2.5); FUNCTIONS IN: nitrate transmembrane transporter activity; INVOLVED IN: transmembrane transport; LOCATED IN: plasma membrane; EXPRESSED IN: stem, inflorescence meristem; CONTAINS InterPro DOMAIN/s: Major facilitator superfamily MFS-1 (InterPro:IPR011701), Major facilitator superfamily, general …	XLOC_056879	BnaA08g24500D	AT1G12940	nitrate transporter2.5	1.06381	-1.27994
not assigned.unknown	no hits & (original description: assembled CDS)	XLOC_039522	BnaC05g16810D	AT1G21528	unknown protein; Has 2 Blast hits to 2 proteins in 1 species: Archae - 0; Bacteria - 0; Metazoa - 0; Fungi - 0; Plants - 2; Viruses - 0; Other Eukaryotes - 0 (source: NCBI BLink).	1.08995	-1.73396
not assigned.unknown	no hits & (original description: assembled CDS)	XLOC_080308	BnaC03g24030D	AT2G43110	unknown protein; Has 212 Blast hits to 211 proteins in 96 species: Archae - 0; Bacteria - 6; Metazoa - 62; Fungi - 91; Plants - 31; Viruses - 0; Other Eukaryotes - 22 (source: NCBI BLink).	2.97321	-2.46961
cell wall.pectin*esterases.misc	(at1g23200 : 866.0) Plant invertase/pectin methylesterase inhibitor superfamily; FUNCTIONS IN: enzyme inhibitor activity, pectinesterase activity; INVOLVED IN: cell wall modification; LOCATED IN: endomembrane system, cell wall, plant-type cell wall; EXPRESSED IN: 8 plant structures; EXPRESSED DURING: 4 anthesis, petal differentiation and expansion stage; CONTAINS InterPro DOMAIN/s: Pectinesterase…	XLOC_057263	BnaA09g30050D	AT1G23200	Plant invertase/pectin methylesterase inhibitor superfamily	1.04456	-1.02926
amino acid metabolism.degradation.aromatic aa.tryptophan	(at5g65940 : 551.0) hydrolyzes beta-hydroxyisobutyryl-CoA; beta-hydroxyisobutyryl-CoA hydrolase 1 (CHY1); CONTAINS InterPro DOMAIN/s: Crotonase, core (InterPro:IPR001753); BEST Arabidopsis thaliana protein match is: ATP-dependent caseinolytic (Clp) protease/crotonase family protein (TAIR:AT2G30660.1); Has 31609 Blast hits to 31599 proteins in 2217 species: Archae - 411; Bacteria - 21537; Metazoa …	XLOC_083144	BnaA05g12620D	AT5G65940	beta-hydroxyisobutyryl-CoA hydrolase 1	1.34462	-1.18249
secondary metabolism.sulfur-containing.glucosinolates.synthesis.aliphatic.CYP79F1/F2 monooxygenase	(at1g16410 : 883.0) member of CYP79F; cytochrome p450 79f1 (CYP79F1); CONTAINS InterPro DOMAIN/s: Cytochrome P450 (InterPro:IPR001128), Cytochrome P450, E-class, group I (InterPro:IPR002401); BEST Arabidopsis thaliana protein match is: cytochrome P450, family 79, subfamily F, polypeptide 2 (TAIR:AT1G16400.1); Has 35333 Blast hits to 34131 proteins in 2444 species: Archae - 798; Bacteria - 22429; …	XLOC_072011	BnaA06g11010D	AT1G16410	cytochrome p450 79f1	1.15344	-2.52003
secondary metabolism.sulfur-containing.glucosinolates.synthesis.aliphatic.CYP83A1 phenylacetaldoxime monooxygenase	(at4g13770 : 816.0) Encodes a cytochrome p450 enzyme that catalyzes the initial conversion of aldoximes to thiohydroximates in the synthesis of glucosinolates not derived from tryptophan. Also has a role in auxin homeostasis.; "cytochrome P450, family 83, subfamily A, polypeptide 1" (CYP83A1); CONTAINS InterPro DOMAIN/s: Cytochrome P450 (InterPro:IPR001128), Cytochrome P450, conserved site (Inter…	XLOC_035753	BnaA04g06630D	AT4G13770	cytochrome P450, family 83, subfamily A, polypeptide 1	1.08445	-2.4218
secondary metabolism.sulfur-containing.glucosinolates.transport.aliphatic	(at4g12030 : 630.0) Required for the biosynthesis of methionine-derived glucosinolates. Involved in the transport of 2-keto acids between chloroplasts and the cytosol.; bile acid transporter 5 (BAT5); CONTAINS InterPro DOMAIN/s: Bile acid:sodium symporter (InterPro:IPR002657); BEST Arabidopsis thaliana protein match is: Sodium Bile acid symporter family (TAIR:AT4G22840.1); Has 35333 Blast hits to…	XLOC_024721	BnaA03g24950D	AT4G12030	bile acid transporter 5	1.26816	-1.64491
RNA.processing.splicing	(at4g02400 : 452.0) U3 ribonucleoprotein (Utp) family protein; FUNCTIONS IN: molecular_function unknown; INVOLVED IN: rRNA processing; LOCATED IN: small-subunit processome; EXPRESSED IN: 23 plant structures; EXPRESSED DURING: 13 growth stages; CONTAINS InterPro DOMAIN/s: Small-subunit processome, Utp14 (InterPro:IPR006709); BEST Arabidopsis thaliana protein match is: U3 ribonucleoprotein (Utp) fa…	XLOC_035386	BnaC09g52780D	---NA---	---NA---	1.03732	-1.05785
RNA.regulation of transcription.MYB domain transcription factor family	(at3g50060 : 340.0) Encodes a member of the R2R3 transcription factor gene family. Expressed in response to potassium deprivation and auxin. Involved in lateral root development. Interacts with ARF7 and regulates the expression of some auxin responsive genes.; myb domain protein 77 (MYB77); CONTAINS InterPro DOMAIN/s: SANT, DNA-binding (InterPro:IPR001005), Homeodomain-like (InterPro:IPR009057), …	XLOC_067172	BnaAnng03830D	AT3G50060	myb domain protein 77	1.17111	-1.16934
RNA.regulation of transcription.MYB domain transcription factor family	(at3g50060 : 386.0) Encodes a member of the R2R3 transcription factor gene family. Expressed in response to potassium deprivation and auxin. Involved in lateral root development. Interacts with ARF7 and regulates the expression of some auxin responsive genes.; myb domain protein 77 (MYB77); CONTAINS InterPro DOMAIN/s: SANT, DNA-binding (InterPro:IPR001005), Homeodomain-like (InterPro:IPR009057), …	XLOC_094824	BnaC08g48630D	AT3G50060	myb domain protein 77	1.06922	-1.4168
RNA.regulation of transcription.BSD domain containing family	(at1g10720 : 231.0) BSD domain-containing protein; CONTAINS InterPro DOMAIN/s: BSD (InterPro:IPR005607); BEST Arabidopsis thaliana protein match is: BSD domain-containing protein (TAIR:AT3G49800.1); Has 1569 Blast hits to 1461 proteins in 180 species: Archae - 0; Bacteria - 14; Metazoa - 740; Fungi - 179; Plants - 264; Viruses - 21; Other Eukaryotes - 351 (source: NCBI BLink). & (reliability: 462…	XLOC_032217	BnaA06g06570D	AT1G10720	BSD domain-containing protein	2.26034	-1.78818
signalling.receptor kinases.leucine rich repeat VIII.VIII-2	(at1g29720 : 1174.0) Leucine-rich repeat transmembrane protein kinase; FUNCTIONS IN: protein serine/threonine kinase activity, protein kinase activity, kinase activity, ATP binding; INVOLVED IN: protein amino acid phosphorylation; LOCATED IN: endomembrane system; EXPRESSED IN: 15 plant structures; EXPRESSED DURING: 9 growth stages; CONTAINS InterPro DOMAIN/s: Protein kinase, ATP binding site (Int…	XLOC_006228	BnaC05g27810D	AT1G29720	Leucine-rich repeat transmembrane protein kinase	4.11504	-1.24696
---NA---	---NA---	XLOC_009213	---NA---	---NA---	---NA---	1.02915	-1.60974
---NA---	---NA---	XLOC_104808	---NA---	---NA---	---NA---	1.11645	-3.84816

## Sheet: S3d
Table S3d Transcripts showing downregulation Wilhelmsburger and upregulation in Laurentian at 14 dai
Mapman pathways	Mapman_annotation	Transcript ID	B. napus ID	Arabidopsis ID (Tair 10)	Arabidopsis annotation (Tair 10)	R_14_log2FC	S_14_log2FC
RNA.regulation of transcription.unclassified	(at4g24015 : 234.0) RING/U-box superfamily protein; FUNCTIONS IN: zinc ion binding; INVOLVED IN: biological_process unknown; LOCATED IN: cellular_component unknown; CONTAINS InterPro DOMAIN/s: Zinc finger, RING-type (InterPro:IPR001841); BEST Arabidopsis thaliana protein match is: RING/U-box superfamily protein (TAIR:AT4G10150.1); Has 35333 Blast hits to 34131 proteins in 2444 species: Archae - 7…	XLOC_038163	BnaC01g15840D	AT4G24015.1	RING/U-box superfamily protein	-1.06287	1.3327
RNA.regulation of transcription.unclassified	(at4g24015 : 153.0) RING/U-box superfamily protein; FUNCTIONS IN: zinc ion binding; INVOLVED IN: biological_process unknown; LOCATED IN: cellular_component unknown; CONTAINS InterPro DOMAIN/s: Zinc finger, RING-type (InterPro:IPR001841); BEST Arabidopsis thaliana protein match is: RING/U-box superfamily protein (TAIR:AT4G10150.1); Has 35333 Blast hits to 34131 proteins in 2444 species: Archae - 7…	XLOC_107368	BnaAnng35440D	AT4G24015.1	RING/U-box superfamily protein	-1.03952	1.18435
RNA.regulation of transcription.C3H zinc finger family	(at2g07760 : 276.0) Zinc knuckle (CCHC-type) family protein; FUNCTIONS IN: zinc ion binding, nucleic acid binding; INVOLVED IN: biological_process unknown; LOCATED IN: cellular_component unknown; EXPRESSED IN: sperm cell; CONTAINS InterPro DOMAIN/s: Zinc finger, CCHC-type (InterPro:IPR001878); BEST Arabidopsis thaliana protein match is: unknown protein (TAIR:AT5G28823.1); Has 107 Blast hits to 10…	XLOC_067486	BnaA04g13360D	AT2G07760.1	Zinc knuckle (CCHC-type) family protein	-1.61658	1.83064
---NA---	---NA---	XLOC_100818	---NA---	---NA---	---NA---	-5.86396	7.77041
not assigned.unknown	(at1g33055 : 90.1) unknown protein; FUNCTIONS IN: molecular_function unknown; INVOLVED IN: anaerobic respiration; LOCATED IN: endomembrane system; EXPRESSED IN: 13 plant structures; EXPRESSED DURING: 6 growth stages; Has 20 Blast hits to 20 proteins in 8 species: Archae - 0; Bacteria - 0; Metazoa - 0; Fungi - 0; Plants - 20; Viruses - 0; Other Eukaryotes - 0 (source: NCBI BLink). & (reliability: …	XLOC_035803	BnaA09g23980D	AT1G33055.1	unknown protein; FUNCTIONS IN: molecular_function unknown; INVOLVED IN: anaerobic respiration; LOCATED IN: endomembrane system; EXPRESSED IN: 13 plant structures; EXPRESSED DURING: 6 growth stages; Has 20 Blast hits to 20 proteins in 8 species: Archae - 0; Bacteria - 0; Metazoa - 0; Fungi - 0; Plants - 20; Viruses - 0; Other Eukaryotes - 0 (source: NCBI BLink).	-1.08125	1.15477
not assigned.unknown	(at4g14270 : 193.0) Protein containing PAM2 motif which mediates interaction with the PABC domain of polyadenyl binding proteins.; BEST Arabidopsis thaliana protein match is: dehydration-induced protein (ERD15) (TAIR:AT2G41430.5); Has 35333 Blast hits to 34131 proteins in 2444 species: Archae - 798; Bacteria - 22429; Metazoa - 974; Fungi - 991; Plants - 531; Viruses - 0; Other Eukaryotes - 9610 (…	XLOC_035715	BnaA04g06090D	AT4G14270.1	Protein containing PAM2 motif which mediates interaction with the PABC domain of polyadenyl binding proteins.	-1.038	1.07454
not assigned.no ontology	(at1g50820 : 335.0) Aminotransferase-like, plant mobile domain family protein; FUNCTIONS IN: molecular_function unknown; INVOLVED IN: biological_process unknown; LOCATED IN: chloroplast; CONTAINS InterPro DOMAIN/s: Aminotransferase-like, plant mobile domain (InterPro:IPR019557); BEST Arabidopsis thaliana protein match is: Plant mobile domain protein family (TAIR:AT1G50790.1); Has 564 Blast hits t…	XLOC_091276	BnaC03g77840D	AT1G50820.1	Aminotransferase-like, plant mobile domain family protein	-1.95901	1.30158
N-metabolism.N-degradation.glutamate dehydrogenase	(at5g07440 : 786.0) Encodes the alpha-subunit of the glutamate dehydrogenase. The enzyme is almost exclusively found in the mitochondria of stem and leaf companion cells.; glutamate dehydrogenase 2 (GDH2); FUNCTIONS IN: in 7 functions; INVOLVED IN: response to salt stress; LOCATED IN: mitochondrion, plasma membrane; EXPRESSED IN: 27 plant structures; EXPRESSED DURING: 16 growth stages; CONTAINS I…	XLOC_049476	BnaC02g01610D	AT5G07440.2	glutamate dehydrogenase 2	-1.54369	1.52862
fermentation.PDC	(at5g01320 : 1134.0) Thiamine pyrophosphate dependent pyruvate decarboxylase family protein; FUNCTIONS IN: in 6 functions; LOCATED IN: cellular_component unknown; CONTAINS InterPro DOMAIN/s: TPP-binding enzyme, conserved site (InterPro:IPR000399), Thiamine pyrophosphate enzyme, central domain (InterPro:IPR012000), Pyruvate decarboxylase/indolepyruvate decarboxylase (InterPro:IPR012110), Thiamine …	XLOC_093868	BnaAnng13920D	AT5G01320.1	Thiamine pyrophosphate dependent pyruvate decarboxylase family protein	-1.2309	1.05176

## Sheet: S3e
Table S3e Transcripts showing upregulation in Wilhelmsburger and downregulation in Laurentian at 21 dai
Mapman pathways	Mapman_annotation	Transcript ID	B. napus ID	Arabidopsis ID (Tair 10)	Arabidopsis annotation (Tair 10)	R_21_log2FC	S_21_log2FC
---NA---	---NA---	XLOC_075448	---NA---	---NA---	---NA---	1.19732	-1.23428
---NA---	---NA---	XLOC_079252	---NA---	---NA---	---NA---	2.45502	-2.15869
stress.biotic	(at2g43610 : 519.0) Chitinase family protein; FUNCTIONS IN: chitin binding, chitinase activity; INVOLVED IN: carbohydrate metabolic process, cell wall macromolecule catabolic process; LOCATED IN: plasma membrane; EXPRESSED IN: 15 plant structures; EXPRESSED DURING: 7 growth stages; CONTAINS InterPro DOMAIN/s: Chitin-binding, type 1, conserved site (InterPro:IPR018371), Glycoside hydrolase, family…	XLOC_067025	BnaA04g25230D	AT2G43610	Chitinase family protein	1.52985	-1.53467
DNA.synthesis/chromatin structure	(at5g17690 : 101.0) Regulates the meristem response to light signals and the maintenance of inflorescence meristem identity. Influences developmental processes controlled by APETALA1. TFL2 silences specific genes within euchromatin but not genes positioned in heterochromatin. TFL2 protein localized preferentially to euchromatic regions and not to heterochromatic chromocenters. Involved in euchrom…	XLOC_011994	BnaA03g06690D	AT5G17690	like heterochromatin protein (LHP1)	1.21736	-1.0222
hormone metabolism.abscisic acid.synthesis-degradation.synthesis.9-cis-epoxycarotenoid dioxygenase	(at3g14440 : 1033.0) Encodes 9-<i>cis</i>-epoxycarotenoid dioxygenase, a key enzyme in the biosynthesis of abscisic acid. Regulated in response to drought and salinity. Expressed in roots, flowers and seeds. Localized to the chloroplast stroma and thylakoid membrane.; nine-cis-epoxycarotenoid dioxygenase 3 (NCED3); CONTAINS InterPro DOMAIN/s: Carotenoid oxygenase (InterPro:IPR004294); BEST Arabid…	XLOC_070016	BnaC01g36910D	AT3G14440	nine-cis-epoxycarotenoid dioxygenase 3	1.37686	-1.55057
hormone metabolism.auxin.induced-regulated-responsive-activated	(at4g22620 : 286.0) SAUR-like auxin-responsive protein family ; CONTAINS InterPro DOMAIN/s: Auxin responsive SAUR protein (InterPro:IPR003676); BEST Arabidopsis thaliana protein match is: SAUR-like auxin-responsive protein family (TAIR:AT4G12410.1); Has 1178 Blast hits to 1169 proteins in 26 species: Archae - 0; Bacteria - 0; Metazoa - 0; Fungi - 0; Plants - 1177; Viruses - 0; Other Eukaryotes - …	XLOC_009539	BnaA08g10360D	AT4G22620	SAUR-like auxin-responsive protein family	1.39008	-1.12705
not assigned.no ontology.pentatricopeptide (PPR) repeat-containing protein	(at3g63370 : 1106.0) Encodes a chloroplast RNA editing factor.; ORGANELLE TRANSCRIPT PROCESSING 86 (OTP86); CONTAINS InterPro DOMAIN/s: Pentatricopeptide repeat (InterPro:IPR002885); BEST Arabidopsis thaliana protein match is: Tetratricopeptide repeat (TPR)-like superfamily protein (TAIR:AT4G21300.1); Has 48148 Blast hits to 13528 proteins in 241 species: Archae - 0; Bacteria - 4; Metazoa - 44; F…	XLOC_028084	BnaC04g20700D	AT3G63370	Tetratricopeptide repeat (TPR)-like superfamily protein	1.4895	-1.00776

## Sheet: S3f
Table S3f Transcripts showing downregulation in Wilhelmsburger and upregulation in Laurentian at 21 dai
Mapman pathways	Mapman_annotation	Transcript ID	B. napus ID	Arabidopsis ID (Tair 10)	Arabidopsis annotation (Tair 10)	R_21_log2FC	S_21_log2FC
---NA---	---NA---	XLOC_109380	---NA---	---NA---	---NA---	-3.64223	3.61429
misc.UDP glucosyl and glucoronyl transferases	(at4g14090 : 735.0) The At4g14090 encodes a anthocyanidin 5-O-glucosyltransferase specifically glucosylating the 5-position of the flavonoid A-ring.; UDP-Glycosyltransferase superfamily protein; FUNCTIONS IN: UDP-glycosyltransferase activity, UDP-glucosyltransferase activity, anthocyanin 5-O-glucosyltransferase activity; INVOLVED IN: metabolic process; LOCATED IN: mitochondrion; EXPRESSED IN: 14 …	XLOC_047629	BnaC08g08350D	AT4G14090	UDP-Glycosyltransferase superfamily protein	-1.044	1.92509
not assigned.no ontology	(at1g50820 : 335.0) Aminotransferase-like, plant mobile domain family protein; FUNCTIONS IN: molecular_function unknown; INVOLVED IN: biological_process unknown; LOCATED IN: chloroplast; CONTAINS InterPro DOMAIN/s: Aminotransferase-like, plant mobile domain (InterPro:IPR019557); BEST Arabidopsis thaliana protein match is: Plant mobile domain protein family (TAIR:AT1G50790.1); Has 564 Blast hits t…	XLOC_091276	BnaC03g77840D	AT1G50820	Aminotransferase-like, plant mobile domain family protein	-1.68593	1.09934
not assigned.unknown	no hits & (original description: assembled CDS)	XLOC_004467	BnaC09g26890D	---NA---	---NA---	-1.03339	1.05976
not assigned.unknown	no hits & (original description: assembled CDS)	XLOC_004525	BnaC02g36110D	---NA---	---NA---	-1.84049	2.03187
not assigned.unknown	no hits & (original description: assembled CDS)	XLOC_106545	BnaAnng22160D	---NA---	---NA---	-4.80957	2.88154
not assigned.unknown	no hits & (original description: assembled CDS)	XLOC_107887	BnaAnng36730D	---NA---	---NA---	-2.21937	1.16955
secondary metabolism.flavonoids.dihydroflavonols.dihydroflavonol 4-reductase	(at5g42800 : 671.0) dihydroflavonol reductase. Catalyzes the conversion of dihydroquercetin to leucocyanidin in the biosynthesis of anthocyanins.; dihydroflavonol 4-reductase (DFR); CONTAINS InterPro DOMAIN/s: NAD-dependent epimerase/dehydratase (InterPro:IPR001509), NAD(P)-binding domain (InterPro:IPR016040); BEST Arabidopsis thaliana protein match is: NAD(P)-binding Rossmann-fold superfamily pr…	XLOC_029328	BnaC09g17150D	AT5G42800	dihydroflavonol 4-reductase	-1.46186	3.97832
RNA.regulation of transcription.G2-like transcription factor family, GARP	(at1g49560 : 230.0) Homeodomain-like superfamily protein; CONTAINS InterPro DOMAIN/s: Homeodomain-like (InterPro:IPR009057), Myb, DNA-binding (InterPro:IPR014778), Myb-like DNA-binding domain, SHAQKYF class (InterPro:IPR006447), HTH transcriptional regulator, Myb-type, DNA-binding (InterPro:IPR017930), Homeodomain-related (InterPro:IPR012287); BEST Arabidopsis thaliana protein match is: myb-like …	XLOC_096372	BnaC05g51600D	AT1G49560	Homeodomain-like superfamily protein	-1.28123	2.92953
