# Supplementary material for: Comparative Transcriptome Analysis of Rutabaga (Brassica napus) Cultivars Indicates Activation of Salicylic Acid and Ethylene-Mediated Defenses in Response to Plasmodiophora brassicae
Source: Int J Mol Sci. 2020 Nov 8;21(21):8381. doi: 10.3390/ijms21218381 (PMC7664628; doi:10.3390/ijms21218381)
Supplement: Supplementary file 1 [file ijms-21-08381-s001.zip › Supplementary files/Supplementary Table S4.xlsx]

## Sheet: Sheet1
Table S4. Genes used for PCR and qRT-PCR
Gene alias	Gene annotation	Primer sequences (forward/reverse 5’ – 3’)	Usage	Reference
ERF6	Ethylene responsive element binding factor 6	GAGGTTGGGATGTGGGAAC/	Target genes - qPCR	Designed in our lab
		TCTCCTCCGTCTTTACAACTTTC
ORA47	Integrase-type DNA-binding superfamily protein	TTCAACCTCCGTGTCTGAAG/		Designed in our lab
		CCCTGGAAACATCCCAAAGT
SUS1	Sucrose synthase 1	AGTCAGGCTTCCACATTGAC/		Designed in our lab
		AGACGGATCCTCCTTACACTTA
PMIP	Plastid movement impaired protein	AGGAATCCAGATGAGTGCAAAG/		Designed in our lab
		CTCCTTGTTCTTCATTACCGAGAG
GATL10	Galacturonosyltransferase-like 10	ACGACGCGTCTTCAGATTT/		Designed in our lab
		GTCGCAAGCTAACAAGAGTTTG
Cal	Calcium-binding endonuclease/exonuclease/phosphatase family	ATACTCTGCGGAGATTGGAATG/		Designed in our lab
		CCGATGAGCAGTGTCGTAAG
GH3.12	Auxin-responsive GH3 family protein	ACAATACGTTCCCACCATGAA/		Designed in our lab
		TTGATCCCGAACGTTGTCTC
Mee14	Maternal effect embryo arrest 14	TCTGTTACTCTTCGTCCGTTTC/		Designed in our lab
		CTCAAGCTTAGGAACGTCTCTC
WRKY18	WRKY DNA-binding protein 18	CAAGATCCGGCAGACTTCTTAG/		Designed in our lab
		CTGCTCATATTGTTGATGGTGATG
ERP	Ethylene-responsive nuclear protein-like protein	AGATTCAGACCGCTCCAAAC/		Designed in our lab
		CTTACTCCGAACGGATTTCCTC
UBC9	Ubiquitin conjugating enzyme 9	CAACATCAACAGCAACGGAAG/	Reference genes - qPCR	Designed in our lab
		GGTCAACAATGAACAGATCGATAAC
GDI1	Guanosine nucleotide diphosphate dissociation inhibitor 1	CACTCGGTGCAGGTCATC/		modified from (Yang et al., 2014)
		CAACGTTGTGGGAATATGAACAG
TUA5	Tubulin alpha-5	TTATGGGAAGAAGTCTAAGCT/		modified from (Chandna et al., 2012)
		TCGATGTCTAGTGATCTACG
CAC	Clathrin adaptor complex	GCTAAATACAACCCATCAAT/	Genomic DNA contamination test - PCR	modified from (Chandna et al., 2012)
		GTCCAAGATTTCTTCTCTCC
